# Supplementary material for: Diverse domain architectures of CheA histidine kinase, a central component of bacterial and archaeal chemosensory systems
Source: Microbiol Spectr. 2023 Dec 1;12(1):e03464-23. doi: 10.1128/spectrum.03464-23 (PMC10782961; doi:10.1128/spectrum.03464-23)
Supplement: Table S2 — Taxonomy, class, and domain composition of CheA homologs in bacteria. [file spectrum.03464-23-s0002.xlsx]

## Sheet: Sheet1
Table S2. Taxonomy, class, and domain composition of CheA proteins in bacteria.
Genome	CheckM Completeness (%)	GTDB Taxonomy							CheA class	Protein ID	Length (aa)	Domain architecture	Dimerization domain length (aa)
GCF_000576635.1	100	d__Bacteria	p__Proteobacteria	c__Alphaproteobacteria	o__Azospirillales	f__Azospirillaceae	g__Skermanella	s__Skermanella stibiiresistens	cheaACF	GCF_000576635.1-N825_RS36165	757	H-kinase_dim,HATPase_c,CheW	59
GCF_002222655.1	99.11	d__Bacteria	p__Proteobacteria	c__Gammaproteobacteria	o__Burkholderiales	f__Burkholderiaceae	g__Vitreoscilla_A	s__Vitreoscilla_A filiformis	cheaACF	GCF_002222655.1-VITFI_RS04305	437	H-kinase_dim,HATPase_c,CheW	83
GCF_900215205.1	100	d__Bacteria	p__Actinobacteriota	c__Actinomycetia	o__Mycobacteriales	f__Micromonosporaceae	g__Actinoplanes	s__Actinoplanes atraurantiacus	cheaACF	GCF_900215205.1-CRP55_RS16225	690	H-kinase_dim,HATPase_c,CheW,Response_reg	95
GCF_001485435.1	99.57	d__Bacteria	p__Deinococcota	c__Deinococci	o__Deinococcales	f__Deinococcaceae	g__Deinococcus	s__Deinococcus grandis	cheaACF	GCF_001485435.1-DEIGR_RS17035	595	H-kinase_dim,HATPase_c,CheW,Response_reg	62
GCF_002198095.1	99.57	d__Bacteria	p__Deinococcota	c__Deinococci	o__Deinococcales	f__Deinococcaceae	g__Deinococcus	s__Deinococcus indicus	cheaACF	GCF_002198095.1-CBQ26_RS14740	650	H-kinase_dim,HATPase_c,CheW,Response_reg	63
GCF_002017875.1	99.57	d__Bacteria	p__Deinococcota	c__Deinococci	o__Deinococcales	f__Deinococcaceae	g__Deinococcus	s__Deinococcus sp002017875	cheaACF	GCF_002017875.1-BXU09_RS16830	679	H-kinase_dim,HATPase_c,CheW,Response_reg	63
GCF_000745915.1	97.88	d__Bacteria	p__Deinococcota	c__Deinococci	o__Deinococcales	f__Deinococcaceae	g__Deinococcus_C	s__Deinococcus_C misasensis	cheaACF	GCF_000745915.1-Q371_RS11075	622	H-kinase_dim,HATPase_c,CheW,Response_reg	73
GCF_002878455.1	99.21	d__Bacteria	p__Proteobacteria	c__Gammaproteobacteria	o__Burkholderiales	f__Burkholderiaceae	g__Janthinobacterium	s__Janthinobacterium sp002878455	cheaACF	GCF_002878455.1-JaAD80_RS22665	601	H-kinase_dim,HATPase_c,CheW,Response_reg	105
GCF_001530125.1	99.74	d__Bacteria	p__Proteobacteria	c__Gammaproteobacteria	o__Burkholderiales	f__Thiobacillaceae	g__Thiobacillus	s__Thiobacillus denitrificans_C	cheaACF	GCF_001530125.1-ABW22_RS16335	678	H-kinase_dim,HATPase_c,CheW,Response_reg	123
GCF_001499735.1	96.27	d__Bacteria	p__Proteobacteria	c__Gammaproteobacteria	o__Chromatiales	f__Chromatiaceae	g__Thiocapsa	s__Thiocapsa sp001499735	cheaACF	GCF_001499735.1-THIOKS1_RS11760	571	H-kinase_dim,HATPase_c,CheW,Response_reg	87
GCF_003130795.1	98.46	d__Bacteria	p__Proteobacteria	c__Alphaproteobacteria	o__Azospirillales	f__Azospirillaceae	g__Azospirillum	s__Azospirillum thiophilum_A	cheaACF	GCF_003130795.1-DEW08_RS02585	485	HATPase_c,CheW,Response_reg	0
GCF_000260965.1	100	d__Bacteria	p__Proteobacteria	c__Gammaproteobacteria	o__Nitrosococcales	f__Methylophagaceae	g__Methylophaga	s__Methylophaga frappieri	cheaACF	GCF_000260965.1-Q7C_RS11270	589	Hpt,CheY-binding,H-kinase_dim,HATPase_c,CheW	87
GCF_000820845.2	96.53	d__Bacteria	p__Acidobacteriota	c__Blastocatellia	o__Pyrinomonadales	f__Pyrinomonadaceae	g__Pyrinomonas	s__Pyrinomonas methylaliphatogenes	cheaACF	GCF_000820845.2-PYK22_RS08975	667	Hpt,H-kinase_dim,HATPase_c,CheW	54
GCF_000428885.1	99.12	d__Bacteria	p__Acidobacteriota	c__Holophagae	o__Holophagales	f__Holophagaceae	g__Geothrix	s__Geothrix fermentans	cheaACF	GCF_000428885.1-G398_RS0111650	674	Hpt,H-kinase_dim,HATPase_c,CheW	58
GCF_000478195.2	99.74	d__Bacteria	p__Cyanobacteria	c__Cyanobacteriia	o__Cyanobacteriales	f__Phormidiaceae	g__Lyngbya	s__Lyngbya aestuarii	cheaACF	GCF_000478195.2-M595_RS27035	630	Hpt,H-kinase_dim,HATPase_c,CheW	113
GCF_900101955.1	99.35	d__Bacteria	p__Desulfobacterota	c__Desulfuromonadia	o__Desulfuromonadales	f__Desulfuromonadaceae	g__Pseudodesulfuromonas	s__Pseudodesulfuromonas thiophila	cheaACF	GCF_900101955.1-BLR80_RS02700	538	Hpt,H-kinase_dim,HATPase_c,CheW	54
GCF_001983935.1	96.6	d__Bacteria	p__Planctomycetota	c__Planctomycetes	o__Planctomycetales	f__Planctomycetaceae	g__Fuerstia	s__Fuerstia marisgermanicae	cheaACF	GCF_001983935.1-Fuma_RS21180	790	Hpt,H-kinase_dim,HATPase_c,CheW	125
GCF_000379445.1	100	d__Bacteria	p__Proteobacteria	c__Gammaproteobacteria	o__Francisellales	f__Francisellaceae	g__Fangia	s__Fangia hongkongensis	cheaACF	GCF_000379445.1-A37Q_RS0112550	521	Hpt,H-kinase_dim,HATPase_c,CheW	52
GCF_001499655.1	100	d__Bacteria	p__Verrucomicrobiota_A	c__Chlamydiia	o__Parachlamydiales	f__Parachlamydiaceae	g__Protochlamydia	s__Protochlamydia naegleriophila	cheaACF	GCF_001499655.1-PNK_RS05720	595	Hpt,H-kinase_dim,HATPase_c,CheW	97
GCF_900188085.1	100	d__Bacteria	p__Acidobacteriota	c__Acidobacteriae	o__Acidobacteriales	f__Acidobacteriaceae	g__Granulicella	s__Granulicella rosea	cheaACF	GCF_900188085.1-CHB87_RS13855	756	Hpt,H-kinase_dim,HATPase_c,CheW,Response_reg	95
GCF_000242615.2	99.12	d__Bacteria	p__Acidobacteriota	c__Holophagae	o__Holophagales	f__Holophagaceae	g__Holophaga	s__Holophaga foetida	cheaACF	GCF_000242615.2-HOLFODRAFT_RS0212800	710	Hpt,H-kinase_dim,HATPase_c,CheW,Response_reg	85
GCF_000015025.1	98.75	d__Bacteria	p__Actinobacteriota	c__Actinomycetia	o__Acidothermales	f__Acidothermaceae	g__Acidothermus	s__Acidothermus cellulolyticus	cheaACF	GCF_000015025.1-ACEL_RS11635	839	Hpt,H-kinase_dim,HATPase_c,CheW,Response_reg	96
GCF_003058225.1	100	d__Bacteria	p__Actinobacteriota	c__Actinomycetia	o__Actinomycetales	f__Cellulomonadaceae	g__Promicromonospora	s__Promicromonospora sp003058225	cheaACF	GCF_003058225.1-C8K30_RS19020	665	Hpt,H-kinase_dim,HATPase_c,CheW,Response_reg	57
GCF_900101115.1	99.49	d__Bacteria	p__Actinobacteriota	c__Actinomycetia	o__Actinomycetales	f__Microbacteriaceae	g__Cryobacterium	s__Cryobacterium psychrotolerans	cheaACF	GCF_900101115.1-BLQ39_RS14390	666	Hpt,H-kinase_dim,HATPase_c,CheW,Response_reg	57
GCF_000738085.1	96.49	d__Bacteria	p__Actinobacteriota	c__Actinomycetia	o__Actinomycetales	f__Microbacteriaceae	g__Cryobacterium	s__Cryobacterium sp000738085	cheaACF	GCF_000738085.1-JF66_RS11585	740	Hpt,H-kinase_dim,HATPase_c,CheW,Response_reg	57
GCF_001509495.1	99.47	d__Bacteria	p__Actinobacteriota	c__Actinomycetia	o__Mycobacteriales	f__Micromonosporaceae	g__Actinoplanes	s__Actinoplanes awajinensis	cheaACF	GCF_001509495.1-ADL15_RS11300	690	Hpt,H-kinase_dim,HATPase_c,CheW,Response_reg	57
GCF_900104725.1	100	d__Bacteria	p__Actinobacteriota	c__Actinomycetia	o__Mycobacteriales	f__Micromonosporaceae	g__Actinoplanes	s__Actinoplanes derwentensis	cheaACF	GCF_900104725.1-BLU81_RS01515	699	Hpt,H-kinase_dim,HATPase_c,CheW,Response_reg	89
GCF_003002065.1	100	d__Bacteria	p__Actinobacteriota	c__Actinomycetia	o__Mycobacteriales	f__Micromonosporaceae	g__Actinoplanes	s__Actinoplanes ferrugineus	cheaACF	GCF_003002065.1-CLV70_RS03340	685	Hpt,H-kinase_dim,HATPase_c,CheW,Response_reg	95
GCF_000494755.1	100	d__Bacteria	p__Actinobacteriota	c__Actinomycetia	o__Mycobacteriales	f__Micromonosporaceae	g__Actinoplanes	s__Actinoplanes friuliensis	cheaACF	GCF_000494755.1-AFR_RS25835	726	Hpt,H-kinase_dim,HATPase_c,CheW,Response_reg	94
GCF_000379645.1	100	d__Bacteria	p__Actinobacteriota	c__Actinomycetia	o__Mycobacteriales	f__Micromonosporaceae	g__Actinoplanes	s__Actinoplanes globisporus	cheaACF	GCF_000379645.1-A3CQ_RS0129255	671	Hpt,H-kinase_dim,HATPase_c,CheW,Response_reg	90
GCF_003001815.1	100	d__Bacteria	p__Actinobacteriota	c__Actinomycetia	o__Mycobacteriales	f__Micromonosporaceae	g__Actinoplanes	s__Actinoplanes italicus	cheaACF	GCF_003001815.1-CLV67_RS19080	691	Hpt,H-kinase_dim,HATPase_c,CheW,Response_reg	93
GCF_003259845.1	98.94	d__Bacteria	p__Actinobacteriota	c__Actinomycetia	o__Mycobacteriales	f__Micromonosporaceae	g__Actinoplanes	s__Actinoplanes lutulentus	cheaACF	GCF_003259845.1-B0I29_RS33310	693	Hpt,H-kinase_dim,HATPase_c,CheW,Response_reg	91
GCF_000284295.1	100	d__Bacteria	p__Actinobacteriota	c__Actinomycetia	o__Mycobacteriales	f__Micromonosporaceae	g__Actinoplanes	s__Actinoplanes missouriensis	cheaACF	GCF_000284295.1-AMIS_RS25770	687	Hpt,H-kinase_dim,HATPase_c,CheW,Response_reg	90
GCF_900113015.1	100	d__Bacteria	p__Actinobacteriota	c__Actinomycetia	o__Mycobacteriales	f__Micromonosporaceae	g__Actinoplanes	s__Actinoplanes philippinensis	cheaACF	GCF_900113015.1-BM290_RS08460	688	Hpt,H-kinase_dim,HATPase_c,CheW,Response_reg	93
GCF_000962825.1	99.47	d__Bacteria	p__Actinobacteriota	c__Actinomycetia	o__Mycobacteriales	f__Micromonosporaceae	g__Actinoplanes	s__Actinoplanes rectilineatus	cheaACF	GCF_000962825.1-WH85_RS34850	702	Hpt,H-kinase_dim,HATPase_c,CheW,Response_reg	93
GCF_000389965.1	99.47	d__Bacteria	p__Actinobacteriota	c__Actinomycetia	o__Mycobacteriales	f__Micromonosporaceae	g__Actinoplanes	s__Actinoplanes sp000389965	cheaACF	GCF_000389965.1-L083_RS24000	699	Hpt,H-kinase_dim,HATPase_c,CheW,Response_reg	91
GCF_900119315.1	99.47	d__Bacteria	p__Actinobacteriota	c__Actinomycetia	o__Mycobacteriales	f__Micromonosporaceae	g__Actinoplanes	s__Actinoplanes sp900119315	cheaACF	GCF_900119315.1-ACSP50_RS25140	702	Hpt,H-kinase_dim,HATPase_c,CheW,Response_reg	92
GCF_000721705.1	99.47	d__Bacteria	p__Actinobacteriota	c__Actinomycetia	o__Mycobacteriales	f__Micromonosporaceae	g__Actinoplanes	s__Actinoplanes subtropicus	cheaACF	GCF_000721705.1-IH26_RS0107395	673	Hpt,H-kinase_dim,HATPase_c,CheW,Response_reg	92
GCF_000785985.1	100	d__Bacteria	p__Actinobacteriota	c__Actinomycetia	o__Mycobacteriales	f__Micromonosporaceae	g__Actinoplanes	s__Actinoplanes utahensis	cheaACF	GCF_000785985.1-MB27_RS41870	688	Hpt,H-kinase_dim,HATPase_c,CheW,Response_reg	91
GCF_003148685.1	100	d__Bacteria	p__Actinobacteriota	c__Actinomycetia	o__Mycobacteriales	f__Micromonosporaceae	g__Actinoplanes	s__Actinoplanes xinjiangensis	cheaACF	GCF_003148685.1-BC793_RS01285	707	Hpt,H-kinase_dim,HATPase_c,CheW,Response_reg	93
GCF_000717135.1	100	d__Bacteria	p__Actinobacteriota	c__Actinomycetia	o__Mycobacteriales	f__Micromonosporaceae	g__Catenuloplanes	s__Catenuloplanes japonicus	cheaACF	GCF_000717135.1-OP04_RS34935	734	Hpt,H-kinase_dim,HATPase_c,CheW,Response_reg	113
GCF_000716715.1	99.82	d__Bacteria	p__Actinobacteriota	c__Actinomycetia	o__Mycobacteriales	f__Micromonosporaceae	g__Dactylosporangium	s__Dactylosporangium aurantiacum	cheaACF	GCF_000716715.1-OP18_RS43360	700	Hpt,H-kinase_dim,HATPase_c,CheW,Response_reg	95
GCF_003260015.1	99.88	d__Bacteria	p__Actinobacteriota	c__Actinomycetia	o__Mycobacteriales	f__Nakamurellaceae	g__Nakamurella	s__Nakamurella sp003260015	cheaACF	GCF_003260015.1-DB033_RS00630	669	Hpt,H-kinase_dim,HATPase_c,CheW,Response_reg	57
GCF_000974445.1	99.51	d__Bacteria	p__Actinobacteriota	c__Actinomycetia	o__Mycobacteriales	f__Pseudonocardiaceae	g__Lentzea	s__Lentzea aerocolonigenes	cheaACF	GCF_000974445.1-AOM45_RS41340	665	Hpt,H-kinase_dim,HATPase_c,CheW,Response_reg	57
GCF_003265345.1	99.51	d__Bacteria	p__Actinobacteriota	c__Actinomycetia	o__Mycobacteriales	f__Pseudonocardiaceae	g__Lentzea	s__Lentzea terrae	cheaACF	GCF_003265345.1-DI276_RS09705	666	Hpt,H-kinase_dim,HATPase_c,CheW,Response_reg	57
GCF_000420025.1	99.14	d__Bacteria	p__Actinobacteriota	c__Thermoleophilia	o__Solirubrobacterales	f__Solirubrobacteraceae	g__Patulibacter	s__Patulibacter americanus	cheaACF	GCF_000420025.1-F593_RS0115160	706	Hpt,H-kinase_dim,HATPase_c,CheW,Response_reg	57
GCF_000423665.1	98.71	d__Bacteria	p__Actinobacteriota	c__Thermoleophilia	o__Solirubrobacterales	f__Solirubrobacteraceae	g__Solirubrobacter	s__Solirubrobacter soli	cheaACF	GCF_000423665.1-G569_RS0110100	728	Hpt,H-kinase_dim,HATPase_c,CheW,Response_reg	84
GCF_002973605.1	92.13	d__Bacteria	p__Armatimonadota	c__Abditibacteria	o__Abditibacteriales	f__Abditibacteriaceae	g__Abditibacterium	s__Abditibacterium utsteinense	cheaACF	GCF_002973605.1-B1R32_RS06605	846	Hpt,H-kinase_dim,HATPase_c,CheW,Response_reg	114
GCF_003337435.1	100	d__Bacteria	p__Bacteroidota	c__Bacteroidia	o__Flavobacteriales	f__Schleiferiaceae	g__Schleiferia	s__Schleiferia thermophila	cheaACF	GCF_003337435.1-DES35_RS02690	750	Hpt,H-kinase_dim,HATPase_c,CheW,Response_reg	89
GCF_003353065.1	97.54	d__Bacteria	p__Bacteroidota	c__Rhodothermia	o__Balneolales	f__PXAI01	g__Cyclonatronum	s__Cyclonatronum proteinivorum	cheaACF	GCF_003353065.1-CYPRO_RS09390	830	Hpt,H-kinase_dim,HATPase_c,CheW,Response_reg	104
GCF_001886815.1	98.84	d__Bacteria	p__Calditrichota	c__Calditrichia	o__Calditrichales	f__Calditrichaceae	g__Caldithrix	s__Caldithrix abyssi	cheaACF	GCF_001886815.1-Cabys_RS04605	747	Hpt,H-kinase_dim,HATPase_c,CheW,Response_reg	99
GCF_000021945.1	99.69	d__Bacteria	p__Chloroflexota	c__Chloroflexia	o__Chloroflexales	f__Chloroflexaceae	g__Chloroflexus	s__Chloroflexus aggregans	cheaACF	GCF_000021945.1-CAGG_RS11970	740	Hpt,H-kinase_dim,HATPase_c,CheW,Response_reg	110
GCF_000018865.1	99.69	d__Bacteria	p__Chloroflexota	c__Chloroflexia	o__Chloroflexales	f__Chloroflexaceae	g__Chloroflexus	s__Chloroflexus aurantiacus	cheaACF	GCF_000018865.1-Caur_1667	739	Hpt,H-kinase_dim,HATPase_c,CheW,Response_reg	110
GCF_000018865.1	99.69	d__Bacteria	p__Chloroflexota	c__Chloroflexia	o__Chloroflexales	f__Chloroflexaceae	g__Chloroflexus	s__Chloroflexus aurantiacus	cheaACF	GCF_000018865.1-Caur_0851	753	Hpt,H-kinase_dim,HATPase_c,CheW,Response_reg	118
GCF_001650695.1	100	d__Bacteria	p__Chloroflexota	c__Chloroflexia	o__Chloroflexales	f__Chloroflexaceae	g__Chloroflexus	s__Chloroflexus islandicus	cheaACF	GCF_001650695.1-A6A03_RS12900	749	Hpt,H-kinase_dim,HATPase_c,CheW,Response_reg	110
GCF_001650695.1	100	d__Bacteria	p__Chloroflexota	c__Chloroflexia	o__Chloroflexales	f__Chloroflexaceae	g__Chloroflexus	s__Chloroflexus islandicus	cheaACF	GCF_001650695.1-A6A03_RS00275	751	Hpt,H-kinase_dim,HATPase_c,CheW,Response_reg	120
GCF_000516515.1	100	d__Bacteria	p__Chloroflexota	c__Chloroflexia	o__Chloroflexales	f__Chloroflexaceae	g__Chloroflexus	s__Chloroflexus sp000516515	cheaACF	GCF_000516515.1-CHY396_RS0109990	750	Hpt,H-kinase_dim,HATPase_c,CheW,Response_reg	63
GCF_000516515.1	100	d__Bacteria	p__Chloroflexota	c__Chloroflexia	o__Chloroflexales	f__Chloroflexaceae	g__Chloroflexus	s__Chloroflexus sp000516515	cheaACF	GCF_000516515.1-CHY396_RS0110595	748	Hpt,H-kinase_dim,HATPase_c,CheW,Response_reg	110
GCF_000735195.1	100	d__Bacteria	p__Chloroflexota	c__Chloroflexia	o__Chloroflexales	f__Chloroflexaceae	g__Chloroflexus	s__Chloroflexus sp000735195	cheaACF	GCF_000735195.1-JE47_RS0110430	749	Hpt,H-kinase_dim,HATPase_c,CheW,Response_reg	110
GCF_002532075.1	99.69	d__Bacteria	p__Chloroflexota	c__Chloroflexia	o__Chloroflexales	f__Chloroflexaceae	g__Chloroploca	s__Chloroploca asiatica	cheaACF	GCF_002532075.1-A9Q02_RS03290	762	Hpt,H-kinase_dim,HATPase_c,CheW,Response_reg	110
GCF_000152145.1	98.74	d__Bacteria	p__Chloroflexota	c__Chloroflexia	o__Chloroflexales	f__Chloroflexaceae	g__Oscillochloris	s__Oscillochloris trichoides	cheaACF	GCF_000152145.1-OSCT_RS12985	757	Hpt,H-kinase_dim,HATPase_c,CheW,Response_reg	110
GCF_002532535.1	99.21	d__Bacteria	p__Chloroflexota	c__Chloroflexia	o__Chloroflexales	f__Chloroflexaceae	g__Viridilinea	s__Viridilinea mediisalina	cheaACF	GCF_002532535.1-CJ255_RS14570	755	Hpt,H-kinase_dim,HATPase_c,CheW,Response_reg	110
GCF_002532535.1	99.21	d__Bacteria	p__Chloroflexota	c__Chloroflexia	o__Chloroflexales	f__Chloroflexaceae	g__Viridilinea	s__Viridilinea mediisalina	cheaACF	GCF_002532535.1-CJ255_RS02805	837	Hpt,H-kinase_dim,HATPase_c,CheW,Response_reg	137
GCF_001306135.1	99.09	d__Bacteria	p__Chloroflexota	c__Chloroflexia	o__Chloroflexales	f__Herpetosiphonaceae	g__Herpetosiphon	s__Herpetosiphon geysericola	cheaACF	GCF_001306135.1-SE18_RS24105	768	Hpt,H-kinase_dim,HATPase_c,CheW,Response_reg	110
GCF_003205875.1	99.09	d__Bacteria	p__Chloroflexota	c__Chloroflexia	o__Chloroflexales	f__Herpetosiphonaceae	g__Herpetosiphon	s__Herpetosiphon llansteffanense	cheaACF	GCF_003205875.1-C5S61_RS25645	768	Hpt,H-kinase_dim,HATPase_c,CheW,Response_reg	110
GCF_000526415.1	97.58	d__Bacteria	p__Chloroflexota	c__Chloroflexia	o__Chloroflexales	f__Herpetosiphonaceae	g__JKG1	s__JKG1 sp000526415	cheaACF	GCF_000526415.1-K361_RS0107800	783	Hpt,H-kinase_dim,HATPase_c,CheW,Response_reg	110
GCF_000017805.1	99.69	d__Bacteria	p__Chloroflexota	c__Chloroflexia	o__Chloroflexales	f__Roseiflexaceae	g__Roseiflexus	s__Roseiflexus castenholzii	cheaACF	GCF_000017805.1-RCAS_RS21815	741	Hpt,H-kinase_dim,HATPase_c,CheW,Response_reg	110
GCF_000017805.1	99.69	d__Bacteria	p__Chloroflexota	c__Chloroflexia	o__Chloroflexales	f__Roseiflexaceae	g__Roseiflexus	s__Roseiflexus castenholzii	cheaACF	GCF_000017805.1-RCAS_RS16510	781	Hpt,H-kinase_dim,HATPase_c,CheW,Response_reg	136
GCF_000016665.1	99.69	d__Bacteria	p__Chloroflexota	c__Chloroflexia	o__Chloroflexales	f__Roseiflexaceae	g__Roseiflexus	s__Roseiflexus sp000016665	cheaACF	GCF_000016665.1-ROSERS_RS00180	742	Hpt,H-kinase_dim,HATPase_c,CheW,Response_reg	110
GCF_000016665.1	99.69	d__Bacteria	p__Chloroflexota	c__Chloroflexia	o__Chloroflexales	f__Roseiflexaceae	g__Roseiflexus	s__Roseiflexus sp000016665	cheaACF	GCF_000016665.1-ROSERS_RS05150	783	Hpt,H-kinase_dim,HATPase_c,CheW,Response_reg	136
GCF_000317145.1	99.48	d__Bacteria	p__Cyanobacteria	c__Cyanobacteriia	o__Cyanobacteriales	f__Chamaesiphonaceae	g__Chamaesiphon	s__Chamaesiphon minutus	cheaACF	GCF_000317145.1-CHA6605_RS31915	963	Hpt,H-kinase_dim,HATPase_c,CheW,Response_reg	105
GCF_003003845.1	92.52	d__Bacteria	p__Cyanobacteria	c__Cyanobacteriia	o__Cyanobacteriales	f__Chamaesiphonaceae	g__Chamaesiphon	s__Chamaesiphon polymorphus	cheaACF	GCF_003003845.1-C7B77_RS27205	985	Hpt,H-kinase_dim,HATPase_c,CheW,Response_reg	105
GCF_000317495.1	99.48	d__Bacteria	p__Cyanobacteria	c__Cyanobacteriia	o__Cyanobacteriales	f__Chamaesiphonaceae	g__Crinalium	s__Crinalium epipsammum	cheaACF	GCF_000317495.1-CRI9333_RS16910	755	Hpt,H-kinase_dim,HATPase_c,CheW,Response_reg	105
GCF_000317495.1	99.48	d__Bacteria	p__Cyanobacteria	c__Cyanobacteriia	o__Cyanobacteriales	f__Chamaesiphonaceae	g__Crinalium	s__Crinalium epipsammum	cheaACF	GCF_000317495.1-CRI9333_RS00100	838	Hpt,H-kinase_dim,HATPase_c,CheW,Response_reg	114
GCF_000317495.1	99.48	d__Bacteria	p__Cyanobacteria	c__Cyanobacteriia	o__Cyanobacteriales	f__Chamaesiphonaceae	g__Crinalium	s__Crinalium epipsammum	cheaACF	GCF_000317495.1-CRI9333_RS10915	817	Hpt,H-kinase_dim,HATPase_c,CheW,Response_reg	120
GCF_000952155.1	94.22	d__Bacteria	p__Cyanobacteria	c__Cyanobacteriia	o__Cyanobacteriales	f__Chroococcidiopsidaceae	g__Aliterella	s__Aliterella atlantica	cheaACF	GCF_000952155.1-UH38_RS12470	786	Hpt,H-kinase_dim,HATPase_c,CheW,Response_reg	111
GCF_000332075.2	99.67	d__Bacteria	p__Cyanobacteria	c__Cyanobacteriia	o__Cyanobacteriales	f__Chroococcidiopsidaceae	g__Aliterella	s__Aliterella sp000332075	cheaACF	GCF_000332075.2-SYN7509_RS0205585	772	Hpt,H-kinase_dim,HATPase_c,CheW,Response_reg	112
GCF_000317125.1	99.63	d__Bacteria	p__Cyanobacteria	c__Cyanobacteriia	o__Cyanobacteriales	f__Chroococcidiopsidaceae	g__Chroococcidiopsis	s__Chroococcidiopsis thermalis	cheaACF	GCF_000317125.1-CHRO_RS00090	829	Hpt,H-kinase_dim,HATPase_c,CheW,Response_reg	112
GCF_001942495.1	98.11	d__Bacteria	p__Cyanobacteria	c__Cyanobacteriia	o__Cyanobacteriales	f__Coleofasciculaceae	g__Moorea	s__Moorea bouillonii	cheaACF	GCF_001942495.1-BJP37_RS18885	856	Hpt,H-kinase_dim,HATPase_c,CheW,Response_reg	105
GCF_000211815.1	98.11	d__Bacteria	p__Cyanobacteria	c__Cyanobacteriia	o__Cyanobacteriales	f__Coleofasciculaceae	g__Moorea	s__Moorea producens	cheaACF	GCF_000211815.1-LYNGBM3L_RS20885	856	Hpt,H-kinase_dim,HATPase_c,CheW,Response_reg	105
GCF_001767235.1	99.26	d__Bacteria	p__Cyanobacteria	c__Cyanobacteriia	o__Cyanobacteriales	f__Coleofasciculaceae	g__Moorea	s__Moorea producens_A	cheaACF	GCF_001767235.1-BJP34_RS14570	856	Hpt,H-kinase_dim,HATPase_c,CheW,Response_reg	105
GCF_000317515.1	99.56	d__Bacteria	p__Cyanobacteria	c__Cyanobacteriia	o__Cyanobacteriales	f__Coleofasciculaceae	g__PCC7113	s__PCC7113 sp000317515	cheaACF	GCF_000317515.1-MIC7113_RS13100	779	Hpt,H-kinase_dim,HATPase_c,CheW,Response_reg	112
GCF_001746915.1	99.29	d__Bacteria	p__Cyanobacteria	c__Cyanobacteriia	o__Cyanobacteriales	f__Desertifilaceae	g__Desertifilum	s__Desertifilum sp001746915	cheaACF	GCF_001746915.1-BH720_RS00595	776	Hpt,H-kinase_dim,HATPase_c,CheW,Response_reg	103
GCF_001746915.1	99.29	d__Bacteria	p__Cyanobacteria	c__Cyanobacteriia	o__Cyanobacteriales	f__Desertifilaceae	g__Desertifilum	s__Desertifilum sp001746915	cheaACF	GCF_001746915.1-BH720_RS15595	793	Hpt,H-kinase_dim,HATPase_c,CheW,Response_reg	110
GCF_001870905.1	99.37	d__Bacteria	p__Cyanobacteria	c__Cyanobacteriia	o__Cyanobacteriales	f__Geitlerinemaceae_A	g__PCC-9228	s__PCC-9228 sp001870905	cheaACF	GCF_001870905.1-AS151_RS00715	786	Hpt,H-kinase_dim,HATPase_c,CheW,Response_reg	112
GCF_003007785.1	99.49	d__Bacteria	p__Cyanobacteria	c__Cyanobacteriia	o__Cyanobacteriales	f__Microcystaceae	g__Aphanothece_A	s__Aphanothece_A hegewaldii	cheaACF	GCF_003007785.1-C7H19_RS17120	813	Hpt,H-kinase_dim,HATPase_c,CheW,Response_reg	66
GCF_000169335.1	99.78	d__Bacteria	p__Cyanobacteria	c__Cyanobacteriia	o__Cyanobacteriales	f__Microcystaceae	g__Crocosphaera	s__Crocosphaera chwakensis	cheaACF	GCF_000169335.1-CY0110_RS24890	789	Hpt,H-kinase_dim,HATPase_c,CheW,Response_reg	112
GCF_000021825.1	99.71	d__Bacteria	p__Cyanobacteria	c__Cyanobacteriia	o__Cyanobacteriales	f__Microcystaceae	g__Gloeothece	s__Gloeothece citriformis	cheaACF	GCF_000021825.1-PCC7424_RS07445	808	Hpt,H-kinase_dim,HATPase_c,CheW,Response_reg	105
GCF_000147335.1	99.82	d__Bacteria	p__Cyanobacteria	c__Cyanobacteriia	o__Cyanobacteriales	f__Microcystaceae	g__Gloeothece	s__Gloeothece verrucosa	cheaACF	GCF_000147335.1-CYAN7822_RS13560	828	Hpt,H-kinase_dim,HATPase_c,CheW,Response_reg	105
GCF_000021805.1	99.56	d__Bacteria	p__Cyanobacteria	c__Cyanobacteriia	o__Cyanobacteriales	f__Microcystaceae	g__Rippkaea	s__Rippkaea orientalis	cheaACF	GCF_000021805.1-PCC8801_RS02020	896	Hpt,H-kinase_dim,HATPase_c,CheW,Response_reg	105
GCF_000316625.1	99.26	d__Bacteria	p__Cyanobacteria	c__Cyanobacteriia	o__Cyanobacteriales	f__Nostocaceae	g__Anabaenopsis	s__Anabaenopsis sp000316625	cheaACF	GCF_000316625.1-NOS7107_RS07180	746	Hpt,H-kinase_dim,HATPase_c,CheW,Response_reg	105
GCF_002368155.1	99.33	d__Bacteria	p__Cyanobacteria	c__Cyanobacteriia	o__Cyanobacteriales	f__Nostocaceae	g__Aulosira	s__Aulosira carnea	cheaACF	GCF_002368155.1-CA732_RS24080	759	Hpt,H-kinase_dim,HATPase_c,CheW,Response_reg	110
GCF_002368055.1	99.11	d__Bacteria	p__Cyanobacteria	c__Cyanobacteriia	o__Cyanobacteriales	f__Nostocaceae	g__Aulosira	s__Aulosira laxa_A	cheaACF	GCF_002368055.1-CA727_RS00205	759	Hpt,H-kinase_dim,HATPase_c,CheW,Response_reg	110
GCF_002154695.1	99.11	d__Bacteria	p__Cyanobacteria	c__Cyanobacteriia	o__Cyanobacteriales	f__Nostocaceae	g__Aulosira	s__Aulosira sp002154695	cheaACF	GCF_002154695.1-BV372_RS00845	793	Hpt,H-kinase_dim,HATPase_c,CheW,Response_reg	105
GCF_002154725.1	99.11	d__Bacteria	p__Cyanobacteria	c__Cyanobacteriia	o__Cyanobacteriales	f__Nostocaceae	g__Aulosira	s__Aulosira sp002154725	cheaACF	GCF_002154725.1-BV375_RS32075	749	Hpt,H-kinase_dim,HATPase_c,CheW,Response_reg	105
GCF_900185595.1	98.78	d__Bacteria	p__Cyanobacteria	c__Cyanobacteriia	o__Cyanobacteriales	f__Nostocaceae	g__Calothrix_A	s__Calothrix_A rhizosoleniae	cheaACF	GCF_900185595.1-CALSC_RS07225	781	Hpt,H-kinase_dim,HATPase_c,CheW,Response_reg	105
GCF_000317285.1	99.64	d__Bacteria	p__Cyanobacteria	c__Cyanobacteriia	o__Cyanobacteriales	f__Nostocaceae	g__Chlorogloeopsis	s__Chlorogloeopsis fritschii	cheaACF	GCF_000317285.1-UYC_RS0112630	768	Hpt,H-kinase_dim,HATPase_c,CheW,Response_reg	105
GCF_000517105.1	100	d__Bacteria	p__Cyanobacteria	c__Cyanobacteriia	o__Cyanobacteriales	f__Nostocaceae	g__Fischerella	s__Fischerella sp000517105	cheaACF	GCF_000517105.1-FIS9605_RS0119710	766	Hpt,H-kinase_dim,HATPase_c,CheW,Response_reg	112
GCF_002163975.1	99.76	d__Bacteria	p__Cyanobacteria	c__Cyanobacteriia	o__Cyanobacteriales	f__Nostocaceae	g__HT-58-2	s__HT-58-2 sp002163975	cheaACF	GCF_002163975.1-BZZ01_RS17740	790	Hpt,H-kinase_dim,HATPase_c,CheW,Response_reg	112
GCF_000315565.1	99.76	d__Bacteria	p__Cyanobacteria	c__Cyanobacteriia	o__Cyanobacteriales	f__Nostocaceae	g__Mastigocladopsis	s__Mastigocladopsis repens	cheaACF	GCF_000315565.1-MAS10914_RS0113485	789	Hpt,H-kinase_dim,HATPase_c,CheW,Response_reg	114
GCF_001456025.1	99.04	d__Bacteria	p__Cyanobacteria	c__Cyanobacteriia	o__Cyanobacteriales	f__Nostocaceae	g__Mastigocoleus	s__Mastigocoleus testarum	cheaACF	GCF_001456025.1-BC008_RS11460	794	Hpt,H-kinase_dim,HATPase_c,CheW,Response_reg	105
GCF_001456025.1	99.04	d__Bacteria	p__Cyanobacteria	c__Cyanobacteriia	o__Cyanobacteriales	f__Nostocaceae	g__Mastigocoleus	s__Mastigocoleus testarum	cheaACF	GCF_001456025.1-BC008_RS11525	794	Hpt,H-kinase_dim,HATPase_c,CheW,Response_reg	105
GCF_001904715.1	99.22	d__Bacteria	p__Cyanobacteria	c__Cyanobacteriia	o__Cyanobacteriales	f__Nostocaceae	g__Nostoc	s__Nostoc calcicola	cheaACF	GCF_001904715.1-FACHB389_RS08530	742	Hpt,H-kinase_dim,HATPase_c,CheW,Response_reg	105
GCF_002608075.1	99.78	d__Bacteria	p__Cyanobacteria	c__Cyanobacteriia	o__Cyanobacteriales	f__Nostocaceae	g__Nostoc	s__Nostoc linckia	cheaACF	GCF_002608075.1-VF06_RS09030	740	Hpt,H-kinase_dim,HATPase_c,CheW,Response_reg	105
GCF_002368035.1	99.89	d__Bacteria	p__Cyanobacteria	c__Cyanobacteriia	o__Cyanobacteriales	f__Nostocaceae	g__Nostoc	s__Nostoc linckia_B	cheaACF	GCF_002368035.1-CA726_RS27105	749	Hpt,H-kinase_dim,HATPase_c,CheW,Response_reg	105
GCF_000020025.1	99.56	d__Bacteria	p__Cyanobacteria	c__Cyanobacteriia	o__Cyanobacteriales	f__Nostocaceae	g__Nostoc	s__Nostoc punctiforme	cheaACF	GCF_000020025.1-NPUN_RS01270	747	Hpt,H-kinase_dim,HATPase_c,CheW,Response_reg	105
GCF_001712795.1	99.67	d__Bacteria	p__Cyanobacteria	c__Cyanobacteriia	o__Cyanobacteriales	f__Nostocaceae	g__Nostoc	s__Nostoc sp001712795	cheaACF	GCF_001712795.1-A4S05_RS19455	752	Hpt,H-kinase_dim,HATPase_c,CheW,Response_reg	105
GCF_002949735.1	99.44	d__Bacteria	p__Cyanobacteria	c__Cyanobacteriia	o__Cyanobacteriales	f__Nostocaceae	g__Nostoc	s__Nostoc sp002949735	cheaACF	GCF_002949735.1-NPM_RS33235	752	Hpt,H-kinase_dim,HATPase_c,CheW,Response_reg	105
GCF_002949735.1	99.44	d__Bacteria	p__Cyanobacteria	c__Cyanobacteriia	o__Cyanobacteriales	f__Nostocaceae	g__Nostoc	s__Nostoc sp002949735	cheaACF	GCF_002949735.1-NPM_RS09535	777	Hpt,H-kinase_dim,HATPase_c,CheW,Response_reg	110
GCF_001298445.1	96.99	d__Bacteria	p__Cyanobacteria	c__Cyanobacteriia	o__Cyanobacteriales	f__Nostocaceae	g__Nostoc_B	s__Nostoc_B piscinale	cheaACF	GCF_001298445.1-ACX27_RS03385	738	Hpt,H-kinase_dim,HATPase_c,CheW,Response_reg	105
GCF_002368335.1	99.26	d__Bacteria	p__Cyanobacteria	c__Cyanobacteriia	o__Cyanobacteriales	f__Nostocaceae	g__Nostoc_C	s__Nostoc_C sp002368335	cheaACF	GCF_002368335.1-CDC32_RS12955	752	Hpt,H-kinase_dim,HATPase_c,CheW,Response_reg	105
GCF_000346485.2	99.76	d__Bacteria	p__Cyanobacteria	c__Cyanobacteriia	o__Cyanobacteriales	f__Nostocaceae	g__Scytonema	s__Scytonema hofmannii	cheaACF	GCF_000346485.2-WA1_RS11120	758	Hpt,H-kinase_dim,HATPase_c,CheW,Response_reg	112
GCF_000760695.2	97.22	d__Bacteria	p__Cyanobacteria	c__Cyanobacteriia	o__Cyanobacteriales	f__Nostocaceae	g__Tolypothrix_A	s__Tolypothrix_A bouteillei	cheaACF	GCF_000760695.2-DA73_RS30975	758	Hpt,H-kinase_dim,HATPase_c,CheW,Response_reg	112
GCF_000828075.2	99.52	d__Bacteria	p__Cyanobacteria	c__Cyanobacteriia	o__Cyanobacteriales	f__Nostocaceae	g__Tolypothrix_B	s__Tolypothrix_B campylonemoides	cheaACF	GCF_000828075.2-SD81_RS35925	788	Hpt,H-kinase_dim,HATPase_c,CheW,Response_reg	112
GCF_002368235.1	99.76	d__Bacteria	p__Cyanobacteria	c__Cyanobacteriia	o__Cyanobacteriales	f__Nostocaceae	g__Tolypothrix_B	s__Tolypothrix_B sp002368235	cheaACF	GCF_002368235.1-CA739_RS07110	788	Hpt,H-kinase_dim,HATPase_c,CheW,Response_reg	112
GCF_002368435.1	99.76	d__Bacteria	p__Cyanobacteria	c__Cyanobacteriia	o__Cyanobacteriales	f__Nostocaceae	g__Tolypothrix_B	s__Tolypothrix_B sp002368435	cheaACF	GCF_002368435.1-CDC39_RS40825	788	Hpt,H-kinase_dim,HATPase_c,CheW,Response_reg	112
GCF_000316645.1	99.33	d__Bacteria	p__Cyanobacteria	c__Cyanobacteriia	o__Cyanobacteriales	f__Nostocaceae	g__Trichormus	s__Trichormus sp000316645	cheaACF	GCF_000316645.1-NOS7524_RS14315	756	Hpt,H-kinase_dim,HATPase_c,CheW,Response_reg	109
GCF_001548375.1	99.3	d__Bacteria	p__Cyanobacteria	c__Cyanobacteriia	o__Cyanobacteriales	f__Nostocaceae	g__Trichormus	s__Trichormus sp001548375	cheaACF	GCF_001548375.1-NOS3756_RS20820	749	Hpt,H-kinase_dim,HATPase_c,CheW,Response_reg	109
GCF_001597745.1	99.56	d__Bacteria	p__Cyanobacteria	c__Cyanobacteriia	o__Cyanobacteriales	f__Nostocaceae	g__Trichormus	s__Trichormus sp001597745	cheaACF	GCF_001597745.1-A3775_RS19050	764	Hpt,H-kinase_dim,HATPase_c,CheW,Response_reg	109
GCF_000317105.1	99.71	d__Bacteria	p__Cyanobacteria	c__Cyanobacteriia	o__Cyanobacteriales	f__Oscillatoriaceae	g__Oscillatoria	s__Oscillatoria acuminata	cheaACF	GCF_000317105.1-OSCIL6304_RS06640	800	Hpt,H-kinase_dim,HATPase_c,CheW,Response_reg	105
GCF_000317105.1	99.71	d__Bacteria	p__Cyanobacteria	c__Cyanobacteriia	o__Cyanobacteriales	f__Oscillatoriaceae	g__Oscillatoria	s__Oscillatoria acuminata	cheaACF	GCF_000317105.1-OSCIL6304_RS11665	863	Hpt,H-kinase_dim,HATPase_c,CheW,Response_reg	112
GCF_000332335.1	100	d__Bacteria	p__Cyanobacteria	c__Cyanobacteriia	o__Cyanobacteriales	f__Oscillatoriaceae_A	g__PCC-10802	s__PCC-10802 sp000332335	cheaACF	GCF_000332335.1-OSC10802_RS0108360	787	Hpt,H-kinase_dim,HATPase_c,CheW,Response_reg	105
GCF_000173555.1	96.58	d__Bacteria	p__Cyanobacteria	c__Cyanobacteriia	o__Cyanobacteriales	f__Phormidiaceae	g__Arthrospira	s__Arthrospira maxima_A	cheaACF	GCF_000173555.1-AMAXDRAFT_RS14940	853	Hpt,H-kinase_dim,HATPase_c,CheW,Response_reg	116
GCF_000210375.1	99.13	d__Bacteria	p__Cyanobacteria	c__Cyanobacteriia	o__Cyanobacteriales	f__Phormidiaceae	g__Arthrospira	s__Arthrospira platensis	cheaACF	GCF_000210375.1-NIES39_RS14310	854	Hpt,H-kinase_dim,HATPase_c,CheW,Response_reg	116
GCF_000332155.1	99.56	d__Bacteria	p__Cyanobacteria	c__Cyanobacteriia	o__Cyanobacteriales	f__Phormidiaceae	g__Kamptonema	s__Kamptonema formosum	cheaACF	GCF_000332155.1-OSCIL6407_RS0120145	858	Hpt,H-kinase_dim,HATPase_c,CheW,Response_reg	116
GCF_000972705.2	84.72	d__Bacteria	p__Cyanobacteria	c__Cyanobacteriia	o__Cyanobacteriales	f__Phormidiaceae	g__Lyngbya	s__Lyngbya robusta	cheaACF	GCF_000972705.2-WN50_RS03575	791	Hpt,H-kinase_dim,HATPase_c,CheW,Response_reg	76
GCF_000169095.1	99.3	d__Bacteria	p__Cyanobacteria	c__Cyanobacteriia	o__Cyanobacteriales	f__Phormidiaceae	g__Lyngbya	s__Lyngbya sp000169095	cheaACF	GCF_000169095.1-L8106_RS03245	809	Hpt,H-kinase_dim,HATPase_c,CheW,Response_reg	114
GCF_000317475.1	99.78	d__Bacteria	p__Cyanobacteria	c__Cyanobacteriia	o__Cyanobacteriales	f__Phormidiaceae	g__Microcoleus	s__Microcoleus sp000317475	cheaACF	GCF_000317475.1-OSC7112_RS09505	832	Hpt,H-kinase_dim,HATPase_c,CheW,Response_reg	116
GCF_003003725.1	97.3	d__Bacteria	p__Cyanobacteria	c__Cyanobacteriia	o__Cyanobacteriales	f__Phormidiaceae	g__Microcoleus	s__Microcoleus sp003003725	cheaACF	GCF_003003725.1-C7B67_RS07415	829	Hpt,H-kinase_dim,HATPase_c,CheW,Response_reg	116
GCF_000214075.1	99.67	d__Bacteria	p__Cyanobacteria	c__Cyanobacteriia	o__Cyanobacteriales	f__Phormidiaceae	g__Microcoleus	s__Microcoleus vaginatus	cheaACF	GCF_000214075.1-MICVADRAFT_RS01195	831	Hpt,H-kinase_dim,HATPase_c,CheW,Response_reg	116
GCF_000464785.1	99.89	d__Bacteria	p__Cyanobacteria	c__Cyanobacteriia	o__Cyanobacteriales	f__Phormidiaceae	g__Planktothrix	s__Planktothrix rubescens_A	cheaACF	GCF_000464785.1-N313_RS0118230	748	Hpt,H-kinase_dim,HATPase_c,CheW,Response_reg	105
GCF_000464785.1	99.89	d__Bacteria	p__Cyanobacteria	c__Cyanobacteriia	o__Cyanobacteriales	f__Phormidiaceae	g__Planktothrix	s__Planktothrix rubescens_A	cheaACF	GCF_000464785.1-N313_RS0110480	823	Hpt,H-kinase_dim,HATPase_c,CheW,Response_reg	117
GCF_900009135.1	99.78	d__Bacteria	p__Cyanobacteria	c__Cyanobacteriia	o__Cyanobacteriales	f__Phormidiaceae	g__Planktothrix	s__Planktothrix sp900009135	cheaACF	GCF_900009135.1-PL11201_RS24095	747	Hpt,H-kinase_dim,HATPase_c,CheW,Response_reg	105
GCF_900009135.1	99.78	d__Bacteria	p__Cyanobacteria	c__Cyanobacteriia	o__Cyanobacteriales	f__Phormidiaceae	g__Planktothrix	s__Planktothrix sp900009135	cheaACF	GCF_900009135.1-PL11201_RS06035	805	Hpt,H-kinase_dim,HATPase_c,CheW,Response_reg	117
GCF_900009145.1	99.78	d__Bacteria	p__Cyanobacteria	c__Cyanobacteriia	o__Cyanobacteriales	f__Phormidiaceae	g__Planktothrix	s__Planktothrix tepida	cheaACF	GCF_900009145.1-PL9214_RS16060	846	Hpt,H-kinase_dim,HATPase_c,CheW,Response_reg	117
GCF_001904725.1	99.26	d__Bacteria	p__Cyanobacteria	c__Cyanobacteriia	o__Cyanobacteriales	f__Phormidiaceae_A	g__Phormidium	s__Phormidium ambiguum	cheaACF	GCF_001904725.1-NIES2119_RS09645	847	Hpt,H-kinase_dim,HATPase_c,CheW,Response_reg	126
GCF_000380225.1	99.04	d__Bacteria	p__Cyanobacteria	c__Cyanobacteriia	o__Cyanobacteriales	f__Spirulinaceae	g__ESFC-1	s__ESFC-1 sp000380225	cheaACF	GCF_000380225.1-A3MY_RS0103225	760	Hpt,H-kinase_dim,HATPase_c,CheW,Response_reg	91
GCF_001890765.1	99.67	d__Bacteria	p__Cyanobacteria	c__Cyanobacteriia	o__Cyanobacteriales	f__Spirulinaceae	g__Spirulina	s__Spirulina major	cheaACF	GCF_001890765.1-SPI6313_RS03340	786	Hpt,H-kinase_dim,HATPase_c,CheW,Response_reg	90
GCF_000756305.1	99.56	d__Bacteria	p__Cyanobacteria	c__Cyanobacteriia	o__Cyanobacteriales	f__Xenococcaceae	g__Myxosarcina	s__Myxosarcina sp000756305	cheaACF	GCF_000756305.1-KV40_RS12855	790	Hpt,H-kinase_dim,HATPase_c,CheW,Response_reg	112
GCF_000332195.1	99.56	d__Bacteria	p__Cyanobacteria	c__Cyanobacteriia	o__Cyanobacteriales	f__Xenococcaceae	g__Pleurocapsa	s__Pleurocapsa sp000332195	cheaACF	GCF_000332195.1-PLEUR7319_RS0128320	812	Hpt,H-kinase_dim,HATPase_c,CheW,Response_reg	112
GCF_002368355.1	99.27	d__Bacteria	p__Cyanobacteria	c__Cyanobacteriia	o__Cyanobacteriales	f__Xenococcaceae	g__Pleurocapsa	s__Pleurocapsa sp002368355	cheaACF	GCF_002368355.1-CDC35_RS13040	786	Hpt,H-kinase_dim,HATPase_c,CheW,Response_reg	112
GCF_003003995.1	98.25	d__Bacteria	p__Cyanobacteria	c__Cyanobacteriia	o__Cyanobacteriales	f__Xenococcaceae	g__Pleurocapsa	s__Pleurocapsa sp003003995	cheaACF	GCF_003003995.1-C7B62_RS14995	771	Hpt,H-kinase_dim,HATPase_c,CheW,Response_reg	109
GCF_000317575.1	99.56	d__Bacteria	p__Cyanobacteria	c__Cyanobacteriia	o__Cyanobacteriales	f__Xenococcaceae	g__Stanieria	s__Stanieria cyanosphaera	cheaACF	GCF_000317575.1-STA7437_RS04980	775	Hpt,H-kinase_dim,HATPase_c,CheW,Response_reg	94
GCF_002355455.1	99.56	d__Bacteria	p__Cyanobacteria	c__Cyanobacteriia	o__Cyanobacteriales	f__Xenococcaceae	g__Stanieria	s__Stanieria sp002355455	cheaACF	GCF_002355455.1-STA3757_RS05570	781	Hpt,H-kinase_dim,HATPase_c,CheW,Response_reg	112
GCF_000332055.1	99.78	d__Bacteria	p__Cyanobacteria	c__Cyanobacteriia	o__Cyanobacteriales	f__Xenococcaceae	g__Xenococcus	s__Xenococcus sp000332055	cheaACF	GCF_000332055.1-XEN7305_RS14130	780	Hpt,H-kinase_dim,HATPase_c,CheW,Response_reg	112
GCF_002215035.1	99.17	d__Bacteria	p__Cyanobacteria	c__Cyanobacteriia	o__Elainellales	f__Elainellaceae	g__Leptolyngbya_A	s__Leptolyngbya_A ohadii	cheaACF	GCF_002215035.1-CDV24_RS22105	795	Hpt,H-kinase_dim,HATPase_c,CheW,Response_reg	106
GCF_001485215.1	99.29	d__Bacteria	p__Cyanobacteria	c__Cyanobacteriia	o__Leptolyngbyales	f__Leptolyngbyaceae	g__Leptolyngbya	s__Leptolyngbya sp001485215	cheaACF	GCF_001485215.1-NIES2104_RS26340	899	Hpt,H-kinase_dim,HATPase_c,CheW,Response_reg	97
GCF_000317045.1	99.87	d__Bacteria	p__Cyanobacteria	c__Cyanobacteriia	o__PCC-7407	f__PCC-7407	g__PCC-7407	s__PCC-7407 sp000317045	cheaACF	GCF_000317045.1-GEI7407_RS10875	812	Hpt,H-kinase_dim,HATPase_c,CheW,Response_reg	105
GCF_000317045.1	99.87	d__Bacteria	p__Cyanobacteria	c__Cyanobacteriia	o__PCC-7407	f__PCC-7407	g__PCC-7407	s__PCC-7407 sp000317045	cheaACF	GCF_000317045.1-GEI7407_RS18380	805	Hpt,H-kinase_dim,HATPase_c,CheW,Response_reg	110
GCF_000332315.1	99.18	d__Bacteria	p__Cyanobacteria	c__Cyanobacteriia	o__PCC-9006	f__Prochlorotrichaceae	g__Prochlorothrix	s__Prochlorothrix hollandica	cheaACF	GCF_000332315.1-PRO9006_RS0101145	812	Hpt,H-kinase_dim,HATPase_c,CheW,Response_reg	110
GCF_000332315.1	99.18	d__Bacteria	p__Cyanobacteria	c__Cyanobacteriia	o__PCC-9006	f__Prochlorotrichaceae	g__Prochlorothrix	s__Prochlorothrix hollandica	cheaACF	GCF_000332315.1-PRO9006_RS0122410	769	Hpt,H-kinase_dim,HATPase_c,CheW,Response_reg	112
GCF_000316115.1	99.73	d__Bacteria	p__Cyanobacteria	c__Cyanobacteriia	o__Phormidesmiales	f__Phormidesmiaceae	g__PCC-7375	s__PCC-7375 sp000316115	cheaACF	GCF_000316115.1-LEPTO7375_RS40235	834	Hpt,H-kinase_dim,HATPase_c,CheW,Response_reg	113
GCF_000482245.1	98.64	d__Bacteria	p__Cyanobacteria	c__Cyanobacteriia	o__Phormidesmiales	f__Phormidesmiaceae	g__PCC-7375	s__PCC-7375 sp000482245	cheaACF	GCF_000482245.1-N836_RS55660	788	Hpt,H-kinase_dim,HATPase_c,CheW,Response_reg	112
GCF_000317065.1	98.23	d__Bacteria	p__Cyanobacteria	c__Cyanobacteriia	o__Pseudanabaenales	f__Pseudanabaenaceae	g__PCC-7367	s__PCC-7367 sp000317065	cheaACF	GCF_000317065.1-PSE7367_RS16880	810	Hpt,H-kinase_dim,HATPase_c,CheW,Response_reg	105
GCF_000317085.1	99.76	d__Bacteria	p__Cyanobacteria	c__Cyanobacteriia	o__Pseudanabaenales	f__Pseudanabaenaceae	g__PCC-7502	s__PCC-7502 sp000317085	cheaACF	GCF_000317085.1-SYN7502_RS10640	780	Hpt,H-kinase_dim,HATPase_c,CheW,Response_reg	112
GCF_000018105.1	99.53	d__Bacteria	p__Cyanobacteria	c__Cyanobacteriia	o__Thermosynechococcales	f__Thermosynechococcaceae	g__Acaryochloris	s__Acaryochloris marina	cheaACF	GCF_000018105.1-AM1_RS22990	777	Hpt,H-kinase_dim,HATPase_c,CheW,Response_reg	112
GCF_000238775.1	99.29	d__Bacteria	p__Cyanobacteria	c__Cyanobacteriia	o__Thermosynechococcales	f__Thermosynechococcaceae	g__Acaryochloris	s__Acaryochloris sp000238775	cheaACF	GCF_000238775.1-ON05_RS25380	779	Hpt,H-kinase_dim,HATPase_c,CheW,Response_reg	112
GCF_003231495.1	99.17	d__Bacteria	p__Cyanobacteria	c__Cyanobacteriia	o__Thermosynechococcales	f__Thermosynechococcaceae	g__RCC1774	s__RCC1774 sp003231495	cheaACF	GCF_003231495.1-C1752_RS25785	802	Hpt,H-kinase_dim,HATPase_c,CheW,Response_reg	112
GCF_002754935.1	98.86	d__Bacteria	p__Cyanobacteria	c__Cyanobacteriia	o__Thermosynechococcales	f__Thermosynechococcaceae	g__Synechococcus_A	s__Synechococcus_A lividus	cheaACF	GCF_002754935.1-BRW62_RS08565	758	Hpt,H-kinase_dim,HATPase_c,CheW,Response_reg	105
GCF_000505665.1	99.76	d__Bacteria	p__Cyanobacteria	c__Cyanobacteriia	o__Thermosynechococcales	f__Thermosynechococcaceae	g__Thermosynechococcus	s__Thermosynechococcus sp000505665	cheaACF	GCF_000505665.1-NK55_RS10400	757	Hpt,H-kinase_dim,HATPase_c,CheW,Response_reg	105
GCF_000429905.1	98.7	d__Bacteria	p__Desulfobacterota	c__Desulfobacteria	o__Desulfobacterales	f__Desulfatibacillaceae	g__Desulfatibacillum	s__Desulfatibacillum aliphaticivorans	cheaACF	GCF_000429905.1-G491_RS0115430	867	Hpt,H-kinase_dim,HATPase_c,CheW,Response_reg	123
GCF_900142135.1	98.06	d__Bacteria	p__Desulfobacterota	c__Desulfobacteria	o__Desulfobacterales	f__Desulfatibacillaceae	g__Desulfatibacillum	s__Desulfatibacillum alkenivorans	cheaACF	GCF_900142135.1-BUE18_RS16160	856	Hpt,H-kinase_dim,HATPase_c,CheW,Response_reg	123
GCF_900176365.1	98.71	d__Bacteria	p__Desulfobacterota	c__Desulfobacteria	o__Desulfobacterales	f__Desulfobacteraceae	g__Desulfobacterium_A	s__Desulfobacterium_A vacuolatum	cheaACF	GCF_900176365.1-B9A32_RS06655	766	Hpt,H-kinase_dim,HATPase_c,CheW,Response_reg	97
GCF_900176365.1	98.71	d__Bacteria	p__Desulfobacterota	c__Desulfobacteria	o__Desulfobacterales	f__Desulfobacteraceae	g__Desulfobacterium_A	s__Desulfobacterium_A vacuolatum	cheaACF	GCF_900176365.1-B9A32_RS01730	778	Hpt,H-kinase_dim,HATPase_c,CheW,Response_reg	124
GCF_000307105.1	99.35	d__Bacteria	p__Desulfobacterota	c__Desulfobacteria	o__Desulfobacterales	f__Desulfobacteraceae	g__Desulfobacula	s__Desulfobacula toluolica	cheaACF	GCF_000307105.1-TOL2_RS10205	786	Hpt,H-kinase_dim,HATPase_c,CheW,Response_reg	124
GCF_000426225.1	99.35	d__Bacteria	p__Desulfobacterota	c__Desulfobacteria	o__Desulfobacterales	f__Desulforegulaceae	g__Desulforegula	s__Desulforegula conservatrix	cheaACF	GCF_000426225.1-K245_RS0106705	730	Hpt,H-kinase_dim,HATPase_c,CheW,Response_reg	86
GCF_000426225.1	99.35	d__Bacteria	p__Desulfobacterota	c__Desulfobacteria	o__Desulfobacterales	f__Desulforegulaceae	g__Desulforegula	s__Desulforegula conservatrix	cheaACF	GCF_000426225.1-K245_RS0116945	734	Hpt,H-kinase_dim,HATPase_c,CheW,Response_reg	99
GCF_000266945.1	98.39	d__Bacteria	p__Desulfobacterota	c__Desulfomonilia	o__Desulfomonilales	f__Desulfomonilaceae	g__Desulfomonile	s__Desulfomonile tiedjei	cheaACF	GCF_000266945.1-DESTI_RS00210	795	Hpt,H-kinase_dim,HATPase_c,CheW,Response_reg	123
GCF_900104215.1	99.94	d__Bacteria	p__Desulfobacterota	c__Desulfovibrionia	o__Desulfovibrionales	f__Desulfonatronaceae	g__Desulfonatronum	s__Desulfonatronum thiosulfatophilum	cheaACF	GCF_900104215.1-BLP93_RS00170	818	Hpt,H-kinase_dim,HATPase_c,CheW,Response_reg	119
GCF_000934755.1	100	d__Bacteria	p__Desulfobacterota	c__Desulfovibrionia	o__Desulfovibrionales	f__Desulfonatronovibrionaceae	g__Desulfonatronovibrio	s__Desulfonatronovibrio magnus	cheaACF	GCF_000934755.1-LZ23_RS03075	798	Hpt,H-kinase_dim,HATPase_c,CheW,Response_reg	122
GCF_000429305.1	100	d__Bacteria	p__Desulfobacterota	c__Desulfovibrionia	o__Desulfovibrionales	f__Desulfovibrionaceae	g__Alteridesulfovibrio	s__Alteridesulfovibrio inopinatus	cheaACF	GCF_000429305.1-G451_RS0107680	807	Hpt,H-kinase_dim,HATPase_c,CheW,Response_reg	105
GCF_000422545.1	100	d__Bacteria	p__Desulfobacterota	c__Desulfovibrionia	o__Desulfovibrionales	f__Desulfovibrionaceae	g__Desulfocurvibacter	s__Desulfocurvibacter africanus	cheaACF	GCF_000422545.1-H585_RS0112665	777	Hpt,H-kinase_dim,HATPase_c,CheW,Response_reg	109
GCF_000429325.1	99.4	d__Bacteria	p__Desulfobacterota	c__Desulfovibrionia	o__Desulfovibrionales	f__Desulfovibrionaceae	g__Fundidesulfovibrio	s__Fundidesulfovibrio putealis	cheaACF	GCF_000429325.1-G453_RS0110795	754	Hpt,H-kinase_dim,HATPase_c,CheW,Response_reg	103
GCF_000429985.1	100	d__Bacteria	p__Desulfobacterota	c__Desulfovibrionia	o__Desulfovibrionales	f__Desulfovibrionaceae	g__Maridesulfovibrio	s__Maridesulfovibrio bastinii	cheaACF	GCF_000429985.1-G496_RS0115435	776	Hpt,H-kinase_dim,HATPase_c,CheW,Response_reg	104
GCF_900101105.1	100	d__Bacteria	p__Desulfobacterota	c__Desulfovibrionia	o__Desulfovibrionales	f__Desulfovibrionaceae	g__Maridesulfovibrio	s__Maridesulfovibrio ferrireducens	cheaACF	GCF_900101105.1-BLT41_RS09325	753	Hpt,H-kinase_dim,HATPase_c,CheW,Response_reg	104
GCF_000711735.1	99.92	d__Bacteria	p__Desulfobacterota	c__Desulfovibrionia	o__Desulfovibrionales	f__Desulfovibrionaceae	g__Maridesulfovibrio	s__Maridesulfovibrio frigidus	cheaACF	GCF_000711735.1-BR06_RS0101775	765	Hpt,H-kinase_dim,HATPase_c,CheW,Response_reg	104
GCF_900177375.1	100	d__Bacteria	p__Desulfobacterota	c__Desulfovibrionia	o__Desulfovibrionales	f__Desulfovibrionaceae	g__Maridesulfovibrio	s__Maridesulfovibrio gilichinskyi	cheaACF	GCF_900177375.1-B9N78_RS00140	779	Hpt,H-kinase_dim,HATPase_c,CheW,Response_reg	104
GCF_000331025.1	100	d__Bacteria	p__Desulfobacterota	c__Desulfovibrionia	o__Desulfovibrionales	f__Desulfovibrionaceae	g__Maridesulfovibrio	s__Maridesulfovibrio hydrothermalis	cheaACF	GCF_000331025.1-DESAM_RS14775	779	Hpt,H-kinase_dim,HATPase_c,CheW,Response_reg	104
GCF_000023445.1	100	d__Bacteria	p__Desulfobacterota	c__Desulfovibrionia	o__Desulfovibrionales	f__Desulfovibrionaceae	g__Maridesulfovibrio	s__Maridesulfovibrio salexigens	cheaACF	GCF_000023445.1-DESAL_RS06490	775	Hpt,H-kinase_dim,HATPase_c,CheW,Response_reg	104
GCF_000425265.1	100	d__Bacteria	p__Desulfobacterota	c__Desulfovibrionia	o__Desulfovibrionales	f__Desulfovibrionaceae	g__Maridesulfovibrio	s__Maridesulfovibrio zosterae	cheaACF	GCF_000425265.1-H589_RS0107040	791	Hpt,H-kinase_dim,HATPase_c,CheW,Response_reg	92
GCF_000468495.1	100	d__Bacteria	p__Desulfobacterota	c__Desulfovibrionia	o__Desulfovibrionales	f__Desulfovibrionaceae	g__Megalodesulfovibrio	s__Megalodesulfovibrio gigas	cheaACF	GCF_000468495.1-DGI_RS09000	776	Hpt,H-kinase_dim,HATPase_c,CheW,Response_reg	86
GCF_000167355.1	97.97	d__Bacteria	p__Desulfobacterota	c__Desulfuromonadia	o__Desulfuromonadales	f__Desulfuromonadaceae	g__Desulfuromonas	s__Desulfuromonas acetoxidans	cheaACF	GCF_000167355.1-DACE_RS00480	779	Hpt,H-kinase_dim,HATPase_c,CheW,Response_reg	119
GCF_000820505.1	99.35	d__Bacteria	p__Desulfobacterota	c__Desulfuromonadia	o__Desulfuromonadales	f__Geoalkalibacteraceae	g__Geoalkalibacter	s__Geoalkalibacter ferrihydriticus	cheaACF	GCF_000820505.1-GFER_RS03725	742	Hpt,H-kinase_dim,HATPase_c,CheW,Response_reg	87
GCF_000827125.1	99.35	d__Bacteria	p__Desulfobacterota	c__Desulfuromonadia	o__Desulfuromonadales	f__Geoalkalibacteraceae	g__Geoalkalibacter_A	s__Geoalkalibacter_A subterraneus	cheaACF	GCF_000827125.1-GSUB_RS00495	708	Hpt,H-kinase_dim,HATPase_c,CheW,Response_reg	87
GCF_900107645.1	99.35	d__Bacteria	p__Desulfobacterota	c__Desulfuromonadia	o__Desulfuromonadales	f__Geopsychrobacteraceae	g__Desulfuromusa	s__Desulfuromusa kysingii	cheaACF	GCF_900107645.1-BLU87_RS01885	767	Hpt,H-kinase_dim,HATPase_c,CheW,Response_reg	92
GCF_001611275.1	99.35	d__Bacteria	p__Desulfobacterota	c__Desulfuromonadia	o__Desulfuromonadales	f__Trichloromonadaceae	g__DDH964	s__DDH964 sp001611275	cheaACF	GCF_001611275.1-DBW_RS01975	701	Hpt,H-kinase_dim,HATPase_c,CheW,Response_reg	87
GCF_000020725.1	99.78	d__Bacteria	p__Desulfobacterota	c__Desulfuromonadia	o__Geobacterales	f__Geobacteraceae	g__Citrifermentans	s__Citrifermentans bemidjiense	cheaACF	GCF_000020725.1-GBEM_RS11925	679	Hpt,H-kinase_dim,HATPase_c,CheW,Response_reg	72
GCF_000020725.1	99.78	d__Bacteria	p__Desulfobacterota	c__Desulfuromonadia	o__Geobacterales	f__Geobacteraceae	g__Citrifermentans	s__Citrifermentans bemidjiense	cheaACF	GCF_000020725.1-GBEM_RS10160	793	Hpt,H-kinase_dim,HATPase_c,CheW,Response_reg	112
GCF_000426865.1	100	d__Bacteria	p__Desulfobacterota	c__Desulfuromonadia	o__Geobacterales	f__Geobacteraceae	g__Citrifermentans	s__Citrifermentans bremense	cheaACF	GCF_000426865.1-K419_RS0103120	679	Hpt,H-kinase_dim,HATPase_c,CheW,Response_reg	72
GCF_000426865.1	100	d__Bacteria	p__Desulfobacterota	c__Desulfuromonadia	o__Geobacterales	f__Geobacteraceae	g__Citrifermentans	s__Citrifermentans bremense	cheaACF	GCF_000426865.1-K419_RS0116775	754	Hpt,H-kinase_dim,HATPase_c,CheW,Response_reg	92
GCF_000426865.1	100	d__Bacteria	p__Desulfobacterota	c__Desulfuromonadia	o__Geobacterales	f__Geobacteraceae	g__Citrifermentans	s__Citrifermentans bremense	cheaACF	GCF_000426865.1-K419_RS0117155	778	Hpt,H-kinase_dim,HATPase_c,CheW,Response_reg	112
GCF_002117975.1	100	d__Bacteria	p__Desulfobacterota	c__Desulfuromonadia	o__Geobacterales	f__Geobacteraceae	g__Citrifermentans	s__Citrifermentans pelophilum	cheaACF	GCF_002117975.1-GPEL0_RS04465	679	Hpt,H-kinase_dim,HATPase_c,CheW,Response_reg	72
GCF_002117975.1	100	d__Bacteria	p__Desulfobacterota	c__Desulfuromonadia	o__Geobacterales	f__Geobacteraceae	g__Citrifermentans	s__Citrifermentans pelophilum	cheaACF	GCF_002117975.1-GPEL0_RS06225	759	Hpt,H-kinase_dim,HATPase_c,CheW,Response_reg	91
GCF_002117975.1	100	d__Bacteria	p__Desulfobacterota	c__Desulfuromonadia	o__Geobacterales	f__Geobacteraceae	g__Citrifermentans	s__Citrifermentans pelophilum	cheaACF	GCF_002117975.1-GPEL0_RS12525	765	Hpt,H-kinase_dim,HATPase_c,CheW,Response_reg	95
GCF_000023645.1	100	d__Bacteria	p__Desulfobacterota	c__Desulfuromonadia	o__Geobacterales	f__Geobacteraceae	g__Citrifermentans	s__Citrifermentans sp000023645	cheaACF	GCF_000023645.1-GM21_RS09150	679	Hpt,H-kinase_dim,HATPase_c,CheW,Response_reg	72
GCF_000023645.1	100	d__Bacteria	p__Desulfobacterota	c__Desulfuromonadia	o__Geobacterales	f__Geobacteraceae	g__Citrifermentans	s__Citrifermentans sp000023645	cheaACF	GCF_000023645.1-GM21_RS11820	756	Hpt,H-kinase_dim,HATPase_c,CheW,Response_reg	92
GCF_000023645.1	100	d__Bacteria	p__Desulfobacterota	c__Desulfuromonadia	o__Geobacterales	f__Geobacteraceae	g__Citrifermentans	s__Citrifermentans sp000023645	cheaACF	GCF_000023645.1-GM21_RS10950	801	Hpt,H-kinase_dim,HATPase_c,CheW,Response_reg	111
GCF_000175115.2	100	d__Bacteria	p__Desulfobacterota	c__Desulfuromonadia	o__Geobacterales	f__Geobacteraceae	g__Citrifermentans	s__Citrifermentans sp000175115	cheaACF	GCF_000175115.2-GM18_RS08975	680	Hpt,H-kinase_dim,HATPase_c,CheW,Response_reg	72
GCF_000175115.2	100	d__Bacteria	p__Desulfobacterota	c__Desulfuromonadia	o__Geobacterales	f__Geobacteraceae	g__Citrifermentans	s__Citrifermentans sp000175115	cheaACF	GCF_000175115.2-GM18_RS00390	754	Hpt,H-kinase_dim,HATPase_c,CheW,Response_reg	92
GCF_000175115.2	100	d__Bacteria	p__Desulfobacterota	c__Desulfuromonadia	o__Geobacterales	f__Geobacteraceae	g__Citrifermentans	s__Citrifermentans sp000175115	cheaACF	GCF_000175115.2-GM18_RS10945	749	Hpt,H-kinase_dim,HATPase_c,CheW,Response_reg	98
GCF_000175115.2	100	d__Bacteria	p__Desulfobacterota	c__Desulfuromonadia	o__Geobacterales	f__Geobacteraceae	g__Citrifermentans	s__Citrifermentans sp000175115	cheaACF	GCF_000175115.2-GM18_RS11105	762	Hpt,H-kinase_dim,HATPase_c,CheW,Response_reg	122
GCF_000175115.2	100	d__Bacteria	p__Desulfobacterota	c__Desulfuromonadia	o__Geobacterales	f__Geobacteraceae	g__Citrifermentans	s__Citrifermentans sp000175115	cheaACF	GCF_000175115.2-GM18_RS20065	855	Hpt,H-kinase_dim,HATPase_c,CheW,Response_reg	126
GCF_900187405.1	99.35	d__Bacteria	p__Desulfobacterota	c__Desulfuromonadia	o__Geobacterales	f__Geobacteraceae	g__DSM-9736	s__DSM-9736 sp900187405	cheaACF	GCF_900187405.1-CFB04_RS15535	681	Hpt,H-kinase_dim,HATPase_c,CheW,Response_reg	73
GCF_900187405.1	99.35	d__Bacteria	p__Desulfobacterota	c__Desulfuromonadia	o__Geobacterales	f__Geobacteraceae	g__DSM-9736	s__DSM-9736 sp900187405	cheaACF	GCF_900187405.1-CFB04_RS00645	732	Hpt,H-kinase_dim,HATPase_c,CheW,Response_reg	104
GCF_000012925.1	99.42	d__Bacteria	p__Desulfobacterota	c__Desulfuromonadia	o__Geobacterales	f__Geobacteraceae	g__Geobacter	s__Geobacter metallireducens	cheaACF	GCF_000012925.1-GMET_RS13585	755	Hpt,H-kinase_dim,HATPase_c,CheW,Response_reg	124
GCF_000817955.1	99.84	d__Bacteria	p__Desulfobacterota	c__Desulfuromonadia	o__Geobacterales	f__Geobacteraceae	g__Geobacter	s__Geobacter pickeringii	cheaACF	GCF_000817955.1-GPICK_RS00265	685	Hpt,H-kinase_dim,HATPase_c,CheW,Response_reg	72
GCF_000022265.1	99.35	d__Bacteria	p__Desulfobacterota	c__Desulfuromonadia	o__Geobacterales	f__Geobacteraceae	g__Geotalea	s__Geotalea daltonii	cheaACF	GCF_000022265.1-GEOB_RS02745	685	Hpt,H-kinase_dim,HATPase_c,CheW,Response_reg	73
GCF_000016745.1	97.66	d__Bacteria	p__Desulfobacterota	c__Desulfuromonadia	o__Geobacterales	f__Geobacteraceae	g__Geotalea	s__Geotalea uraniireducens	cheaACF	GCF_000016745.1-GURA_RS21210	686	Hpt,H-kinase_dim,HATPase_c,CheW,Response_reg	73
GCF_000813145.1	99.33	d__Bacteria	p__Desulfobacterota	c__Desulfuromonadia	o__Geobacterales	f__Geobacteraceae	g__OR-1	s__OR-1 sp000813145	cheaACF	GCF_000813145.1-OR1_RS07130	684	Hpt,H-kinase_dim,HATPase_c,CheW,Response_reg	73
GCF_000813145.1	99.33	d__Bacteria	p__Desulfobacterota	c__Desulfuromonadia	o__Geobacterales	f__Geobacteraceae	g__OR-1	s__OR-1 sp000813145	cheaACF	GCF_000813145.1-OR1_RS12410	789	Hpt,H-kinase_dim,HATPase_c,CheW,Response_reg	125
GCF_003053505.1	99.13	d__Bacteria	p__Desulfobacterota	c__Desulfuromonadia	o__Geobacterales	f__Geobacteraceae	g__QAXR01	s__QAXR01 sp003053505	cheaACF	GCF_003053505.1-C7376_RS19160	719	Hpt,H-kinase_dim,HATPase_c,CheW,Response_reg	86
GCF_000013405.1	96.43	d__Bacteria	p__Desulfobacterota	c__Syntrophia	o__Syntrophales	f__Syntrophaceae	g__Syntrophus	s__Syntrophus aciditrophicus	cheaACF	GCF_000013405.1-SYN_RS03300	824	Hpt,H-kinase_dim,HATPase_c,CheW,Response_reg	122
GCF_900109885.1	97.05	d__Bacteria	p__Desulfobacterota	c__Syntrophia	o__Syntrophales	f__Syntrophaceae	g__Syntrophus	s__Syntrophus gentianae	cheaACF	GCF_900109885.1-BMY10_RS07605	781	Hpt,H-kinase_dim,HATPase_c,CheW,Response_reg	123
GCF_900176285.1	100	d__Bacteria	p__Desulfobacterota	c__Syntrophobacteria	o__Syntrophobacterales	f__DSM-9756	g__Desulfacinum	s__Desulfacinum hydrothermale	cheaACF	GCF_900176285.1-B9A12_RS05040	783	Hpt,H-kinase_dim,HATPase_c,CheW,Response_reg	122
GCF_900129305.1	100	d__Bacteria	p__Desulfobacterota	c__Syntrophobacteria	o__Syntrophobacterales	f__DSM-9756	g__Desulfacinum	s__Desulfacinum infernum	cheaACF	GCF_900129305.1-BUB04_RS14630	783	Hpt,H-kinase_dim,HATPase_c,CheW,Response_reg	122
GCF_900114975.1	97.1	d__Bacteria	p__Desulfobacterota	c__Syntrophobacteria	o__Syntrophobacterales	f__Thermodesulforhabdaceae	g__Thermodesulforhabdus	s__Thermodesulforhabdus norvegica	cheaACF	GCF_900114975.1-BM091_RS09865	715	Hpt,H-kinase_dim,HATPase_c,CheW,Response_reg	84
GCF_000968375.1	100	d__Bacteria	p__Firmicutes_A	c__Clostridia	o__Clostridiales	f__Clostridiaceae	g__Clostridium_AM	s__Clostridium_AM scatologenes	cheaACF	GCF_000968375.1-Csca_RS05850	741	Hpt,H-kinase_dim,HATPase_c,CheW,Response_reg	83
GCF_002724055.1	98.6	d__Bacteria	p__Firmicutes_A	c__Clostridia	o__Peptostreptococcales	f__Peptostreptococcaceae	g__Tepidibacter_A	s__Tepidibacter_A mesophilus	cheaACF	GCF_002724055.1-Tmeso_RS10240	742	Hpt,H-kinase_dim,HATPase_c,CheW,Response_reg	83
GCF_000019165.1	100	d__Bacteria	p__Firmicutes_B	c__Desulfitobacteriia	o__Heliobacteriales	f__Heliobacteriaceae	g__Heliobacterium	s__Heliobacterium modesticaldum	cheaACF	GCF_000019165.1-HM1_RS09120	804	Hpt,H-kinase_dim,HATPase_c,CheW,Response_reg	94
GCF_900176355.1	99.91	d__Bacteria	p__Firmicutes_C	c__Negativicutes	o__Sporomusales	f__Sporomusaceae	g__Sporomusa_B	s__Sporomusa_B malonica	cheaACF	GCF_900176355.1-B9A22_RS14160	728	Hpt,H-kinase_dim,HATPase_c,CheW,Response_reg	99
GCF_900101845.1	99.37	d__Bacteria	p__Firmicutes_C	c__Negativicutes	o__Sporomusales	f__Sporomusaceae	g__Sporomusa_C	s__Sporomusa_C acidovorans	cheaACF	GCF_900101845.1-BLR65_RS07265	724	Hpt,H-kinase_dim,HATPase_c,CheW,Response_reg	67
GCF_000445445.1	100	d__Bacteria	p__Firmicutes_C	c__Negativicutes	o__Sporomusales	f__Sporomusaceae	g__Sporomusa_C	s__Sporomusa_C ovata	cheaACF	GCF_000445445.1-SOV_RS15050	726	Hpt,H-kinase_dim,HATPase_c,CheW,Response_reg	73
GCF_002257705.1	100	d__Bacteria	p__Firmicutes_C	c__Negativicutes	o__Sporomusales	f__Sporomusaceae	g__Sporomusa_C	s__Sporomusa_C silvacetica	cheaACF	GCF_002257705.1-SPSIL_RS08250	726	Hpt,H-kinase_dim,HATPase_c,CheW,Response_reg	69
GCF_000010305.1	98.9	d__Bacteria	p__Gemmatimonadota	c__Gemmatimonadetes	o__Gemmatimonadales	f__Gemmatimonadaceae	g__Gemmatimonas	s__Gemmatimonas aurantiaca	cheaACF	GCF_000010305.1-GAU_RS06850	742	Hpt,H-kinase_dim,HATPase_c,CheW,Response_reg	110
GCF_003260125.1	90.32	d__Bacteria	p__Myxococcota	c__Bradimonadia	o__Bradymonadales	f__Bradymonadaceae	g__B210	s__B210 sp003260125	cheaACF	GCF_003260125.1-DL240_RS16385	769	Hpt,H-kinase_dim,HATPase_c,CheW,Response_reg	90
GCF_003367535.1	88.71	d__Bacteria	p__Myxococcota	c__Bradimonadia	o__Bradymonadales	f__Bradymonadaceae	g__B210	s__B210 sp003367535	cheaACF	GCF_003367535.1-DV096_RS11170	799	Hpt,H-kinase_dim,HATPase_c,CheW,Response_reg	90
GCF_003258315.1	89.01	d__Bacteria	p__Myxococcota	c__Bradimonadia	o__Bradymonadales	f__Bradymonadaceae	g__Bradymonas	s__Bradymonas sediminis	cheaACF	GCF_003258315.1-DN745_RS18365	853	Hpt,H-kinase_dim,HATPase_c,CheW,Response_reg	90
GCF_000022145.1	99.35	d__Bacteria	p__Myxococcota	c__Myxococcia	o__Myxococcales	f__Anaeromyxobacteraceae	g__Anaeromyxobacter	s__Anaeromyxobacter dehalogenans	cheaACF	GCF_000022145.1-A2CP1_RS03185	753	Hpt,H-kinase_dim,HATPase_c,CheW,Response_reg	101
GCF_000022145.1	99.35	d__Bacteria	p__Myxococcota	c__Myxococcia	o__Myxococcales	f__Anaeromyxobacteraceae	g__Anaeromyxobacter	s__Anaeromyxobacter dehalogenans	cheaACF	GCF_000022145.1-A2CP1_RS13960	705	Hpt,H-kinase_dim,HATPase_c,CheW,Response_reg	110
GCF_000013385.1	99.35	d__Bacteria	p__Myxococcota	c__Myxococcia	o__Myxococcales	f__Anaeromyxobacteraceae	g__Anaeromyxobacter	s__Anaeromyxobacter dehalogenans_B	cheaACF	GCF_000013385.1-ADEH_RS03145	750	Hpt,H-kinase_dim,HATPase_c,CheW,Response_reg	101
GCF_000013385.1	99.35	d__Bacteria	p__Myxococcota	c__Myxococcia	o__Myxococcales	f__Anaeromyxobacteraceae	g__Anaeromyxobacter	s__Anaeromyxobacter dehalogenans_B	cheaACF	GCF_000013385.1-ADEH_RS06150	706	Hpt,H-kinase_dim,HATPase_c,CheW,Response_reg	110
GCF_000017505.1	99.35	d__Bacteria	p__Myxococcota	c__Myxococcia	o__Myxococcales	f__Anaeromyxobacteraceae	g__Anaeromyxobacter	s__Anaeromyxobacter sp000017505	cheaACF	GCF_000017505.1-ANAE109_RS12115	688	Hpt,H-kinase_dim,HATPase_c,CheW,Response_reg	97
GCF_000017505.1	99.35	d__Bacteria	p__Myxococcota	c__Myxococcia	o__Myxococcales	f__Anaeromyxobacteraceae	g__Anaeromyxobacter	s__Anaeromyxobacter sp000017505	cheaACF	GCF_000017505.1-ANAE109_RS03375	758	Hpt,H-kinase_dim,HATPase_c,CheW,Response_reg	101
GCF_000017505.1	99.35	d__Bacteria	p__Myxococcota	c__Myxococcia	o__Myxococcales	f__Anaeromyxobacteraceae	g__Anaeromyxobacter	s__Anaeromyxobacter sp000017505	cheaACF	GCF_000017505.1-ANAE109_RS18135	808	Hpt,H-kinase_dim,HATPase_c,CheW,Response_reg	103
GCF_000017505.1	99.35	d__Bacteria	p__Myxococcota	c__Myxococcia	o__Myxococcales	f__Anaeromyxobacteraceae	g__Anaeromyxobacter	s__Anaeromyxobacter sp000017505	cheaACF	GCF_000017505.1-ANAE109_RS02395	830	Hpt,H-kinase_dim,HATPase_c,CheW,Response_reg	104
GCF_000017505.1	99.35	d__Bacteria	p__Myxococcota	c__Myxococcia	o__Myxococcales	f__Anaeromyxobacteraceae	g__Anaeromyxobacter	s__Anaeromyxobacter sp000017505	cheaACF	GCF_000017505.1-ANAE109_RS11740	799	Hpt,H-kinase_dim,HATPase_c,CheW,Response_reg	114
GCF_000964525.1	95.48	d__Bacteria	p__Myxococcota	c__Myxococcia	o__Myxococcales	f__Anaeromyxobacteraceae	g__Anaeromyxobacter	s__Anaeromyxobacter sp000964525	cheaACF	GCF_000964525.1-PSR1_RS00090	698	Hpt,H-kinase_dim,HATPase_c,CheW,Response_reg	80
GCF_001027285.1	99.35	d__Bacteria	p__Myxococcota	c__Myxococcia	o__Myxococcales	f__Myxococcaceae	g__Archangium	s__Archangium gephyra	cheaACF	GCF_001027285.1-AA314_RS42530	726	Hpt,H-kinase_dim,HATPase_c,CheW,Response_reg	80
GCF_001027285.1	99.35	d__Bacteria	p__Myxococcota	c__Myxococcia	o__Myxococcales	f__Myxococcaceae	g__Archangium	s__Archangium gephyra	cheaACF	GCF_001027285.1-AA314_RS47495	713	Hpt,H-kinase_dim,HATPase_c,CheW,Response_reg	86
GCF_001027285.1	99.35	d__Bacteria	p__Myxococcota	c__Myxococcia	o__Myxococcales	f__Myxococcaceae	g__Archangium	s__Archangium gephyra	cheaACF	GCF_001027285.1-AA314_RS17790	824	Hpt,H-kinase_dim,HATPase_c,CheW,Response_reg	92
GCF_001027285.1	99.35	d__Bacteria	p__Myxococcota	c__Myxococcia	o__Myxococcales	f__Myxococcaceae	g__Archangium	s__Archangium gephyra	cheaACF	GCF_001027285.1-AA314_RS37170	706	Hpt,H-kinase_dim,HATPase_c,CheW,Response_reg	102
GCF_001027285.1	99.35	d__Bacteria	p__Myxococcota	c__Myxococcia	o__Myxococcales	f__Myxococcaceae	g__Archangium	s__Archangium gephyra	cheaACF	GCF_001027285.1-AA314_RS29525	762	Hpt,H-kinase_dim,HATPase_c,CheW,Response_reg	102
GCF_001027285.1	99.35	d__Bacteria	p__Myxococcota	c__Myxococcia	o__Myxococcales	f__Myxococcaceae	g__Archangium	s__Archangium gephyra	cheaACF	GCF_001027285.1-AA314_RS34510	841	Hpt,H-kinase_dim,HATPase_c,CheW,Response_reg	104
GCF_000733295.1	99.35	d__Bacteria	p__Myxococcota	c__Myxococcia	o__Myxococcales	f__Myxococcaceae	g__Archangium	s__Archangium violaceum	cheaACF	GCF_000733295.1-Q664_RS35175	728	Hpt,H-kinase_dim,HATPase_c,CheW,Response_reg	81
GCF_000733295.1	99.35	d__Bacteria	p__Myxococcota	c__Myxococcia	o__Myxococcales	f__Myxococcaceae	g__Archangium	s__Archangium violaceum	cheaACF	GCF_000733295.1-Q664_RS34690	713	Hpt,H-kinase_dim,HATPase_c,CheW,Response_reg	86
GCF_000733295.1	99.35	d__Bacteria	p__Myxococcota	c__Myxococcia	o__Myxococcales	f__Myxococcaceae	g__Archangium	s__Archangium violaceum	cheaACF	GCF_000733295.1-Q664_RS31060	817	Hpt,H-kinase_dim,HATPase_c,CheW,Response_reg	92
GCF_000733295.1	99.35	d__Bacteria	p__Myxococcota	c__Myxococcia	o__Myxococcales	f__Myxococcaceae	g__Archangium	s__Archangium violaceum	cheaACF	GCF_000733295.1-Q664_RS18440	706	Hpt,H-kinase_dim,HATPase_c,CheW,Response_reg	102
GCF_000733295.1	99.35	d__Bacteria	p__Myxococcota	c__Myxococcia	o__Myxococcales	f__Myxococcaceae	g__Archangium	s__Archangium violaceum	cheaACF	GCF_000733295.1-Q664_RS16170	764	Hpt,H-kinase_dim,HATPase_c,CheW,Response_reg	102
GCF_000733295.1	99.35	d__Bacteria	p__Myxococcota	c__Myxococcia	o__Myxococcales	f__Myxococcaceae	g__Archangium	s__Archangium violaceum	cheaACF	GCF_000733295.1-Q664_RS29475	841	Hpt,H-kinase_dim,HATPase_c,CheW,Response_reg	104
GCF_000255295.1	99.35	d__Bacteria	p__Myxococcota	c__Myxococcia	o__Myxococcales	f__Myxococcaceae	g__Corallococcus	s__Corallococcus coralloides	cheaACF	GCF_000255295.1-COCOR_RS32785	725	Hpt,H-kinase_dim,HATPase_c,CheW,Response_reg	80
GCF_000255295.1	99.35	d__Bacteria	p__Myxococcota	c__Myxococcia	o__Myxococcales	f__Myxococcaceae	g__Corallococcus	s__Corallococcus coralloides	cheaACF	GCF_000255295.1-COCOR_RS37555	720	Hpt,H-kinase_dim,HATPase_c,CheW,Response_reg	87
GCF_000255295.1	99.35	d__Bacteria	p__Myxococcota	c__Myxococcia	o__Myxococcales	f__Myxococcaceae	g__Corallococcus	s__Corallococcus coralloides	cheaACF	GCF_000255295.1-COCOR_RS11720	920	Hpt,H-kinase_dim,HATPase_c,CheW,Response_reg	92
GCF_000255295.1	99.35	d__Bacteria	p__Myxococcota	c__Myxococcia	o__Myxococcales	f__Myxococcaceae	g__Corallococcus	s__Corallococcus coralloides	cheaACF	GCF_000255295.1-COCOR_RS19190	770	Hpt,H-kinase_dim,HATPase_c,CheW,Response_reg	102
GCF_000255295.1	99.35	d__Bacteria	p__Myxococcota	c__Myxococcia	o__Myxococcales	f__Myxococcaceae	g__Corallococcus	s__Corallococcus coralloides	cheaACF	GCF_000255295.1-COCOR_RS26750	845	Hpt,H-kinase_dim,HATPase_c,CheW,Response_reg	104
GCF_001887355.1	99.68	d__Bacteria	p__Myxococcota	c__Myxococcia	o__Myxococcales	f__Myxococcaceae	g__Cystobacter	s__Cystobacter ferrugineus	cheaACF	GCF_001887355.1-BON30_RS01880	718	Hpt,H-kinase_dim,HATPase_c,CheW,Response_reg	81
GCF_001887355.1	99.68	d__Bacteria	p__Myxococcota	c__Myxococcia	o__Myxococcales	f__Myxococcaceae	g__Cystobacter	s__Cystobacter ferrugineus	cheaACF	GCF_001887355.1-BON30_RS10730	720	Hpt,H-kinase_dim,HATPase_c,CheW,Response_reg	86
GCF_001887355.1	99.68	d__Bacteria	p__Myxococcota	c__Myxococcia	o__Myxococcales	f__Myxococcaceae	g__Cystobacter	s__Cystobacter ferrugineus	cheaACF	GCF_001887355.1-BON30_RS09385	817	Hpt,H-kinase_dim,HATPase_c,CheW,Response_reg	92
GCF_001887355.1	99.68	d__Bacteria	p__Myxococcota	c__Myxococcia	o__Myxococcales	f__Myxococcaceae	g__Cystobacter	s__Cystobacter ferrugineus	cheaACF	GCF_001887355.1-BON30_RS07155	708	Hpt,H-kinase_dim,HATPase_c,CheW,Response_reg	102
GCF_001887355.1	99.68	d__Bacteria	p__Myxococcota	c__Myxococcia	o__Myxococcales	f__Myxococcaceae	g__Cystobacter	s__Cystobacter ferrugineus	cheaACF	GCF_001887355.1-BON30_RS23115	760	Hpt,H-kinase_dim,HATPase_c,CheW,Response_reg	102
GCF_001887355.1	99.68	d__Bacteria	p__Myxococcota	c__Myxococcia	o__Myxococcales	f__Myxococcaceae	g__Cystobacter	s__Cystobacter ferrugineus	cheaACF	GCF_001887355.1-BON30_RS19985	841	Hpt,H-kinase_dim,HATPase_c,CheW,Response_reg	105
GCF_001887355.1	99.68	d__Bacteria	p__Myxococcota	c__Myxococcia	o__Myxococcales	f__Myxococcaceae	g__Cystobacter	s__Cystobacter ferrugineus	cheaACF	GCF_001887355.1-BON30_RS36610	722	Hpt,H-kinase_dim,HATPase_c,CheW,Response_reg	112
GCF_000335475.2	99.03	d__Bacteria	p__Myxococcota	c__Myxococcia	o__Myxococcales	f__Myxococcaceae	g__Cystobacter	s__Cystobacter fuscus	cheaACF	GCF_000335475.2-D187_RS02840	719	Hpt,H-kinase_dim,HATPase_c,CheW,Response_reg	81
GCF_000335475.2	99.03	d__Bacteria	p__Myxococcota	c__Myxococcia	o__Myxococcales	f__Myxococcaceae	g__Cystobacter	s__Cystobacter fuscus	cheaACF	GCF_000335475.2-D187_RS48115	728	Hpt,H-kinase_dim,HATPase_c,CheW,Response_reg	86
GCF_000335475.2	99.03	d__Bacteria	p__Myxococcota	c__Myxococcia	o__Myxococcales	f__Myxococcaceae	g__Cystobacter	s__Cystobacter fuscus	cheaACF	GCF_000335475.2-D187_RS13550	817	Hpt,H-kinase_dim,HATPase_c,CheW,Response_reg	92
GCF_000335475.2	99.03	d__Bacteria	p__Myxococcota	c__Myxococcia	o__Myxococcales	f__Myxococcaceae	g__Cystobacter	s__Cystobacter fuscus	cheaACF	GCF_000335475.2-D187_RS28060	710	Hpt,H-kinase_dim,HATPase_c,CheW,Response_reg	102
GCF_000335475.2	99.03	d__Bacteria	p__Myxococcota	c__Myxococcia	o__Myxococcales	f__Myxococcaceae	g__Cystobacter	s__Cystobacter fuscus	cheaACF	GCF_000335475.2-D187_RS28520	759	Hpt,H-kinase_dim,HATPase_c,CheW,Response_reg	102
GCF_000335475.2	99.03	d__Bacteria	p__Myxococcota	c__Myxococcia	o__Myxococcales	f__Myxococcaceae	g__Cystobacter	s__Cystobacter fuscus	cheaACF	GCF_000335475.2-D187_RS09545	841	Hpt,H-kinase_dim,HATPase_c,CheW,Response_reg	105
GCF_000335475.2	99.03	d__Bacteria	p__Myxococcota	c__Myxococcia	o__Myxococcales	f__Myxococcaceae	g__Cystobacter	s__Cystobacter fuscus	cheaACF	GCF_000335475.2-D187_RS26420	722	Hpt,H-kinase_dim,HATPase_c,CheW,Response_reg	112
GCF_002305875.1	99.03	d__Bacteria	p__Myxococcota	c__Myxococcia	o__Myxococcales	f__Myxococcaceae	g__Cystobacter	s__Cystobacter fuscus_A	cheaACF	GCF_002305875.1-CYFUS_RS42725	714	Hpt,H-kinase_dim,HATPase_c,CheW,Response_reg	81
GCF_002305875.1	99.03	d__Bacteria	p__Myxococcota	c__Myxococcia	o__Myxococcales	f__Myxococcaceae	g__Cystobacter	s__Cystobacter fuscus_A	cheaACF	GCF_002305875.1-CYFUS_RS48220	728	Hpt,H-kinase_dim,HATPase_c,CheW,Response_reg	86
GCF_002305875.1	99.03	d__Bacteria	p__Myxococcota	c__Myxococcia	o__Myxococcales	f__Myxococcaceae	g__Cystobacter	s__Cystobacter fuscus_A	cheaACF	GCF_002305875.1-CYFUS_RS37895	708	Hpt,H-kinase_dim,HATPase_c,CheW,Response_reg	102
GCF_002305875.1	99.03	d__Bacteria	p__Myxococcota	c__Myxococcia	o__Myxococcales	f__Myxococcaceae	g__Cystobacter	s__Cystobacter fuscus_A	cheaACF	GCF_002305875.1-CYFUS_RS19505	764	Hpt,H-kinase_dim,HATPase_c,CheW,Response_reg	102
GCF_002305875.1	99.03	d__Bacteria	p__Myxococcota	c__Myxococcia	o__Myxococcales	f__Myxococcaceae	g__Cystobacter	s__Cystobacter fuscus_A	cheaACF	GCF_002305875.1-CYFUS_RS35455	818	Hpt,H-kinase_dim,HATPase_c,CheW,Response_reg	103
GCF_002305875.1	99.03	d__Bacteria	p__Myxococcota	c__Myxococcia	o__Myxococcales	f__Myxococcaceae	g__Cystobacter	s__Cystobacter fuscus_A	cheaACF	GCF_002305875.1-CYFUS_RS15335	841	Hpt,H-kinase_dim,HATPase_c,CheW,Response_reg	105
GCF_002305875.1	99.03	d__Bacteria	p__Myxococcota	c__Myxococcia	o__Myxococcales	f__Myxococcaceae	g__Cystobacter	s__Cystobacter fuscus_A	cheaACF	GCF_002305875.1-CYFUS_RS02135	722	Hpt,H-kinase_dim,HATPase_c,CheW,Response_reg	112
GCF_000737315.1	100	d__Bacteria	p__Myxococcota	c__Myxococcia	o__Myxococcales	f__Myxococcaceae	g__Hyalangium	s__Hyalangium minutum	cheaACF	GCF_000737315.1-DB31_RS31310	739	Hpt,H-kinase_dim,HATPase_c,CheW,Response_reg	60
GCF_000737315.1	100	d__Bacteria	p__Myxococcota	c__Myxococcia	o__Myxococcales	f__Myxococcaceae	g__Hyalangium	s__Hyalangium minutum	cheaACF	GCF_000737315.1-DB31_RS38130	715	Hpt,H-kinase_dim,HATPase_c,CheW,Response_reg	86
GCF_000737315.1	100	d__Bacteria	p__Myxococcota	c__Myxococcia	o__Myxococcales	f__Myxococcaceae	g__Hyalangium	s__Hyalangium minutum	cheaACF	GCF_000737315.1-DB31_RS02810	834	Hpt,H-kinase_dim,HATPase_c,CheW,Response_reg	92
GCF_000737315.1	100	d__Bacteria	p__Myxococcota	c__Myxococcia	o__Myxococcales	f__Myxococcaceae	g__Hyalangium	s__Hyalangium minutum	cheaACF	GCF_000737315.1-DB31_RS14030	692	Hpt,H-kinase_dim,HATPase_c,CheW,Response_reg	102
GCF_000737315.1	100	d__Bacteria	p__Myxococcota	c__Myxococcia	o__Myxococcales	f__Myxococcaceae	g__Hyalangium	s__Hyalangium minutum	cheaACF	GCF_000737315.1-DB31_RS24945	769	Hpt,H-kinase_dim,HATPase_c,CheW,Response_reg	102
GCF_000737315.1	100	d__Bacteria	p__Myxococcota	c__Myxococcia	o__Myxococcales	f__Myxococcaceae	g__Hyalangium	s__Hyalangium minutum	cheaACF	GCF_000737315.1-DB31_RS29475	862	Hpt,H-kinase_dim,HATPase_c,CheW,Response_reg	104
GCF_002305855.1	99.35	d__Bacteria	p__Myxococcota	c__Myxococcia	o__Myxococcales	f__Myxococcaceae	g__Melittangium	s__Melittangium boletus	cheaACF	GCF_002305855.1-MEBOL_RS08950	722	Hpt,H-kinase_dim,HATPase_c,CheW,Response_reg	80
GCF_002305855.1	99.35	d__Bacteria	p__Myxococcota	c__Myxococcia	o__Myxococcales	f__Myxococcaceae	g__Melittangium	s__Melittangium boletus	cheaACF	GCF_002305855.1-MEBOL_RS13520	718	Hpt,H-kinase_dim,HATPase_c,CheW,Response_reg	86
GCF_002305855.1	99.35	d__Bacteria	p__Myxococcota	c__Myxococcia	o__Myxococcales	f__Myxococcaceae	g__Melittangium	s__Melittangium boletus	cheaACF	GCF_002305855.1-MEBOL_RS28075	820	Hpt,H-kinase_dim,HATPase_c,CheW,Response_reg	92
GCF_002305855.1	99.35	d__Bacteria	p__Myxococcota	c__Myxococcia	o__Myxococcales	f__Myxococcaceae	g__Melittangium	s__Melittangium boletus	cheaACF	GCF_002305855.1-MEBOL_RS31955	771	Hpt,H-kinase_dim,HATPase_c,CheW,Response_reg	102
GCF_002305855.1	99.35	d__Bacteria	p__Myxococcota	c__Myxococcia	o__Myxococcales	f__Myxococcaceae	g__Melittangium	s__Melittangium boletus	cheaACF	GCF_002305855.1-MEBOL_RS04980	698	Hpt,H-kinase_dim,HATPase_c,CheW,Response_reg	103
GCF_002305855.1	99.35	d__Bacteria	p__Myxococcota	c__Myxococcia	o__Myxococcales	f__Myxococcaceae	g__Melittangium	s__Melittangium boletus	cheaACF	GCF_002305855.1-MEBOL_RS02755	840	Hpt,H-kinase_dim,HATPase_c,CheW,Response_reg	105
GCF_002305855.1	99.35	d__Bacteria	p__Myxococcota	c__Myxococcia	o__Myxococcales	f__Myxococcaceae	g__Melittangium	s__Melittangium boletus	cheaACF	GCF_002305855.1-MEBOL_RS18795	723	Hpt,H-kinase_dim,HATPase_c,CheW,Response_reg	112
GCF_900111765.1	99.35	d__Bacteria	p__Myxococcota	c__Myxococcia	o__Myxococcales	f__Myxococcaceae	g__Myxococcus	s__Myxococcus fulvus	cheaACF	GCF_900111765.1-BMY20_RS11175	722	Hpt,H-kinase_dim,HATPase_c,CheW,Response_reg	81
GCF_900111765.1	99.35	d__Bacteria	p__Myxococcota	c__Myxococcia	o__Myxococcales	f__Myxococcaceae	g__Myxococcus	s__Myxococcus fulvus	cheaACF	GCF_900111765.1-BMY20_RS37005	769	Hpt,H-kinase_dim,HATPase_c,CheW,Response_reg	87
GCF_900111765.1	99.35	d__Bacteria	p__Myxococcota	c__Myxococcia	o__Myxococcales	f__Myxococcaceae	g__Myxococcus	s__Myxococcus fulvus	cheaACF	GCF_900111765.1-BMY20_RS23460	925	Hpt,H-kinase_dim,HATPase_c,CheW,Response_reg	97
GCF_900111765.1	99.35	d__Bacteria	p__Myxococcota	c__Myxococcia	o__Myxococcales	f__Myxococcaceae	g__Myxococcus	s__Myxococcus fulvus	cheaACF	GCF_900111765.1-BMY20_RS26950	757	Hpt,H-kinase_dim,HATPase_c,CheW,Response_reg	102
GCF_900111765.1	99.35	d__Bacteria	p__Myxococcota	c__Myxococcia	o__Myxococcales	f__Myxococcaceae	g__Myxococcus	s__Myxococcus fulvus	cheaACF	GCF_900111765.1-BMY20_RS30250	849	Hpt,H-kinase_dim,HATPase_c,CheW,Response_reg	104
GCF_000280925.3	98.7	d__Bacteria	p__Myxococcota	c__Myxococcia	o__Myxococcales	f__Myxococcaceae	g__Myxococcus	s__Myxococcus hansupus	cheaACF	GCF_000280925.3-A176_RS20960	849	Hpt,H-kinase_dim,HATPase_c,CheW,Response_reg	76
GCF_000280925.3	98.7	d__Bacteria	p__Myxococcota	c__Myxococcia	o__Myxococcales	f__Myxococcaceae	g__Myxococcus	s__Myxococcus hansupus	cheaACF	GCF_000280925.3-A176_RS36855	738	Hpt,H-kinase_dim,HATPase_c,CheW,Response_reg	87
GCF_000280925.3	98.7	d__Bacteria	p__Myxococcota	c__Myxococcia	o__Myxococcales	f__Myxococcaceae	g__Myxococcus	s__Myxococcus hansupus	cheaACF	GCF_000280925.3-A176_RS08395	901	Hpt,H-kinase_dim,HATPase_c,CheW,Response_reg	92
GCF_000280925.3	98.7	d__Bacteria	p__Myxococcota	c__Myxococcia	o__Myxococcales	f__Myxococcaceae	g__Myxococcus	s__Myxococcus hansupus	cheaACF	GCF_000280925.3-A176_RS13325	775	Hpt,H-kinase_dim,HATPase_c,CheW,Response_reg	102
GCF_002305895.1	98.7	d__Bacteria	p__Myxococcota	c__Myxococcia	o__Myxococcales	f__Myxococcaceae	g__Myxococcus	s__Myxococcus macrosporus	cheaACF	GCF_002305895.1-MYMAC_RS29270	718	Hpt,H-kinase_dim,HATPase_c,CheW,Response_reg	80
GCF_002305895.1	98.7	d__Bacteria	p__Myxococcota	c__Myxococcia	o__Myxococcales	f__Myxococcaceae	g__Myxococcus	s__Myxococcus macrosporus	cheaACF	GCF_002305895.1-MYMAC_RS33565	731	Hpt,H-kinase_dim,HATPase_c,CheW,Response_reg	87
GCF_002305895.1	98.7	d__Bacteria	p__Myxococcota	c__Myxococcia	o__Myxococcales	f__Myxococcaceae	g__Myxococcus	s__Myxococcus macrosporus	cheaACF	GCF_002305895.1-MYMAC_RS25370	811	Hpt,H-kinase_dim,HATPase_c,CheW,Response_reg	92
GCF_002305895.1	98.7	d__Bacteria	p__Myxococcota	c__Myxococcia	o__Myxococcales	f__Myxococcaceae	g__Myxococcus	s__Myxococcus macrosporus	cheaACF	GCF_002305895.1-MYMAC_RS20485	775	Hpt,H-kinase_dim,HATPase_c,CheW,Response_reg	103
GCF_002305895.1	98.7	d__Bacteria	p__Myxococcota	c__Myxococcia	o__Myxococcales	f__Myxococcaceae	g__Myxococcus	s__Myxococcus macrosporus	cheaACF	GCF_002305895.1-MYMAC_RS13310	849	Hpt,H-kinase_dim,HATPase_c,CheW,Response_reg	104
GCF_000331735.1	99.35	d__Bacteria	p__Myxococcota	c__Myxococcia	o__Myxococcales	f__Myxococcaceae	g__Myxococcus	s__Myxococcus stipitatus	cheaACF	GCF_000331735.1-MYSTI_RS33025	717	Hpt,H-kinase_dim,HATPase_c,CheW,Response_reg	60
GCF_000331735.1	99.35	d__Bacteria	p__Myxococcota	c__Myxococcia	o__Myxococcales	f__Myxococcaceae	g__Myxococcus	s__Myxococcus stipitatus	cheaACF	GCF_000331735.1-MYSTI_RS37540	813	Hpt,H-kinase_dim,HATPase_c,CheW,Response_reg	87
GCF_000331735.1	99.35	d__Bacteria	p__Myxococcota	c__Myxococcia	o__Myxococcales	f__Myxococcaceae	g__Myxococcus	s__Myxococcus stipitatus	cheaACF	GCF_000331735.1-MYSTI_RS27990	861	Hpt,H-kinase_dim,HATPase_c,CheW,Response_reg	97
GCF_000331735.1	99.35	d__Bacteria	p__Myxococcota	c__Myxococcia	o__Myxococcales	f__Myxococcaceae	g__Myxococcus	s__Myxococcus stipitatus	cheaACF	GCF_000331735.1-MYSTI_RS18875	765	Hpt,H-kinase_dim,HATPase_c,CheW,Response_reg	102
GCF_000331735.1	99.35	d__Bacteria	p__Myxococcota	c__Myxococcia	o__Myxococcales	f__Myxococcaceae	g__Myxococcus	s__Myxococcus stipitatus	cheaACF	GCF_000331735.1-MYSTI_RS15265	847	Hpt,H-kinase_dim,HATPase_c,CheW,Response_reg	104
GCF_900101905.1	99.35	d__Bacteria	p__Myxococcota	c__Myxococcia	o__Myxococcales	f__Myxococcaceae	g__Myxococcus	s__Myxococcus virescens	cheaACF	GCF_900101905.1-BLU09_RS26025	714	Hpt,H-kinase_dim,HATPase_c,CheW,Response_reg	60
GCF_900101905.1	99.35	d__Bacteria	p__Myxococcota	c__Myxococcia	o__Myxococcales	f__Myxococcaceae	g__Myxococcus	s__Myxococcus virescens	cheaACF	GCF_900101905.1-BLU09_RS06715	722	Hpt,H-kinase_dim,HATPase_c,CheW,Response_reg	87
GCF_900101905.1	99.35	d__Bacteria	p__Myxococcota	c__Myxococcia	o__Myxococcales	f__Myxococcaceae	g__Myxococcus	s__Myxococcus virescens	cheaACF	GCF_900101905.1-BLU09_RS22745	798	Hpt,H-kinase_dim,HATPase_c,CheW,Response_reg	92
GCF_900101905.1	99.35	d__Bacteria	p__Myxococcota	c__Myxococcia	o__Myxococcales	f__Myxococcaceae	g__Myxococcus	s__Myxococcus virescens	cheaACF	GCF_900101905.1-BLU09_RS16940	777	Hpt,H-kinase_dim,HATPase_c,CheW,Response_reg	102
GCF_900101905.1	99.35	d__Bacteria	p__Myxococcota	c__Myxococcia	o__Myxococcales	f__Myxococcaceae	g__Myxococcus	s__Myxococcus virescens	cheaACF	GCF_900101905.1-BLU09_RS11015	848	Hpt,H-kinase_dim,HATPase_c,CheW,Response_reg	104
GCF_900106535.1	99.35	d__Bacteria	p__Myxococcota	c__Myxococcia	o__Myxococcales	f__Myxococcaceae	g__Myxococcus	s__Myxococcus xanthus	cheaACF	GCF_900106535.1-BLV74_RS29395	714	Hpt,H-kinase_dim,HATPase_c,CheW,Response_reg	60
GCF_900106535.1	99.35	d__Bacteria	p__Myxococcota	c__Myxococcia	o__Myxococcales	f__Myxococcaceae	g__Myxococcus	s__Myxococcus xanthus	cheaACF	GCF_900106535.1-BLV74_RS01905	726	Hpt,H-kinase_dim,HATPase_c,CheW,Response_reg	87
GCF_900106535.1	99.35	d__Bacteria	p__Myxococcota	c__Myxococcia	o__Myxococcales	f__Myxococcaceae	g__Myxococcus	s__Myxococcus xanthus	cheaACF	GCF_900106535.1-BLV74_RS23350	798	Hpt,H-kinase_dim,HATPase_c,CheW,Response_reg	92
GCF_900106535.1	99.35	d__Bacteria	p__Myxococcota	c__Myxococcia	o__Myxococcales	f__Myxococcaceae	g__Myxococcus	s__Myxococcus xanthus	cheaACF	GCF_900106535.1-BLV74_RS10400	777	Hpt,H-kinase_dim,HATPase_c,CheW,Response_reg	102
GCF_900106535.1	99.35	d__Bacteria	p__Myxococcota	c__Myxococcia	o__Myxococcales	f__Myxococcaceae	g__Myxococcus	s__Myxococcus xanthus	cheaACF	GCF_900106535.1-BLV74_RS12420	848	Hpt,H-kinase_dim,HATPase_c,CheW,Response_reg	104
GCF_900109545.1	99.35	d__Bacteria	p__Myxococcota	c__Myxococcia	o__Myxococcales	f__Myxococcaceae	g__Stigmatella	s__Stigmatella aurantiaca	cheaACF	GCF_900109545.1-BMZ62_RS16440	749	Hpt,H-kinase_dim,HATPase_c,CheW,Response_reg	80
GCF_900109545.1	99.35	d__Bacteria	p__Myxococcota	c__Myxococcia	o__Myxococcales	f__Myxococcaceae	g__Stigmatella	s__Stigmatella aurantiaca	cheaACF	GCF_900109545.1-BMZ62_RS25400	713	Hpt,H-kinase_dim,HATPase_c,CheW,Response_reg	86
GCF_900109545.1	99.35	d__Bacteria	p__Myxococcota	c__Myxococcia	o__Myxococcales	f__Myxococcaceae	g__Stigmatella	s__Stigmatella aurantiaca	cheaACF	GCF_900109545.1-BMZ62_RS15350	812	Hpt,H-kinase_dim,HATPase_c,CheW,Response_reg	92
GCF_900109545.1	99.35	d__Bacteria	p__Myxococcota	c__Myxococcia	o__Myxococcales	f__Myxococcaceae	g__Stigmatella	s__Stigmatella aurantiaca	cheaACF	GCF_900109545.1-BMZ62_RS22815	693	Hpt,H-kinase_dim,HATPase_c,CheW,Response_reg	102
GCF_900109545.1	99.35	d__Bacteria	p__Myxococcota	c__Myxococcia	o__Myxococcales	f__Myxococcaceae	g__Stigmatella	s__Stigmatella aurantiaca	cheaACF	GCF_900109545.1-BMZ62_RS04755	765	Hpt,H-kinase_dim,HATPase_c,CheW,Response_reg	102
GCF_900109545.1	99.35	d__Bacteria	p__Myxococcota	c__Myxococcia	o__Myxococcales	f__Myxococcaceae	g__Stigmatella	s__Stigmatella aurantiaca	cheaACF	GCF_900109545.1-BMZ62_RS19795	843	Hpt,H-kinase_dim,HATPase_c,CheW,Response_reg	104
GCF_000165485.1	100	d__Bacteria	p__Myxococcota	c__Myxococcia	o__Myxococcales	f__Myxococcaceae	g__Stigmatella	s__Stigmatella aurantiaca_A	cheaACF	GCF_000165485.1-STAUR_RS33010	763	Hpt,H-kinase_dim,HATPase_c,CheW,Response_reg	80
GCF_000165485.1	100	d__Bacteria	p__Myxococcota	c__Myxococcia	o__Myxococcales	f__Myxococcaceae	g__Stigmatella	s__Stigmatella aurantiaca_A	cheaACF	GCF_000165485.1-STAUR_RS04310	710	Hpt,H-kinase_dim,HATPase_c,CheW,Response_reg	86
GCF_000165485.1	100	d__Bacteria	p__Myxococcota	c__Myxococcia	o__Myxococcales	f__Myxococcaceae	g__Stigmatella	s__Stigmatella aurantiaca_A	cheaACF	GCF_000165485.1-STAUR_RS29130	815	Hpt,H-kinase_dim,HATPase_c,CheW,Response_reg	92
GCF_000165485.1	100	d__Bacteria	p__Myxococcota	c__Myxococcia	o__Myxococcales	f__Myxococcaceae	g__Stigmatella	s__Stigmatella aurantiaca_A	cheaACF	GCF_000165485.1-STAUR_RS02415	697	Hpt,H-kinase_dim,HATPase_c,CheW,Response_reg	102
GCF_000165485.1	100	d__Bacteria	p__Myxococcota	c__Myxococcia	o__Myxococcales	f__Myxococcaceae	g__Stigmatella	s__Stigmatella aurantiaca_A	cheaACF	GCF_000165485.1-STAUR_RS22565	767	Hpt,H-kinase_dim,HATPase_c,CheW,Response_reg	102
GCF_000165485.1	100	d__Bacteria	p__Myxococcota	c__Myxococcia	o__Myxococcales	f__Myxococcaceae	g__Stigmatella	s__Stigmatella aurantiaca_A	cheaACF	GCF_000165485.1-STAUR_RS16855	842	Hpt,H-kinase_dim,HATPase_c,CheW,Response_reg	104
GCF_900111745.1	99.35	d__Bacteria	p__Myxococcota	c__Myxococcia	o__Myxococcales	f__Myxococcaceae	g__Stigmatella	s__Stigmatella erecta	cheaACF	GCF_900111745.1-BMW77_RS33695	754	Hpt,H-kinase_dim,HATPase_c,CheW,Response_reg	80
GCF_900111745.1	99.35	d__Bacteria	p__Myxococcota	c__Myxococcia	o__Myxococcales	f__Myxococcaceae	g__Stigmatella	s__Stigmatella erecta	cheaACF	GCF_900111745.1-BMW77_RS15915	714	Hpt,H-kinase_dim,HATPase_c,CheW,Response_reg	86
GCF_900111745.1	99.35	d__Bacteria	p__Myxococcota	c__Myxococcia	o__Myxococcales	f__Myxococcaceae	g__Stigmatella	s__Stigmatella erecta	cheaACF	GCF_900111745.1-BMW77_RS11720	816	Hpt,H-kinase_dim,HATPase_c,CheW,Response_reg	92
GCF_900111745.1	99.35	d__Bacteria	p__Myxococcota	c__Myxococcia	o__Myxococcales	f__Myxococcaceae	g__Stigmatella	s__Stigmatella erecta	cheaACF	GCF_900111745.1-BMW77_RS17755	693	Hpt,H-kinase_dim,HATPase_c,CheW,Response_reg	102
GCF_900111745.1	99.35	d__Bacteria	p__Myxococcota	c__Myxococcia	o__Myxococcales	f__Myxococcaceae	g__Stigmatella	s__Stigmatella erecta	cheaACF	GCF_900111745.1-BMW77_RS01010	761	Hpt,H-kinase_dim,HATPase_c,CheW,Response_reg	102
GCF_900111745.1	99.35	d__Bacteria	p__Myxococcota	c__Myxococcia	o__Myxococcales	f__Myxococcaceae	g__Stigmatella	s__Stigmatella erecta	cheaACF	GCF_900111745.1-BMW77_RS09400	843	Hpt,H-kinase_dim,HATPase_c,CheW,Response_reg	104
GCF_003044305.1	99.35	d__Bacteria	p__Myxococcota	c__Myxococcia	o__Myxococcales	f__Myxococcaceae	g__Vitiosangium	s__Vitiosangium sp003044305	cheaACF	GCF_003044305.1-DAT35_RS04895	729	Hpt,H-kinase_dim,HATPase_c,CheW,Response_reg	80
GCF_003044305.1	99.35	d__Bacteria	p__Myxococcota	c__Myxococcia	o__Myxococcales	f__Myxococcaceae	g__Vitiosangium	s__Vitiosangium sp003044305	cheaACF	GCF_003044305.1-DAT35_RS10980	720	Hpt,H-kinase_dim,HATPase_c,CheW,Response_reg	80
GCF_003044305.1	99.35	d__Bacteria	p__Myxococcota	c__Myxococcia	o__Myxococcales	f__Myxococcaceae	g__Vitiosangium	s__Vitiosangium sp003044305	cheaACF	GCF_003044305.1-DAT35_RS14440	705	Hpt,H-kinase_dim,HATPase_c,CheW,Response_reg	86
GCF_003044305.1	99.35	d__Bacteria	p__Myxococcota	c__Myxococcia	o__Myxococcales	f__Myxococcaceae	g__Vitiosangium	s__Vitiosangium sp003044305	cheaACF	GCF_003044305.1-DAT35_RS37390	831	Hpt,H-kinase_dim,HATPase_c,CheW,Response_reg	92
GCF_003044305.1	99.35	d__Bacteria	p__Myxococcota	c__Myxococcia	o__Myxococcales	f__Myxococcaceae	g__Vitiosangium	s__Vitiosangium sp003044305	cheaACF	GCF_003044305.1-DAT35_RS28835	706	Hpt,H-kinase_dim,HATPase_c,CheW,Response_reg	102
GCF_003044305.1	99.35	d__Bacteria	p__Myxococcota	c__Myxococcia	o__Myxococcales	f__Myxococcaceae	g__Vitiosangium	s__Vitiosangium sp003044305	cheaACF	GCF_003044305.1-DAT35_RS01180	762	Hpt,H-kinase_dim,HATPase_c,CheW,Response_reg	102
GCF_003044305.1	99.35	d__Bacteria	p__Myxococcota	c__Myxococcia	o__Myxococcales	f__Myxococcaceae	g__Vitiosangium	s__Vitiosangium sp003044305	cheaACF	GCF_003044305.1-DAT35_RS44015	840	Hpt,H-kinase_dim,HATPase_c,CheW,Response_reg	104
GCF_001263175.1	92.26	d__Bacteria	p__Myxococcota	c__Myxococcia	o__Myxococcales	f__Vulgatibacteraceae	g__Vulgatibacter	s__Vulgatibacter incomptus	cheaACF	GCF_001263175.1-AKJ08_RS13695	781	Hpt,H-kinase_dim,HATPase_c,CheW,Response_reg	98
GCF_000024805.1	98.39	d__Bacteria	p__Myxococcota	c__Polyangia	o__Haliangiales	f__Haliangiaceae	g__Haliangium	s__Haliangium ochraceum	cheaACF	GCF_000024805.1-HOCH_RS33720	790	Hpt,H-kinase_dim,HATPase_c,CheW,Response_reg	88
GCF_000024805.1	98.39	d__Bacteria	p__Myxococcota	c__Polyangia	o__Haliangiales	f__Haliangiaceae	g__Haliangium	s__Haliangium ochraceum	cheaACF	GCF_000024805.1-HOCH_RS15930	756	Hpt,H-kinase_dim,HATPase_c,CheW,Response_reg	102
GCF_002994615.1	97.1	d__Bacteria	p__Myxococcota	c__Polyangia	o__Nannocystales	f__Nannocystaceae	g__Enhygromyxa	s__Enhygromyxa salina_A	cheaACF	GCF_002994615.1-ENSA5_RS05510	672	Hpt,H-kinase_dim,HATPase_c,CheW,Response_reg	48
GCF_002994635.1	95.81	d__Bacteria	p__Myxococcota	c__Polyangia	o__Nannocystales	f__Nannocystaceae	g__Enhygromyxa	s__Enhygromyxa salina_B	cheaACF	GCF_002994635.1-ENSA7_RS38010	649	Hpt,H-kinase_dim,HATPase_c,CheW,Response_reg	51
GCF_000601485.1	92.26	d__Bacteria	p__Myxococcota	c__Polyangia	o__Polyangiales	f__Polyangiaceae	g__Chondromyces	s__Chondromyces apiculatus	cheaACF	GCF_000601485.1-CAP_RS38270	699	Hpt,H-kinase_dim,HATPase_c,CheW,Response_reg	107
GCF_000601485.1	92.26	d__Bacteria	p__Myxococcota	c__Polyangia	o__Polyangiales	f__Polyangiaceae	g__Chondromyces	s__Chondromyces apiculatus	cheaACF	GCF_000601485.1-CAP_RS45115	839	Hpt,H-kinase_dim,HATPase_c,CheW,Response_reg	112
GCF_001189295.1	90.58	d__Bacteria	p__Myxococcota	c__Polyangia	o__Polyangiales	f__Polyangiaceae	g__Chondromyces	s__Chondromyces crocatus	cheaACF	GCF_001189295.1-CMC5_RS18905	805	Hpt,H-kinase_dim,HATPase_c,CheW,Response_reg	80
GCF_001189295.1	90.58	d__Bacteria	p__Myxococcota	c__Polyangia	o__Polyangiales	f__Polyangiaceae	g__Chondromyces	s__Chondromyces crocatus	cheaACF	GCF_001189295.1-CMC5_RS38710	690	Hpt,H-kinase_dim,HATPase_c,CheW,Response_reg	105
GCF_000067165.1	94.19	d__Bacteria	p__Myxococcota	c__Polyangia	o__Polyangiales	f__Polyangiaceae	g__Sorangium	s__Sorangium cellulosum_B	cheaACF	GCF_000067165.1-SCE_RS04070	730	Hpt,H-kinase_dim,HATPase_c,CheW,Response_reg	86
GCF_000418325.1	93.87	d__Bacteria	p__Myxococcota	c__Polyangia	o__Polyangiales	f__Polyangiaceae	g__Sorangium	s__Sorangium cellulosum_D	cheaACF	GCF_000418325.1-SCE1572_RS21270	689	Hpt,H-kinase_dim,HATPase_c,CheW,Response_reg	96
GCF_000418325.1	93.87	d__Bacteria	p__Myxococcota	c__Polyangia	o__Polyangiales	f__Polyangiaceae	g__Sorangium	s__Sorangium cellulosum_D	cheaACF	GCF_000418325.1-SCE1572_RS05545	720	Hpt,H-kinase_dim,HATPase_c,CheW,Response_reg	97
GCF_002950945.1	93.55	d__Bacteria	p__Myxococcota	c__Polyangia	o__Polyangiales	f__Polyangiaceae	g__Sorangium	s__Sorangium cellulosum_E	cheaACF	GCF_002950945.1-SOCE26_RS20645	695	Hpt,H-kinase_dim,HATPase_c,CheW,Response_reg	99
GCF_002950945.1	93.55	d__Bacteria	p__Myxococcota	c__Polyangia	o__Polyangiales	f__Polyangiaceae	g__Sorangium	s__Sorangium cellulosum_E	cheaACF	GCF_002950945.1-SOCE26_RS28495	715	Hpt,H-kinase_dim,HATPase_c,CheW,Response_reg	103
GCF_000737325.1	96.56	d__Bacteria	p__Myxococcota	c__Polyangia	o__Polyangiales	f__Sandaracinaceae	g__Sandaracinus	s__Sandaracinus amylolyticus	cheaACF	GCF_000737325.1-DB32_RS21810	732	Hpt,H-kinase_dim,HATPase_c,CheW,Response_reg	81
GCF_000737325.1	96.56	d__Bacteria	p__Myxococcota	c__Polyangia	o__Polyangiales	f__Sandaracinaceae	g__Sandaracinus	s__Sandaracinus amylolyticus	cheaACF	GCF_000737325.1-DB32_RS09290	696	Hpt,H-kinase_dim,HATPase_c,CheW,Response_reg	96
GCF_000737325.1	96.56	d__Bacteria	p__Myxococcota	c__Polyangia	o__Polyangiales	f__Sandaracinaceae	g__Sandaracinus	s__Sandaracinus amylolyticus	cheaACF	GCF_000737325.1-DB32_RS15315	679	Hpt,H-kinase_dim,HATPase_c,CheW,Response_reg	106
GCF_001541255.1	98.18	d__Bacteria	p__Nitrospirota	c__Thermodesulfovibrionia	o__Thermodesulfovibrionales	f__Magnetobacteriaceae	g__HCH-1	s__HCH-1 sp001541255	cheaACF	GCF_001541255.1-ASN18_RS05880	795	Hpt,H-kinase_dim,HATPase_c,CheW,Response_reg	91
GCF_000714715.1	92.42	d__Bacteria	p__Nitrospirota	c__Thermodesulfovibrionia	o__Thermodesulfovibrionales	f__Magnetobacteriaceae	g__Magnetobacterium	s__Magnetobacterium casensis	cheaACF	GCF_000714715.1-Mcas_RS12780	810	Hpt,H-kinase_dim,HATPase_c,CheW,Response_reg	111
GCF_000171775.1	92.95	d__Bacteria	p__Planctomycetota	c__Planctomycetes	o__Gemmatales	f__Gemmataceae	g__Gemmata	s__Gemmata obscuriglobus	cheaACF	GCF_000171775.1-GEMOB_RS25450	977	Hpt,H-kinase_dim,HATPase_c,CheW,Response_reg	105
GCF_000255705.1	94.89	d__Bacteria	p__Planctomycetota	c__Planctomycetes	o__Gemmatales	f__Gemmataceae	g__Zavarzinella	s__Zavarzinella formosa	cheaACF	GCF_000255705.1-BGIM_RS0123655	689	Hpt,H-kinase_dim,HATPase_c,CheW,Response_reg	101
GCF_001610895.1	98.45	d__Bacteria	p__Planctomycetota	c__Planctomycetes	o__Isosphaerales	f__Isosphaeraceae	g__Paludisphaera	s__Paludisphaera sp001610895	cheaACF	GCF_001610895.1-VT85_RS10385	787	Hpt,H-kinase_dim,HATPase_c,CheW,Response_reg	110
GCF_001642915.1	98.75	d__Bacteria	p__Planctomycetota	c__Planctomycetes	o__Pirellulales	f__Pirellulaceae	g__Roseimaritima	s__Roseimaritima ulvae	cheaACF	GCF_001642915.1-RC87_RS13335	786	Hpt,H-kinase_dim,HATPase_c,CheW,Response_reg	117
GCF_900113665.1	97.78	d__Bacteria	p__Planctomycetota	c__Planctomycetes	o__Planctomycetales	f__Planctomycetaceae	g__Planctomicrobium	s__Planctomicrobium piriforme	cheaACF	GCF_900113665.1-BM148_RS21675	690	Hpt,H-kinase_dim,HATPase_c,CheW,Response_reg	86
GCF_000021325.1	100	d__Bacteria	p__Proteobacteria	c__Alphaproteobacteria	o__Acetobacterales	f__Acetobacteraceae	g__Gluconacetobacter	s__Gluconacetobacter diazotrophicus	cheaACF	GCF_000021325.1-GDIA_RS15430	719	Hpt,H-kinase_dim,HATPase_c,CheW,Response_reg	90
GCF_003350405.1	100	d__Bacteria	p__Proteobacteria	c__Alphaproteobacteria	o__Acetobacterales	f__Acetobacteraceae	g__Gluconacetobacter	s__Gluconacetobacter liquefaciens	cheaACF	GCF_003350405.1-C7453_RS05620	699	Hpt,H-kinase_dim,HATPase_c,CheW,Response_reg	85
GCF_000964425.1	100	d__Bacteria	p__Proteobacteria	c__Alphaproteobacteria	o__Acetobacterales	f__Acetobacteraceae	g__Komagataeibacter	s__Komagataeibacter intermedius	cheaACF	GCF_000964425.1-B7449_RS11050	708	Hpt,H-kinase_dim,HATPase_c,CheW,Response_reg	90
GCF_000182745.2	99.5	d__Bacteria	p__Proteobacteria	c__Alphaproteobacteria	o__Acetobacterales	f__Acetobacteraceae	g__Komagataeibacter	s__Komagataeibacter medellinensis	cheaACF	GCF_000182745.2-GLX_RS05035	702	Hpt,H-kinase_dim,HATPase_c,CheW,Response_reg	90
GCF_003207795.1	100	d__Bacteria	p__Proteobacteria	c__Alphaproteobacteria	o__Acetobacterales	f__Acetobacteraceae	g__Komagataeibacter	s__Komagataeibacter nataicola	cheaACF	GCF_003207795.1-CDI09_RS00585	700	Hpt,H-kinase_dim,HATPase_c,CheW,Response_reg	90
GCF_003207815.1	100	d__Bacteria	p__Proteobacteria	c__Alphaproteobacteria	o__Acetobacterales	f__Acetobacteraceae	g__Komagataeibacter	s__Komagataeibacter oboediens	cheaACF	GCF_003207815.1-CFR80_RS02230	708	Hpt,H-kinase_dim,HATPase_c,CheW,Response_reg	90
GCF_003207855.1	100	d__Bacteria	p__Proteobacteria	c__Alphaproteobacteria	o__Acetobacterales	f__Acetobacteraceae	g__Komagataeibacter	s__Komagataeibacter rhaeticus	cheaACF	GCF_003207855.1-CFR78_RS02880	702	Hpt,H-kinase_dim,HATPase_c,CheW,Response_reg	90
GCF_003207865.1	99.5	d__Bacteria	p__Proteobacteria	c__Alphaproteobacteria	o__Acetobacterales	f__Acetobacteraceae	g__Komagataeibacter	s__Komagataeibacter sucrofermentans	cheaACF	GCF_003207865.1-CFR77_RS07305	700	Hpt,H-kinase_dim,HATPase_c,CheW,Response_reg	90
GCF_003207895.1	100	d__Bacteria	p__Proteobacteria	c__Alphaproteobacteria	o__Acetobacterales	f__Acetobacteraceae	g__Komagataeibacter	s__Komagataeibacter swingsii	cheaACF	GCF_003207895.1-CFR76_RS01120	706	Hpt,H-kinase_dim,HATPase_c,CheW,Response_reg	90
GCF_000711725.1	99.5	d__Bacteria	p__Proteobacteria	c__Alphaproteobacteria	o__Acetobacterales	f__Acetobacteraceae	g__Roseomonas	s__Roseomonas aerilata	cheaACF	GCF_000711725.1-BO39_RS14300	731	Hpt,H-kinase_dim,HATPase_c,CheW,Response_reg	101
GCF_003116135.1	100	d__Bacteria	p__Proteobacteria	c__Alphaproteobacteria	o__Acetobacterales	f__Acetobacteraceae	g__Roseomonas	s__Roseomonas aestuarii	cheaACF	GCF_003116135.1-CR165_RS12010	761	Hpt,H-kinase_dim,HATPase_c,CheW,Response_reg	105
GCF_001941945.1	100	d__Bacteria	p__Proteobacteria	c__Alphaproteobacteria	o__Acetobacterales	f__Acetobacteraceae	g__Roseomonas	s__Roseomonas gilardii	cheaACF	GCF_001941945.1-RGI145_RS17135	787	Hpt,H-kinase_dim,HATPase_c,CheW,Response_reg	100
GCF_000622225.1	100	d__Bacteria	p__Proteobacteria	c__Alphaproteobacteria	o__Acetobacterales	f__Acetobacteraceae	g__Roseomonas	s__Roseomonas mucosa	cheaACF	GCF_000622225.1-BT98_RS0116080	802	Hpt,H-kinase_dim,HATPase_c,CheW,Response_reg	104
GCF_002631185.1	99.5	d__Bacteria	p__Proteobacteria	c__Alphaproteobacteria	o__Acetobacterales	f__Acetobacteraceae	g__Roseomonas	s__Roseomonas rhizosphaerae	cheaACF	GCF_002631185.1-CR162_RS08935	753	Hpt,H-kinase_dim,HATPase_c,CheW,Response_reg	111
GCF_900141905.1	100	d__Bacteria	p__Proteobacteria	c__Alphaproteobacteria	o__Acetobacterales	f__Acetobacteraceae	g__Roseomonas	s__Roseomonas rosea	cheaACF	GCF_900141905.1-BUB97_RS16880	754	Hpt,H-kinase_dim,HATPase_c,CheW,Response_reg	102
GCF_900141905.1	100	d__Bacteria	p__Proteobacteria	c__Alphaproteobacteria	o__Acetobacterales	f__Acetobacteraceae	g__Roseomonas	s__Roseomonas rosea	cheaACF	GCF_900141905.1-BUB97_RS20245	753	Hpt,H-kinase_dim,HATPase_c,CheW,Response_reg	104
GCF_000245075.1	100	d__Bacteria	p__Proteobacteria	c__Alphaproteobacteria	o__Acetobacterales	f__Acetobacteraceae	g__Roseomonas	s__Roseomonas sp000245075	cheaACF	GCF_000245075.1-HMPREF9946_RS24340	736	Hpt,H-kinase_dim,HATPase_c,CheW,Response_reg	97
GCF_001315015.1	100	d__Bacteria	p__Proteobacteria	c__Alphaproteobacteria	o__Azospirillales	f__Azospirillaceae	g__Azospirillum	s__Azospirillum brasilense	cheaACF	GCF_001315015.1-AMK58_RS21590	752	Hpt,H-kinase_dim,HATPase_c,CheW,Response_reg	118
GCF_002245955.1	100	d__Bacteria	p__Proteobacteria	c__Alphaproteobacteria	o__Azospirillales	f__Azospirillaceae	g__Azospirillum	s__Azospirillum brasilense_A	cheaACF	GCF_002245955.1-CHT98_RS18850	753	Hpt,H-kinase_dim,HATPase_c,CheW,Response_reg	117
GCF_000632475.1	100	d__Bacteria	p__Proteobacteria	c__Alphaproteobacteria	o__Azospirillales	f__Azospirillaceae	g__Azospirillum	s__Azospirillum brasilense_B	cheaACF	GCF_000632475.1-ABAZ39_RS21095	748	Hpt,H-kinase_dim,HATPase_c,CheW,Response_reg	118
GCF_000429625.1	99.91	d__Bacteria	p__Proteobacteria	c__Alphaproteobacteria	o__Azospirillales	f__Azospirillaceae	g__Azospirillum	s__Azospirillum halopraeferens	cheaACF	GCF_000429625.1-G472_RS0127940	737	Hpt,H-kinase_dim,HATPase_c,CheW,Response_reg	78
GCF_900177475.1	99.56	d__Bacteria	p__Proteobacteria	c__Alphaproteobacteria	o__Azospirillales	f__Azospirillaceae	g__Azospirillum	s__Azospirillum lipoferum_A	cheaACF	GCF_900177475.1-B9Z09_RS10255	740	Hpt,H-kinase_dim,HATPase_c,CheW,Response_reg	64
GCF_000010725.1	100	d__Bacteria	p__Proteobacteria	c__Alphaproteobacteria	o__Azospirillales	f__Azospirillaceae	g__Azospirillum	s__Azospirillum lipoferum_B	cheaACF	GCF_000010725.1-AZL_RS17035	748	Hpt,H-kinase_dim,HATPase_c,CheW,Response_reg	119
GCF_000283655.1	100	d__Bacteria	p__Proteobacteria	c__Alphaproteobacteria	o__Azospirillales	f__Azospirillaceae	g__Azospirillum	s__Azospirillum lipoferum_C	cheaACF	GCF_000283655.1-AZOLI_RS19885	747	Hpt,H-kinase_dim,HATPase_c,CheW,Response_reg	115
GCF_900177515.1	100	d__Bacteria	p__Proteobacteria	c__Alphaproteobacteria	o__Azospirillales	f__Azospirillaceae	g__Azospirillum	s__Azospirillum oryzae	cheaACF	GCF_900177515.1-B9N97_RS03400	747	Hpt,H-kinase_dim,HATPase_c,CheW,Response_reg	116
GCF_002573965.1	100	d__Bacteria	p__Proteobacteria	c__Alphaproteobacteria	o__Azospirillales	f__Azospirillaceae	g__Azospirillum	s__Azospirillum sp002573965	cheaACF	GCF_002573965.1-CRT60_RS17520	759	Hpt,H-kinase_dim,HATPase_c,CheW,Response_reg	65
GCF_003116015.1	99.56	d__Bacteria	p__Proteobacteria	c__Alphaproteobacteria	o__Azospirillales	f__Azospirillaceae	g__Azospirillum	s__Azospirillum sp003116015	cheaACF	GCF_003116015.1-TSO221_RS22220	711	Hpt,H-kinase_dim,HATPase_c,CheW,Response_reg	111
GCF_003116095.1	100	d__Bacteria	p__Proteobacteria	c__Alphaproteobacteria	o__Azospirillales	f__Azospirillaceae	g__Azospirillum	s__Azospirillum sp003116095	cheaACF	GCF_003116095.1-TSO352_RS31145	757	Hpt,H-kinase_dim,HATPase_c,CheW,Response_reg	115
GCF_003119115.1	100	d__Bacteria	p__Proteobacteria	c__Alphaproteobacteria	o__Azospirillales	f__Azospirillaceae	g__Azospirillum	s__Azospirillum sp003119115	cheaACF	GCF_003119115.1-TSH58p_RS26595	748	Hpt,H-kinase_dim,HATPase_c,CheW,Response_reg	56
GCF_003233655.1	100	d__Bacteria	p__Proteobacteria	c__Alphaproteobacteria	o__Azospirillales	f__Azospirillaceae	g__Azospirillum	s__Azospirillum sp003233655	cheaACF	GCF_003233655.1-DM194_RS20355	747	Hpt,H-kinase_dim,HATPase_c,CheW,Response_reg	115
GCF_001305595.1	100	d__Bacteria	p__Proteobacteria	c__Alphaproteobacteria	o__Azospirillales	f__Azospirillaceae	g__Azospirillum	s__Azospirillum thiophilum	cheaACF	GCF_001305595.1-AL072_RS20370	743	Hpt,H-kinase_dim,HATPase_c,CheW,Response_reg	97
GCF_003336875.1	100	d__Bacteria	p__Proteobacteria	c__Alphaproteobacteria	o__Azospirillales	f__Azospirillaceae	g__NAU-10	s__NAU-10 sp003336875	cheaACF	GCF_003336875.1-DK368_RS11850	734	Hpt,H-kinase_dim,HATPase_c,CheW,Response_reg	110
GCF_000730165.1	100	d__Bacteria	p__Proteobacteria	c__Alphaproteobacteria	o__Azospirillales	f__Azospirillaceae	g__Nitrospirillum	s__Nitrospirillum amazonense	cheaACF	GCF_000730165.1-Y958_RS19020	751	Hpt,H-kinase_dim,HATPase_c,CheW,Response_reg	104
GCF_000333275.1	96.69	d__Bacteria	p__Proteobacteria	c__Alphaproteobacteria	o__Azospirillales	f__Azospirillaceae	g__Nitrospirillum	s__Nitrospirillum sp000333275	cheaACF	GCF_000333275.1-I55_RS20160	743	Hpt,H-kinase_dim,HATPase_c,CheW,Response_reg	104
GCF_002868735.1	100	d__Bacteria	p__Proteobacteria	c__Alphaproteobacteria	o__Azospirillales	f__Azospirillaceae	g__Niveispirillum	s__Niveispirillum cyanobacteriorum	cheaACF	GCF_002868735.1-C0V82_RS21650	749	Hpt,H-kinase_dim,HATPase_c,CheW,Response_reg	94
GCF_000429645.1	100	d__Bacteria	p__Proteobacteria	c__Alphaproteobacteria	o__Azospirillales	f__Azospirillaceae	g__Niveispirillum	s__Niveispirillum irakense	cheaACF	GCF_000429645.1-G473_RS0107860	754	Hpt,H-kinase_dim,HATPase_c,CheW,Response_reg	94
GCF_001296005.1	100	d__Bacteria	p__Proteobacteria	c__Alphaproteobacteria	o__Azospirillales	f__Azospirillaceae	g__Niveispirillum	s__Niveispirillum sp001296005	cheaACF	GCF_001296005.1-IP70_RS21165	752	Hpt,H-kinase_dim,HATPase_c,CheW,Response_reg	94
GCF_900188385.1	100	d__Bacteria	p__Proteobacteria	c__Alphaproteobacteria	o__Azospirillales	f__Azospirillaceae	g__Niveispirillum	s__Niveispirillum sp900188385	cheaACF	GCF_900188385.1-CHB97_RS12440	746	Hpt,H-kinase_dim,HATPase_c,CheW,Response_reg	94
GCF_000016185.1	99.56	d__Bacteria	p__Proteobacteria	c__Alphaproteobacteria	o__Azospirillales	f__Azospirillaceae	g__Rhodospirillum_A	s__Rhodospirillum_A centenum	cheaACF	GCF_000016185.1-RC1_RS10220	731	Hpt,H-kinase_dim,HATPase_c,CheW,Response_reg	110
GCF_003094615.1	100	d__Bacteria	p__Proteobacteria	c__Alphaproteobacteria	o__Caulobacterales	f__Caulobacteraceae	g__Caulobacter	s__Caulobacter radicis	cheaACF	GCF_003094615.1-DDF62_RS05500	698	Hpt,H-kinase_dim,HATPase_c,CheW,Response_reg	96
GCF_003116815.1	99.97	d__Bacteria	p__Proteobacteria	c__Alphaproteobacteria	o__Caulobacterales	f__Caulobacteraceae	g__Caulobacter	s__Caulobacter sp003116815	cheaACF	GCF_003116815.1-DDF67_RS14075	698	Hpt,H-kinase_dim,HATPase_c,CheW,Response_reg	95
GCF_001449105.1	99.68	d__Bacteria	p__Proteobacteria	c__Alphaproteobacteria	o__Caulobacterales	f__Caulobacteraceae	g__Caulobacter	s__Caulobacter vibrioides_C	cheaACF	GCF_001449105.1-AS593_RS02540	698	Hpt,H-kinase_dim,HATPase_c,CheW,Response_reg	95
GCF_002858925.1	100	d__Bacteria	p__Proteobacteria	c__Alphaproteobacteria	o__Caulobacterales	f__Caulobacteraceae	g__Caulobacter	s__Caulobacter zeae	cheaACF	GCF_002858925.1-SGCZBJ_RS11095	697	Hpt,H-kinase_dim,HATPase_c,CheW,Response_reg	97
GCF_001375595.1	98.92	d__Bacteria	p__Proteobacteria	c__Alphaproteobacteria	o__Caulobacterales	f__Caulobacteraceae	g__Phenylobacterium	s__Phenylobacterium immobile	cheaACF	GCF_001375595.1-BN1313_RS05100	705	Hpt,H-kinase_dim,HATPase_c,CheW,Response_reg	96
GCF_000017265.1	100	d__Bacteria	p__Proteobacteria	c__Alphaproteobacteria	o__Caulobacterales	f__Caulobacteraceae	g__Phenylobacterium	s__Phenylobacterium zucineum	cheaACF	GCF_000017265.1-PHZ_RS03765	714	Hpt,H-kinase_dim,HATPase_c,CheW,Response_reg	72
GCF_000427665.1	99.25	d__Bacteria	p__Proteobacteria	c__Alphaproteobacteria	o__Geminicoccales	f__Geminicoccaceae	g__Geminicoccus	s__Geminicoccus roseus	cheaACF	GCF_000427665.1-GEMRO_RS0105055	755	Hpt,H-kinase_dim,HATPase_c,CheW,Response_reg	109
GCF_001618175.1	93.04	d__Bacteria	p__Proteobacteria	c__Alphaproteobacteria	o__Oceanibaculales	f__Oceanibaculaceae	g__Oceanibaculum	s__Oceanibaculum pacificum	cheaACF	GCF_001618175.1-AUP43_RS12855	763	Hpt,H-kinase_dim,HATPase_c,CheW,Response_reg	95
GCF_003004785.1	99.43	d__Bacteria	p__Proteobacteria	c__Alphaproteobacteria	o__Rhizobiales	f__Beijerinckiaceae	g__Alsobacter	s__Alsobacter sp003004785	cheaACF	GCF_003004785.1-SLNSH_RS16420	738	Hpt,H-kinase_dim,HATPase_c,CheW,Response_reg	98
GCF_900102525.1	98.64	d__Bacteria	p__Proteobacteria	c__Alphaproteobacteria	o__Rhizobiales	f__Beijerinckiaceae	g__Bosea	s__Bosea robiniae	cheaACF	GCF_900102525.1-BLQ70_RS06975	754	Hpt,H-kinase_dim,HATPase_c,CheW,Response_reg	104
GCF_000735605.1	99.37	d__Bacteria	p__Proteobacteria	c__Alphaproteobacteria	o__Rhizobiales	f__Beijerinckiaceae	g__Bosea	s__Bosea sp000735605	cheaACF	GCF_000735605.1-FG93_RS26410	763	Hpt,H-kinase_dim,HATPase_c,CheW,Response_reg	105
GCF_001748145.1	99.37	d__Bacteria	p__Proteobacteria	c__Alphaproteobacteria	o__Rhizobiales	f__Beijerinckiaceae	g__Bosea	s__Bosea sp001748145	cheaACF	GCF_001748145.1-BIWAKO_RS01960	761	Hpt,H-kinase_dim,HATPase_c,CheW,Response_reg	105
GCF_002220095.1	99.06	d__Bacteria	p__Proteobacteria	c__Alphaproteobacteria	o__Rhizobiales	f__Beijerinckiaceae	g__Bosea	s__Bosea sp002220095	cheaACF	GCF_002220095.1-CE453_RS19820	758	Hpt,H-kinase_dim,HATPase_c,CheW,Response_reg	104
GCF_900470095.1	98.59	d__Bacteria	p__Proteobacteria	c__Alphaproteobacteria	o__Rhizobiales	f__Beijerinckiaceae	g__Bosea	s__Bosea sp900470095	cheaACF	GCF_900470095.1-DUP06_RS23910	764	Hpt,H-kinase_dim,HATPase_c,CheW,Response_reg	105
GCF_001043915.1	97.66	d__Bacteria	p__Proteobacteria	c__Alphaproteobacteria	o__Rhizobiales	f__Beijerinckiaceae	g__Methylobacterium	s__Methylobacterium aquaticum	cheaACF	GCF_001043915.1-VP06_RS20385	762	Hpt,H-kinase_dim,HATPase_c,CheW,Response_reg	121
GCF_001548015.1	100	d__Bacteria	p__Proteobacteria	c__Alphaproteobacteria	o__Rhizobiales	f__Beijerinckiaceae	g__Methylobacterium	s__Methylobacterium aquaticum_B	cheaACF	GCF_001548015.1-Maq22A_RS23480	774	Hpt,H-kinase_dim,HATPase_c,CheW,Response_reg	81
GCF_003058325.1	100	d__Bacteria	p__Proteobacteria	c__Alphaproteobacteria	o__Rhizobiales	f__Beijerinckiaceae	g__Methylobacterium	s__Methylobacterium currus	cheaACF	GCF_003058325.1-DA075_RS14100	759	Hpt,H-kinase_dim,HATPase_c,CheW,Response_reg	121
GCF_900234795.1	98.4	d__Bacteria	p__Proteobacteria	c__Alphaproteobacteria	o__Rhizobiales	f__Beijerinckiaceae	g__Methylobacterium	s__Methylobacterium extorquens	cheaACF	GCF_900234795.1-TK0001_RS12860	748	Hpt,H-kinase_dim,HATPase_c,CheW,Response_reg	112
GCF_002759055.1	93.39	d__Bacteria	p__Proteobacteria	c__Alphaproteobacteria	o__Rhizobiales	f__Beijerinckiaceae	g__Methylobacterium	s__Methylobacterium frigidaeris	cheaACF	GCF_002759055.1-CS379_RS27250	759	Hpt,H-kinase_dim,HATPase_c,CheW,Response_reg	121
GCF_900113485.1	99.37	d__Bacteria	p__Proteobacteria	c__Alphaproteobacteria	o__Rhizobiales	f__Beijerinckiaceae	g__Methylobacterium	s__Methylobacterium gossipiicola	cheaACF	GCF_900113485.1-BM249_RS08920	729	Hpt,H-kinase_dim,HATPase_c,CheW,Response_reg	98
GCF_001043895.1	96.26	d__Bacteria	p__Proteobacteria	c__Alphaproteobacteria	o__Rhizobiales	f__Beijerinckiaceae	g__Methylobacterium	s__Methylobacterium indicum	cheaACF	GCF_001043895.1-QR78_RS02210	770	Hpt,H-kinase_dim,HATPase_c,CheW,Response_reg	121
GCF_000364445.1	96.55	d__Bacteria	p__Proteobacteria	c__Alphaproteobacteria	o__Rhizobiales	f__Beijerinckiaceae	g__Methylobacterium	s__Methylobacterium mesophilicum	cheaACF	GCF_000364445.1-MMSR116_RS21100	753	Hpt,H-kinase_dim,HATPase_c,CheW,Response_reg	99
GCF_000022085.1	99.84	d__Bacteria	p__Proteobacteria	c__Alphaproteobacteria	o__Rhizobiales	f__Beijerinckiaceae	g__Methylobacterium	s__Methylobacterium nodulans	cheaACF	GCF_000022085.1-MNOD_RS25810	747	Hpt,H-kinase_dim,HATPase_c,CheW,Response_reg	54
GCF_003096615.1	100	d__Bacteria	p__Proteobacteria	c__Alphaproteobacteria	o__Rhizobiales	f__Beijerinckiaceae	g__Methylobacterium	s__Methylobacterium organophilum	cheaACF	GCF_003096615.1-C7388_RS30485	766	Hpt,H-kinase_dim,HATPase_c,CheW,Response_reg	99
GCF_900103445.1	100	d__Bacteria	p__Proteobacteria	c__Alphaproteobacteria	o__Rhizobiales	f__Beijerinckiaceae	g__Methylobacterium	s__Methylobacterium phyllostachyos	cheaACF	GCF_900103445.1-BLQ49_RS10540	762	Hpt,H-kinase_dim,HATPase_c,CheW,Response_reg	99
GCF_001653715.1	99.79	d__Bacteria	p__Proteobacteria	c__Alphaproteobacteria	o__Rhizobiales	f__Beijerinckiaceae	g__Methylobacterium	s__Methylobacterium platani	cheaACF	GCF_001653715.1-A5481_RS29915	767	Hpt,H-kinase_dim,HATPase_c,CheW,Response_reg	81
GCF_000019945.1	99.69	d__Bacteria	p__Proteobacteria	c__Alphaproteobacteria	o__Rhizobiales	f__Beijerinckiaceae	g__Methylobacterium	s__Methylobacterium populi	cheaACF	GCF_000019945.1-MPOP_RS14735	758	Hpt,H-kinase_dim,HATPase_c,CheW,Response_reg	116
GCF_002355515.1	99.69	d__Bacteria	p__Proteobacteria	c__Alphaproteobacteria	o__Rhizobiales	f__Beijerinckiaceae	g__Methylobacterium	s__Methylobacterium populi_A	cheaACF	GCF_002355515.1-MPPM_RS15485	749	Hpt,H-kinase_dim,HATPase_c,CheW,Response_reg	54
GCF_900114535.1	99.69	d__Bacteria	p__Proteobacteria	c__Alphaproteobacteria	o__Rhizobiales	f__Beijerinckiaceae	g__Methylobacterium	s__Methylobacterium pseudosasicola	cheaACF	GCF_900114535.1-BM228_RS09030	734	Hpt,H-kinase_dim,HATPase_c,CheW,Response_reg	75
GCF_900114375.1	99.37	d__Bacteria	p__Proteobacteria	c__Alphaproteobacteria	o__Rhizobiales	f__Beijerinckiaceae	g__Methylobacterium	s__Methylobacterium salsuginis	cheaACF	GCF_900114375.1-BM140_RS09000	734	Hpt,H-kinase_dim,HATPase_c,CheW,Response_reg	108
GCF_000019365.1	99.69	d__Bacteria	p__Proteobacteria	c__Alphaproteobacteria	o__Rhizobiales	f__Beijerinckiaceae	g__Methylobacterium	s__Methylobacterium sp000019365	cheaACF	GCF_000019365.1-M446_RS01180	747	Hpt,H-kinase_dim,HATPase_c,CheW,Response_reg	121
GCF_000333655.1	99.09	d__Bacteria	p__Proteobacteria	c__Alphaproteobacteria	o__Rhizobiales	f__Beijerinckiaceae	g__Methylobacterium	s__Methylobacterium sp000333655	cheaACF	GCF_000333655.1-C895_RS0119760	748	Hpt,H-kinase_dim,HATPase_c,CheW,Response_reg	79
GCF_000372825.1	100	d__Bacteria	p__Proteobacteria	c__Alphaproteobacteria	o__Rhizobiales	f__Beijerinckiaceae	g__Methylobacterium	s__Methylobacterium sp000372825	cheaACF	GCF_000372825.1-A3OK_RS0108210	762	Hpt,H-kinase_dim,HATPase_c,CheW,Response_reg	120
GCF_000376345.1	99.84	d__Bacteria	p__Proteobacteria	c__Alphaproteobacteria	o__Rhizobiales	f__Beijerinckiaceae	g__Methylobacterium	s__Methylobacterium sp000376345	cheaACF	GCF_000376345.1-A3OM_RS0112985	768	Hpt,H-kinase_dim,HATPase_c,CheW,Response_reg	123
GCF_000519085.1	99.84	d__Bacteria	p__Proteobacteria	c__Alphaproteobacteria	o__Rhizobiales	f__Beijerinckiaceae	g__Methylobacterium	s__Methylobacterium sp000519085	cheaACF	GCF_000519085.1-K368_RS0114640	763	Hpt,H-kinase_dim,HATPase_c,CheW,Response_reg	123
GCF_001422375.1	99.37	d__Bacteria	p__Proteobacteria	c__Alphaproteobacteria	o__Rhizobiales	f__Beijerinckiaceae	g__Methylobacterium	s__Methylobacterium sp001422375	cheaACF	GCF_001422375.1-ASF28_RS10250	743	Hpt,H-kinase_dim,HATPase_c,CheW,Response_reg	98
GCF_001422815.1	99.92	d__Bacteria	p__Proteobacteria	c__Alphaproteobacteria	o__Rhizobiales	f__Beijerinckiaceae	g__Methylobacterium	s__Methylobacterium sp001422815	cheaACF	GCF_001422815.1-ASF32_RS10305	764	Hpt,H-kinase_dim,HATPase_c,CheW,Response_reg	120
GCF_001422885.1	100	d__Bacteria	p__Proteobacteria	c__Alphaproteobacteria	o__Rhizobiales	f__Beijerinckiaceae	g__Methylobacterium	s__Methylobacterium sp001422885	cheaACF	GCF_001422885.1-ASF49_RS06620	736	Hpt,H-kinase_dim,HATPase_c,CheW,Response_reg	83
GCF_001422985.1	99.37	d__Bacteria	p__Proteobacteria	c__Alphaproteobacteria	o__Rhizobiales	f__Beijerinckiaceae	g__Methylobacterium	s__Methylobacterium sp001422985	cheaACF	GCF_001422985.1-ASF57_RS06170	747	Hpt,H-kinase_dim,HATPase_c,CheW,Response_reg	113
GCF_001423085.1	99.84	d__Bacteria	p__Proteobacteria	c__Alphaproteobacteria	o__Rhizobiales	f__Beijerinckiaceae	g__Methylobacterium	s__Methylobacterium sp001423085	cheaACF	GCF_001423085.1-ASF58_RS06640	739	Hpt,H-kinase_dim,HATPase_c,CheW,Response_reg	83
GCF_001423265.1	99.37	d__Bacteria	p__Proteobacteria	c__Alphaproteobacteria	o__Rhizobiales	f__Beijerinckiaceae	g__Methylobacterium	s__Methylobacterium sp001423265	cheaACF	GCF_001423265.1-ASF39_RS06355	753	Hpt,H-kinase_dim,HATPase_c,CheW,Response_reg	115
GCF_001423295.1	99.69	d__Bacteria	p__Proteobacteria	c__Alphaproteobacteria	o__Rhizobiales	f__Beijerinckiaceae	g__Methylobacterium	s__Methylobacterium sp001423295	cheaACF	GCF_001423295.1-ASF52_RS18630	744	Hpt,H-kinase_dim,HATPase_c,CheW,Response_reg	98
GCF_001423405.1	99.69	d__Bacteria	p__Proteobacteria	c__Alphaproteobacteria	o__Rhizobiales	f__Beijerinckiaceae	g__Methylobacterium	s__Methylobacterium sp001423405	cheaACF	GCF_001423405.1-ASF53_RS03260	748	Hpt,H-kinase_dim,HATPase_c,CheW,Response_reg	112
GCF_001424705.1	99.69	d__Bacteria	p__Proteobacteria	c__Alphaproteobacteria	o__Rhizobiales	f__Beijerinckiaceae	g__Methylobacterium	s__Methylobacterium sp001424705	cheaACF	GCF_001424705.1-ASG51_RS19845	743	Hpt,H-kinase_dim,HATPase_c,CheW,Response_reg	100
GCF_001425465.1	99.69	d__Bacteria	p__Proteobacteria	c__Alphaproteobacteria	o__Rhizobiales	f__Beijerinckiaceae	g__Methylobacterium	s__Methylobacterium sp001425465	cheaACF	GCF_001425465.1-ASG52_RS11760	736	Hpt,H-kinase_dim,HATPase_c,CheW,Response_reg	108
GCF_001455965.1	99.69	d__Bacteria	p__Proteobacteria	c__Alphaproteobacteria	o__Rhizobiales	f__Beijerinckiaceae	g__Methylobacterium	s__Methylobacterium sp001455965	cheaACF	GCF_001455965.1-AO398_RS11655	749	Hpt,H-kinase_dim,HATPase_c,CheW,Response_reg	99
GCF_001542815.1	99.69	d__Bacteria	p__Proteobacteria	c__Alphaproteobacteria	o__Rhizobiales	f__Beijerinckiaceae	g__Methylobacterium	s__Methylobacterium sp001542815	cheaACF	GCF_001542815.1-Y590_RS13245	748	Hpt,H-kinase_dim,HATPase_c,CheW,Response_reg	112
GCF_003111705.1	99.69	d__Bacteria	p__Proteobacteria	c__Alphaproteobacteria	o__Rhizobiales	f__Beijerinckiaceae	g__Methylobacterium	s__Methylobacterium sp003111705	cheaACF	GCF_003111705.1-C0214_RS15810	746	Hpt,H-kinase_dim,HATPase_c,CheW,Response_reg	79
GCF_003173735.1	100	d__Bacteria	p__Proteobacteria	c__Alphaproteobacteria	o__Rhizobiales	f__Beijerinckiaceae	g__Methylobacterium	s__Methylobacterium sp003173735	cheaACF	GCF_003173735.1-DK427_RS16135	768	Hpt,H-kinase_dim,HATPase_c,CheW,Response_reg	75
GCF_003173755.1	98.8	d__Bacteria	p__Proteobacteria	c__Alphaproteobacteria	o__Rhizobiales	f__Beijerinckiaceae	g__Methylobacterium	s__Methylobacterium sp003173755	cheaACF	GCF_003173755.1-DK419_RS18155	761	Hpt,H-kinase_dim,HATPase_c,CheW,Response_reg	82
GCF_003173775.1	99.43	d__Bacteria	p__Proteobacteria	c__Alphaproteobacteria	o__Rhizobiales	f__Beijerinckiaceae	g__Methylobacterium	s__Methylobacterium sp003173775	cheaACF	GCF_003173775.1-DK412_RS22560	767	Hpt,H-kinase_dim,HATPase_c,CheW,Response_reg	121
GCF_003201865.1	99.58	d__Bacteria	p__Proteobacteria	c__Alphaproteobacteria	o__Rhizobiales	f__Beijerinckiaceae	g__Methylobacterium	s__Methylobacterium sp003201865	cheaACF	GCF_003201865.1-BY998_RS02295	739	Hpt,H-kinase_dim,HATPase_c,CheW,Response_reg	111
GCF_003217615.1	99.84	d__Bacteria	p__Proteobacteria	c__Alphaproteobacteria	o__Rhizobiales	f__Beijerinckiaceae	g__Methylobacterium	s__Methylobacterium sp003217615	cheaACF	GCF_003217615.1-C8K03_RS13015	743	Hpt,H-kinase_dim,HATPase_c,CheW,Response_reg	100
GCF_900103195.1	100	d__Bacteria	p__Proteobacteria	c__Alphaproteobacteria	o__Rhizobiales	f__Beijerinckiaceae	g__Methylobacterium	s__Methylobacterium sp900103195	cheaACF	GCF_900103195.1-BLT59_RS28920	750	Hpt,H-kinase_dim,HATPase_c,CheW,Response_reg	99
GCF_900112625.1	100	d__Bacteria	p__Proteobacteria	c__Alphaproteobacteria	o__Rhizobiales	f__Beijerinckiaceae	g__Methylobacterium	s__Methylobacterium sp900112625	cheaACF	GCF_900112625.1-BM314_RS28555	759	Hpt,H-kinase_dim,HATPase_c,CheW,Response_reg	99
GCF_001043955.1	95.19	d__Bacteria	p__Proteobacteria	c__Alphaproteobacteria	o__Rhizobiales	f__Beijerinckiaceae	g__Methylobacterium	s__Methylobacterium tarhaniae	cheaACF	GCF_001043955.1-VQ03_RS10380	763	Hpt,H-kinase_dim,HATPase_c,CheW,Response_reg	82
GCF_001043975.1	94.69	d__Bacteria	p__Proteobacteria	c__Alphaproteobacteria	o__Rhizobiales	f__Beijerinckiaceae	g__Methylobacterium	s__Methylobacterium variabile	cheaACF	GCF_001043975.1-VQ02_RS14195	768	Hpt,H-kinase_dim,HATPase_c,CheW,Response_reg	82
GCF_003332305.1	98.9	d__Bacteria	p__Proteobacteria	c__Alphaproteobacteria	o__Rhizobiales	f__Beijerinckiaceae	g__Microvirga	s__Microvirga aerophila	cheaACF	GCF_003332305.1-DRB19_RS23765	746	Hpt,H-kinase_dim,HATPase_c,CheW,Response_reg	117
GCF_000518665.1	98.9	d__Bacteria	p__Proteobacteria	c__Alphaproteobacteria	o__Rhizobiales	f__Beijerinckiaceae	g__Microvirga	s__Microvirga flocculans	cheaACF	GCF_000518665.1-L879_RS0102065	739	Hpt,H-kinase_dim,HATPase_c,CheW,Response_reg	117
GCF_000262405.1	99.69	d__Bacteria	p__Proteobacteria	c__Alphaproteobacteria	o__Rhizobiales	f__Beijerinckiaceae	g__Microvirga	s__Microvirga lotononidis	cheaACF	GCF_000262405.1-MICLODRAFT_RS17685	737	Hpt,H-kinase_dim,HATPase_c,CheW,Response_reg	119
GCF_002741015.1	99.37	d__Bacteria	p__Proteobacteria	c__Alphaproteobacteria	o__Rhizobiales	f__Beijerinckiaceae	g__Microvirga	s__Microvirga ossetica	cheaACF	GCF_002741015.1-BB934_RS10615	738	Hpt,H-kinase_dim,HATPase_c,CheW,Response_reg	119
GCF_000739015.1	98.43	d__Bacteria	p__Proteobacteria	c__Alphaproteobacteria	o__Rhizobiales	f__Beijerinckiaceae	g__Microvirga	s__Microvirga sp000739015	cheaACF	GCF_000739015.1-MA07_RS20240	738	Hpt,H-kinase_dim,HATPase_c,CheW,Response_reg	118
GCF_003151255.1	98.59	d__Bacteria	p__Proteobacteria	c__Alphaproteobacteria	o__Rhizobiales	f__Beijerinckiaceae	g__Microvirga	s__Microvirga sp003151255	cheaACF	GCF_003151255.1-C4E04_RS18640	750	Hpt,H-kinase_dim,HATPase_c,CheW,Response_reg	117
GCF_003347665.1	99.69	d__Bacteria	p__Proteobacteria	c__Alphaproteobacteria	o__Rhizobiales	f__Beijerinckiaceae	g__Microvirga	s__Microvirga sp003347665	cheaACF	GCF_003347665.1-DDF70_RS01710	739	Hpt,H-kinase_dim,HATPase_c,CheW,Response_reg	119
GCF_003350535.1	99.06	d__Bacteria	p__Proteobacteria	c__Alphaproteobacteria	o__Rhizobiales	f__Beijerinckiaceae	g__Microvirga	s__Microvirga subterranea	cheaACF	GCF_003350535.1-DES45_RS04345	752	Hpt,H-kinase_dim,HATPase_c,CheW,Response_reg	117
GCF_000380505.1	100	d__Bacteria	p__Proteobacteria	c__Alphaproteobacteria	o__Rhizobiales	f__Kaistiaceae	g__Kaistia	s__Kaistia granuli	cheaACF	GCF_000380505.1-G342_RS0105735	764	Hpt,H-kinase_dim,HATPase_c,CheW,Response_reg	104
GCF_900129325.1	99.89	d__Bacteria	p__Proteobacteria	c__Alphaproteobacteria	o__Rhizobiales	f__Kaistiaceae	g__Kaistia	s__Kaistia soli	cheaACF	GCF_900129325.1-BUB39_RS00070	750	Hpt,H-kinase_dim,HATPase_c,CheW,Response_reg	105
GCF_002982075.1	98.95	d__Bacteria	p__Proteobacteria	c__Alphaproteobacteria	o__Rhizobiales	f__Labraceae	g__Labrys	s__Labrys okinawensis	cheaACF	GCF_002982075.1-C5L14_RS02495	751	Hpt,H-kinase_dim,HATPase_c,CheW,Response_reg	105
GCF_001676615.1	99.27	d__Bacteria	p__Proteobacteria	c__Alphaproteobacteria	o__Rhizobiales	f__Labraceae	g__Labrys	s__Labrys sp001676615	cheaACF	GCF_001676615.1-BA190_RS22125	745	Hpt,H-kinase_dim,HATPase_c,CheW,Response_reg	105
GCF_000526315.1	100	d__Bacteria	p__Proteobacteria	c__Alphaproteobacteria	o__Rhizobiales	f__Methylopilaceae	g__Methylopila	s__Methylopila sp000526315	cheaACF	GCF_000526315.1-K244_RS0102805	745	Hpt,H-kinase_dim,HATPase_c,CheW,Response_reg	105
GCF_002897035.1	99.53	d__Bacteria	p__Proteobacteria	c__Alphaproteobacteria	o__Rhizobiales	f__Methylopilaceae	g__Methylopila	s__Methylopila sp002897035	cheaACF	GCF_002897035.1-METY_RS05985	748	Hpt,H-kinase_dim,HATPase_c,CheW,Response_reg	105
GCF_001927285.1	99.68	d__Bacteria	p__Proteobacteria	c__Alphaproteobacteria	o__Rhizobiales	f__Pleomorphomonadaceae	g__Mongoliimonas	s__Mongoliimonas terrestris	cheaACF	GCF_001927285.1-BUQ68_RS11985	842	Hpt,H-kinase_dim,HATPase_c,CheW,Response_reg	119
GCF_000014245.1	99.18	d__Bacteria	p__Proteobacteria	c__Alphaproteobacteria	o__Rhizobiales	f__Rhizobiaceae	g__Chelativorans	s__Chelativorans sp000014245	cheaACF	GCF_000014245.1-MESO_RS04730	706	Hpt,H-kinase_dim,HATPase_c,CheW,Response_reg	85
GCF_000185905.1	99.51	d__Bacteria	p__Proteobacteria	c__Alphaproteobacteria	o__Rhizobiales	f__Rhizobiaceae	g__Mesorhizobium	s__Mesorhizobium ciceri	cheaACF	GCF_000185905.1-Mesci_6451	757	Hpt,H-kinase_dim,HATPase_c,CheW,Response_reg	105
GCF_000009625.1	99.92	d__Bacteria	p__Proteobacteria	c__Alphaproteobacteria	o__Rhizobiales	f__Rhizobiaceae	g__Mesorhizobium	s__Mesorhizobium japonicum	cheaACF	GCF_000009625.1-MAFF_RS00050	757	Hpt,H-kinase_dim,HATPase_c,CheW,Response_reg	105
GCF_000502715.1	99.43	d__Bacteria	p__Proteobacteria	c__Alphaproteobacteria	o__Rhizobiales	f__Rhizobiaceae	g__Mesorhizobium	s__Mesorhizobium sp000502715	cheaACF	GCF_000502715.1-X764_RS135835	757	Hpt,H-kinase_dim,HATPase_c,CheW,Response_reg	105
GCF_000502875.1	99.07	d__Bacteria	p__Proteobacteria	c__Alphaproteobacteria	o__Rhizobiales	f__Rhizobiaceae	g__Mesorhizobium	s__Mesorhizobium sp000502875	cheaACF	GCF_000502875.1-X735_RS159785	757	Hpt,H-kinase_dim,HATPase_c,CheW,Response_reg	105
GCF_000503055.1	98.28	d__Bacteria	p__Proteobacteria	c__Alphaproteobacteria	o__Rhizobiales	f__Rhizobiaceae	g__Mesorhizobium	s__Mesorhizobium sp000503055	cheaACF	GCF_000503055.1-X760_RS72315	759	Hpt,H-kinase_dim,HATPase_c,CheW,Response_reg	105
GCF_002294725.1	99.51	d__Bacteria	p__Proteobacteria	c__Alphaproteobacteria	o__Rhizobiales	f__Rhizobiaceae	g__Mesorhizobium	s__Mesorhizobium sp002294725	cheaACF	GCF_002294725.1-CK219_RS28630	753	Hpt,H-kinase_dim,HATPase_c,CheW,Response_reg	105
GCF_900472585.1	99.51	d__Bacteria	p__Proteobacteria	c__Alphaproteobacteria	o__Rhizobiales	f__Rhizobiaceae	g__Mesorhizobium	s__Mesorhizobium sp900472585	cheaACF	GCF_900472585.1-DTZ49_RS03360	757	Hpt,H-kinase_dim,HATPase_c,CheW,Response_reg	105
GCF_001723275.1	98.53	d__Bacteria	p__Proteobacteria	c__Alphaproteobacteria	o__Rhizobiales	f__Rhizobiaceae	g__Sinorhizobium	s__Sinorhizobium alkalisoli	cheaACF	GCF_001723275.1-A8M32_RS02950	710	Hpt,H-kinase_dim,HATPase_c,CheW,Response_reg	85
GCF_001651855.1	99.96	d__Bacteria	p__Proteobacteria	c__Alphaproteobacteria	o__Rhizobiales	f__Rhizobiaceae	g__Sinorhizobium	s__Sinorhizobium americanum	cheaACF	GCF_001651855.1-ATC00_RS28480	709	Hpt,H-kinase_dim,HATPase_c,CheW,Response_reg	85
GCF_000427465.1	99.96	d__Bacteria	p__Proteobacteria	c__Alphaproteobacteria	o__Rhizobiales	f__Rhizobiaceae	g__Sinorhizobium	s__Sinorhizobium arboris	cheaACF	GCF_000427465.1-SINAR_RS0109420	702	Hpt,H-kinase_dim,HATPase_c,CheW,Response_reg	85
GCF_000510685.1	100	d__Bacteria	p__Proteobacteria	c__Alphaproteobacteria	o__Rhizobiales	f__Rhizobiaceae	g__Sinorhizobium	s__Sinorhizobium aridi	cheaACF	GCF_000510685.1-M904_RS0126145	707	Hpt,H-kinase_dim,HATPase_c,CheW,Response_reg	85
GCF_001461695.1	99.95	d__Bacteria	p__Proteobacteria	c__Alphaproteobacteria	o__Rhizobiales	f__Rhizobiaceae	g__Sinorhizobium	s__Sinorhizobium fredii	cheaACF	GCF_001461695.1-N181_RS22710	707	Hpt,H-kinase_dim,HATPase_c,CheW,Response_reg	85
GCF_000018545.1	100	d__Bacteria	p__Proteobacteria	c__Alphaproteobacteria	o__Rhizobiales	f__Rhizobiaceae	g__Sinorhizobium	s__Sinorhizobium fredii_A	cheaACF	GCF_000018545.1-NGR_b03770	708	Hpt,H-kinase_dim,HATPase_c,CheW,Response_reg	85
GCF_000265205.3	99.89	d__Bacteria	p__Proteobacteria	c__Alphaproteobacteria	o__Rhizobiales	f__Rhizobiaceae	g__Sinorhizobium	s__Sinorhizobium fredii_B	cheaACF	GCF_000265205.3-USDA257_RS14620	706	Hpt,H-kinase_dim,HATPase_c,CheW,Response_reg	85
GCF_002944405.1	99.64	d__Bacteria	p__Proteobacteria	c__Alphaproteobacteria	o__Rhizobiales	f__Rhizobiaceae	g__Sinorhizobium	s__Sinorhizobium fredii_C	cheaACF	GCF_002944405.1-NXT3_RS15565	707	Hpt,H-kinase_dim,HATPase_c,CheW,Response_reg	85
GCF_001651865.1	98.64	d__Bacteria	p__Proteobacteria	c__Alphaproteobacteria	o__Rhizobiales	f__Rhizobiaceae	g__Sinorhizobium	s__Sinorhizobium glycinis	cheaACF	GCF_001651865.1-AU381_RS21050	709	Hpt,H-kinase_dim,HATPase_c,CheW,Response_reg	85
GCF_000017145.1	99.16	d__Bacteria	p__Proteobacteria	c__Alphaproteobacteria	o__Rhizobiales	f__Rhizobiaceae	g__Sinorhizobium	s__Sinorhizobium medicae	cheaACF	GCF_000017145.1-Smed_5118	707	Hpt,H-kinase_dim,HATPase_c,CheW,Response_reg	85
GCF_000375585.1	99.59	d__Bacteria	p__Proteobacteria	c__Alphaproteobacteria	o__Rhizobiales	f__Rhizobiaceae	g__Sinorhizobium	s__Sinorhizobium meliloti_A	cheaACF	GCF_000375585.1-B075_RS0114420	708	Hpt,H-kinase_dim,HATPase_c,CheW,Response_reg	85
GCF_001651875.1	98.02	d__Bacteria	p__Proteobacteria	c__Alphaproteobacteria	o__Rhizobiales	f__Rhizobiaceae	g__Sinorhizobium	s__Sinorhizobium saheli	cheaACF	GCF_001651875.1-ATB98_RS17930	712	Hpt,H-kinase_dim,HATPase_c,CheW,Response_reg	85
GCF_002288525.1	97.29	d__Bacteria	p__Proteobacteria	c__Alphaproteobacteria	o__Rhizobiales	f__Rhizobiaceae	g__Sinorhizobium	s__Sinorhizobium sojae	cheaACF	GCF_002288525.1-SJ05684_RS19585	706	Hpt,H-kinase_dim,HATPase_c,CheW,Response_reg	85
GCF_000378985.1	99.96	d__Bacteria	p__Proteobacteria	c__Alphaproteobacteria	o__Rhizobiales	f__Rhizobiaceae	g__Sinorhizobium	s__Sinorhizobium sp000378985	cheaACF	GCF_000378985.1-RHIBR816_RS0106880	704	Hpt,H-kinase_dim,HATPase_c,CheW,Response_reg	85
GCF_000421085.1	99.32	d__Bacteria	p__Proteobacteria	c__Alphaproteobacteria	o__Rhizobiales	f__Rhizobiaceae	g__Sinorhizobium	s__Sinorhizobium sp000421085	cheaACF	GCF_000421085.1-K291_RS0121290	706	Hpt,H-kinase_dim,HATPase_c,CheW,Response_reg	84
GCF_001854885.1	97.9	d__Bacteria	p__Proteobacteria	c__Alphaproteobacteria	o__Rhizobiales	f__Rhizobiaceae	g__Sinorhizobium	s__Sinorhizobium sp001854885	cheaACF	GCF_001854885.1-LCM4579_RS13855	709	Hpt,H-kinase_dim,HATPase_c,CheW,Response_reg	85
GCF_002198715.1	100	d__Bacteria	p__Proteobacteria	c__Alphaproteobacteria	o__Rhizobiales	f__Rhodomicrobiaceae	g__R-RK-3	s__R-RK-3 sp002198715	cheaACF	GCF_002198715.1-BLEFHOIH_RS14910	759	Hpt,H-kinase_dim,HATPase_c,CheW,Response_reg	105
GCF_000092925.1	100	d__Bacteria	p__Proteobacteria	c__Alphaproteobacteria	o__Rhizobiales	f__Xanthobacteraceae	g__Starkeya	s__Starkeya novella	cheaACF	GCF_000092925.1-SNOV_RS09950	746	Hpt,H-kinase_dim,HATPase_c,CheW,Response_reg	88
GCF_000513295.1	99.88	d__Bacteria	p__Proteobacteria	c__Alphaproteobacteria	o__Rhodospirillales	f__Magnetospirillaceae	g__Magnetospirillum	s__Magnetospirillum gryphiswaldense	cheaACF	GCF_000513295.1-MGMSRV2_RS18275	695	Hpt,H-kinase_dim,HATPase_c,CheW,Response_reg	71
GCF_000513295.1	99.88	d__Bacteria	p__Proteobacteria	c__Alphaproteobacteria	o__Rhodospirillales	f__Magnetospirillaceae	g__Magnetospirillum	s__Magnetospirillum gryphiswaldense	cheaACF	GCF_000513295.1-MGMSRV2_RS06690	758	Hpt,H-kinase_dim,HATPase_c,CheW,Response_reg	113
GCF_001650635.1	100	d__Bacteria	p__Proteobacteria	c__Alphaproteobacteria	o__Rhodospirillales	f__Magnetospirillaceae	g__Magnetospirillum	s__Magnetospirillum moscoviense	cheaACF	GCF_001650635.1-A6A05_RS02055	766	Hpt,H-kinase_dim,HATPase_c,CheW,Response_reg	113
GCF_000342045.1	99.5	d__Bacteria	p__Proteobacteria	c__Alphaproteobacteria	o__Rhodospirillales	f__Magnetospirillaceae	g__Magnetospirillum_A	s__Magnetospirillum_A caucaseum	cheaACF	GCF_000342045.1-H261_RS13610	762	Hpt,H-kinase_dim,HATPase_c,CheW,Response_reg	113
GCF_000009985.1	99	d__Bacteria	p__Proteobacteria	c__Alphaproteobacteria	o__Rhodospirillales	f__Magnetospirillaceae	g__Magnetospirillum_A	s__Magnetospirillum_A magneticum	cheaACF	GCF_000009985.1-AMB_RS15130	700	Hpt,H-kinase_dim,HATPase_c,CheW,Response_reg	73
GCF_000009985.1	99	d__Bacteria	p__Proteobacteria	c__Alphaproteobacteria	o__Rhodospirillales	f__Magnetospirillaceae	g__Magnetospirillum_A	s__Magnetospirillum_A magneticum	cheaACF	GCF_000009985.1-AMB_RS09915	767	Hpt,H-kinase_dim,HATPase_c,CheW,Response_reg	113
GCF_000829825.1	99.5	d__Bacteria	p__Proteobacteria	c__Alphaproteobacteria	o__Rhodospirillales	f__Magnetospirillaceae	g__Magnetospirillum_A	s__Magnetospirillum_A magnetotacticum	cheaACF	GCF_000829825.1-CCC_RS05035	697	Hpt,H-kinase_dim,HATPase_c,CheW,Response_reg	74
GCF_000829825.1	99.5	d__Bacteria	p__Proteobacteria	c__Alphaproteobacteria	o__Rhodospirillales	f__Magnetospirillaceae	g__Magnetospirillum_A	s__Magnetospirillum_A magnetotacticum	cheaACF	GCF_000829825.1-CCC_RS02425	765	Hpt,H-kinase_dim,HATPase_c,CheW,Response_reg	113
GCF_001650715.1	100	d__Bacteria	p__Proteobacteria	c__Alphaproteobacteria	o__Rhodospirillales	f__Magnetospirillaceae	g__Magnetospirillum_A	s__Magnetospirillum_A marisnigri	cheaACF	GCF_001650715.1-A6A04_RS03760	706	Hpt,H-kinase_dim,HATPase_c,CheW,Response_reg	73
GCF_001650715.1	100	d__Bacteria	p__Proteobacteria	c__Alphaproteobacteria	o__Rhodospirillales	f__Magnetospirillaceae	g__Magnetospirillum_A	s__Magnetospirillum_A marisnigri	cheaACF	GCF_001650715.1-A6A04_RS03995	765	Hpt,H-kinase_dim,HATPase_c,CheW,Response_reg	113
GCF_001511835.1	99.5	d__Bacteria	p__Proteobacteria	c__Alphaproteobacteria	o__Rhodospirillales	f__Magnetospirillaceae	g__Magnetospirillum_A	s__Magnetospirillum_A sp001511835	cheaACF	GCF_001511835.1-XM1_RS12380	766	Hpt,H-kinase_dim,HATPase_c,CheW,Response_reg	113
GCF_002105535.1	99.5	d__Bacteria	p__Proteobacteria	c__Alphaproteobacteria	o__Rhodospirillales	f__Magnetospirillaceae	g__Magnetospirillum_A	s__Magnetospirillum_A sp002105535	cheaACF	GCF_002105535.1-WV31_RS20450	766	Hpt,H-kinase_dim,HATPase_c,CheW,Response_reg	113
GCF_003284725.1	99.5	d__Bacteria	p__Proteobacteria	c__Alphaproteobacteria	o__Rhodospirillales	f__Magnetospirillaceae	g__Magnetospirillum_A	s__Magnetospirillum_A sp003284725	cheaACF	GCF_003284725.1-CU669_RS12630	757	Hpt,H-kinase_dim,HATPase_c,CheW,Response_reg	113
GCF_900184795.1	98.51	d__Bacteria	p__Proteobacteria	c__Alphaproteobacteria	o__Rhodospirillales	f__Magnetospirillaceae	g__Magnetospirillum_A	s__Magnetospirillum_A sp900184795	cheaACF	GCF_900184795.1-CP958_RS04425	767	Hpt,H-kinase_dim,HATPase_c,CheW,Response_reg	113
GCF_000284415.1	100	d__Bacteria	p__Proteobacteria	c__Alphaproteobacteria	o__Rhodospirillales	f__Rhodospirillaceae	g__Pararhodospirillum	s__Pararhodospirillum photometricum	cheaACF	GCF_000284415.1-RSPPHO_RS05360	720	Hpt,H-kinase_dim,HATPase_c,CheW,Response_reg	73
GCF_003347635.1	99.57	d__Bacteria	p__Proteobacteria	c__Alphaproteobacteria	o__Sphingomonadales	f__Sphingomonadaceae	g__Allosphingosinicella	s__Allosphingosinicella sp003347635	cheaACF	GCF_003347635.1-DDE10_RS14310	673	Hpt,H-kinase_dim,HATPase_c,CheW,Response_reg	90
GCF_000383095.1	99.89	d__Bacteria	p__Proteobacteria	c__Alphaproteobacteria	o__Sphingomonadales	f__Sphingomonadaceae	g__B12	s__B12 sp000383095	cheaACF	GCF_000383095.1-ST3T6A_RS0103600	733	Hpt,H-kinase_dim,HATPase_c,CheW,Response_reg	105
GCF_003208375.1	99.32	d__Bacteria	p__Proteobacteria	c__Alphaproteobacteria	o__Sphingomonadales	f__Sphingomonadaceae	g__Novosphingobium	s__Novosphingobium sp003208375	cheaACF	GCF_003208375.1-C7493_RS15385	738	Hpt,H-kinase_dim,HATPase_c,CheW,Response_reg	104
GCF_900101455.1	100	d__Bacteria	p__Proteobacteria	c__Alphaproteobacteria	o__Sphingomonadales	f__Sphingomonadaceae	g__Rhizorhabdus	s__Rhizorhabdus sp900101455	cheaACF	GCF_900101455.1-BLS13_RS11385	748	Hpt,H-kinase_dim,HATPase_c,CheW,Response_reg	105
GCF_001619955.1	99.59	d__Bacteria	p__Proteobacteria	c__Alphaproteobacteria	o__Sphingomonadales	f__Sphingomonadaceae	g__Sphingomonas	s__Sphingomonas hankookensis	cheaACF	GCF_001619955.1-AVT10_RS08060	667	Hpt,H-kinase_dim,HATPase_c,CheW,Response_reg	91
GCF_001421245.1	99.19	d__Bacteria	p__Proteobacteria	c__Alphaproteobacteria	o__Sphingomonadales	f__Sphingomonadaceae	g__Sphingomonas	s__Sphingomonas sp001421245	cheaACF	GCF_001421245.1-ASE59_RS01580	667	Hpt,H-kinase_dim,HATPase_c,CheW,Response_reg	69
GCF_001421355.1	99.59	d__Bacteria	p__Proteobacteria	c__Alphaproteobacteria	o__Sphingomonadales	f__Sphingomonadaceae	g__Sphingomonas	s__Sphingomonas sp001421355	cheaACF	GCF_001421355.1-ASE58_RS00390	667	Hpt,H-kinase_dim,HATPase_c,CheW,Response_reg	91
GCF_001421715.1	99.59	d__Bacteria	p__Proteobacteria	c__Alphaproteobacteria	o__Sphingomonadales	f__Sphingomonadaceae	g__Sphingomonas	s__Sphingomonas sp001421715	cheaACF	GCF_001421715.1-ASE70_RS10790	669	Hpt,H-kinase_dim,HATPase_c,CheW,Response_reg	58
GCF_001421765.1	99.59	d__Bacteria	p__Proteobacteria	c__Alphaproteobacteria	o__Sphingomonadales	f__Sphingomonadaceae	g__Sphingomonas	s__Sphingomonas sp001421765	cheaACF	GCF_001421765.1-ASE83_RS16240	666	Hpt,H-kinase_dim,HATPase_c,CheW,Response_reg	75
GCF_001421965.1	99.66	d__Bacteria	p__Proteobacteria	c__Alphaproteobacteria	o__Sphingomonadales	f__Sphingomonadaceae	g__Sphingomonas	s__Sphingomonas sp001421965	cheaACF	GCF_001421965.1-ASE90_RS01100	669	Hpt,H-kinase_dim,HATPase_c,CheW,Response_reg	83
GCF_001425385.1	99.59	d__Bacteria	p__Proteobacteria	c__Alphaproteobacteria	o__Sphingomonadales	f__Sphingomonadaceae	g__Sphingomonas	s__Sphingomonas sp001425385	cheaACF	GCF_001425385.1-ASG37_RS11305	659	Hpt,H-kinase_dim,HATPase_c,CheW,Response_reg	91
GCF_001956315.1	99.55	d__Bacteria	p__Proteobacteria	c__Alphaproteobacteria	o__Sphingomonadales	f__Sphingomonadaceae	g__Sphingomonas_G	s__Sphingomonas_G montana	cheaACF	GCF_001956315.1-BKY59_RS13595	684	Hpt,H-kinase_dim,HATPase_c,CheW,Response_reg	91
GCF_000828835.1	94.52	d__Bacteria	p__Proteobacteria	c__Gammaproteobacteria	o__Beggiatoales	f__Beggiatoaceae	g__Thioploca	s__Thioploca ingrica	cheaACF	GCF_000828835.1-THII_RS09485	858	Hpt,H-kinase_dim,HATPase_c,CheW,Response_reg	102
GCF_000620105.1	100	d__Bacteria	p__Proteobacteria	c__Gammaproteobacteria	o__Burkholderiales	f__Aquaspirillaceae	g__Microvirgula	s__Microvirgula aerodenitrificans	cheaACF	GCF_000620105.1-Q352_RS0116370	746	Hpt,H-kinase_dim,HATPase_c,CheW,Response_reg	108
GCF_001299355.1	99.14	d__Bacteria	p__Proteobacteria	c__Gammaproteobacteria	o__Burkholderiales	f__Burkholderiaceae	g__Achromobacter	s__Achromobacter aegrifaciens	cheaACF	GCF_001299355.1-AOZ63_RS20010	751	Hpt,H-kinase_dim,HATPase_c,CheW,Response_reg	105
GCF_000236785.1	99.38	d__Bacteria	p__Proteobacteria	c__Gammaproteobacteria	o__Burkholderiales	f__Burkholderiaceae	g__Achromobacter	s__Achromobacter arsenitoxydans	cheaACF	GCF_000236785.1-KYC_RS02075	770	Hpt,H-kinase_dim,HATPase_c,CheW,Response_reg	105
GCF_001571365.1	99.53	d__Bacteria	p__Proteobacteria	c__Gammaproteobacteria	o__Burkholderiales	f__Burkholderiaceae	g__Achromobacter	s__Achromobacter denitrificans	cheaACF	GCF_001571365.1-ADE01S_RS03850	757	Hpt,H-kinase_dim,HATPase_c,CheW,Response_reg	105
GCF_003096295.1	99.53	d__Bacteria	p__Proteobacteria	c__Gammaproteobacteria	o__Burkholderiales	f__Burkholderiaceae	g__Achromobacter	s__Achromobacter dolens	cheaACF	GCF_003096295.1-DDT07_RS14325	753	Hpt,H-kinase_dim,HATPase_c,CheW,Response_reg	105
GCF_002209555.1	99.53	d__Bacteria	p__Proteobacteria	c__Gammaproteobacteria	o__Burkholderiales	f__Burkholderiaceae	g__Achromobacter	s__Achromobacter insolitus	cheaACF	GCF_002209555.1-CEY08_RS24745	749	Hpt,H-kinase_dim,HATPase_c,CheW,Response_reg	105
GCF_002209535.1	99.53	d__Bacteria	p__Proteobacteria	c__Gammaproteobacteria	o__Burkholderiales	f__Burkholderiaceae	g__Achromobacter	s__Achromobacter marplatensis	cheaACF	GCF_002209535.1-CEY09_RS00490	768	Hpt,H-kinase_dim,HATPase_c,CheW,Response_reg	105
GCF_003053425.1	99.53	d__Bacteria	p__Proteobacteria	c__Gammaproteobacteria	o__Burkholderiales	f__Burkholderiaceae	g__Achromobacter	s__Achromobacter mucicolens	cheaACF	GCF_003053425.1-DBL07_RS00335	771	Hpt,H-kinase_dim,HATPase_c,CheW,Response_reg	105
GCF_001571245.1	99.53	d__Bacteria	p__Proteobacteria	c__Gammaproteobacteria	o__Burkholderiales	f__Burkholderiaceae	g__Achromobacter	s__Achromobacter piechaudii	cheaACF	GCF_001571245.1-API01S_RS03620	782	Hpt,H-kinase_dim,HATPase_c,CheW,Response_reg	105
GCF_002885955.2	99.53	d__Bacteria	p__Proteobacteria	c__Gammaproteobacteria	o__Burkholderiales	f__Burkholderiaceae	g__Achromobacter	s__Achromobacter pulmonis	cheaACF	GCF_002885955.2-C1I89_RS30180	746	Hpt,H-kinase_dim,HATPase_c,CheW,Response_reg	105
GCF_002082135.1	98.75	d__Bacteria	p__Proteobacteria	c__Gammaproteobacteria	o__Burkholderiales	f__Burkholderiaceae	g__Achromobacter	s__Achromobacter ruhlandii	cheaACF	GCF_002082135.1-AruCF_RS11685	752	Hpt,H-kinase_dim,HATPase_c,CheW,Response_reg	105
GCF_000633435.1	99.53	d__Bacteria	p__Proteobacteria	c__Gammaproteobacteria	o__Burkholderiales	f__Burkholderiaceae	g__Achromobacter	s__Achromobacter sp000633435	cheaACF	GCF_000633435.1-U858_RS0114625	753	Hpt,H-kinase_dim,HATPase_c,CheW,Response_reg	105
GCF_000757485.1	99.53	d__Bacteria	p__Proteobacteria	c__Gammaproteobacteria	o__Burkholderiales	f__Burkholderiaceae	g__Achromobacter	s__Achromobacter sp000757485	cheaACF	GCF_000757485.1-JL37_RS25965	754	Hpt,H-kinase_dim,HATPase_c,CheW,Response_reg	105
GCF_001298955.1	98.6	d__Bacteria	p__Proteobacteria	c__Gammaproteobacteria	o__Burkholderiales	f__Burkholderiaceae	g__Achromobacter	s__Achromobacter sp001298955	cheaACF	GCF_001298955.1-AOZ60_RS05495	793	Hpt,H-kinase_dim,HATPase_c,CheW,Response_reg	105
GCF_001299435.1	97.66	d__Bacteria	p__Proteobacteria	c__Gammaproteobacteria	o__Burkholderiales	f__Burkholderiaceae	g__Achromobacter	s__Achromobacter sp001299435	cheaACF	GCF_001299435.1-AOZ56_RS25365	753	Hpt,H-kinase_dim,HATPase_c,CheW,Response_reg	105
GCF_001428845.1	99.53	d__Bacteria	p__Proteobacteria	c__Gammaproteobacteria	o__Burkholderiales	f__Burkholderiaceae	g__Achromobacter	s__Achromobacter sp001428845	cheaACF	GCF_001428845.1-ASE30_RS03525	764	Hpt,H-kinase_dim,HATPase_c,CheW,Response_reg	105
GCF_002902905.1	99.07	d__Bacteria	p__Proteobacteria	c__Gammaproteobacteria	o__Burkholderiales	f__Burkholderiaceae	g__Achromobacter	s__Achromobacter sp002902905	cheaACF	GCF_002902905.1-C2U31_RS22260	757	Hpt,H-kinase_dim,HATPase_c,CheW,Response_reg	105
GCF_002975275.1	99.38	d__Bacteria	p__Proteobacteria	c__Gammaproteobacteria	o__Burkholderiales	f__Burkholderiaceae	g__Achromobacter	s__Achromobacter sp002975275	cheaACF	GCF_002975275.1-CQ050_RS10225	766	Hpt,H-kinase_dim,HATPase_c,CheW,Response_reg	105
GCF_900156745.1	99.53	d__Bacteria	p__Proteobacteria	c__Gammaproteobacteria	o__Burkholderiales	f__Burkholderiaceae	g__Achromobacter	s__Achromobacter sp900156745	cheaACF	GCF_900156745.1-BXA00_RS22170	806	Hpt,H-kinase_dim,HATPase_c,CheW,Response_reg	105
GCF_002812705.1	99.53	d__Bacteria	p__Proteobacteria	c__Gammaproteobacteria	o__Burkholderiales	f__Burkholderiaceae	g__Achromobacter	s__Achromobacter spanius	cheaACF	GCF_002812705.1-CVS48_RS20675	799	Hpt,H-kinase_dim,HATPase_c,CheW,Response_reg	105
GCF_002966795.1	99.53	d__Bacteria	p__Proteobacteria	c__Gammaproteobacteria	o__Burkholderiales	f__Burkholderiaceae	g__Achromobacter	s__Achromobacter spanius_D	cheaACF	GCF_002966795.1-CLM73_RS16100	775	Hpt,H-kinase_dim,HATPase_c,CheW,Response_reg	105
GCF_001457475.1	99.53	d__Bacteria	p__Proteobacteria	c__Gammaproteobacteria	o__Burkholderiales	f__Burkholderiaceae	g__Achromobacter	s__Achromobacter xylosoxidans	cheaACF	GCF_001457475.1-AT699_RS16435	753	Hpt,H-kinase_dim,HATPase_c,CheW,Response_reg	105
GCF_000165835.1	99.53	d__Bacteria	p__Proteobacteria	c__Gammaproteobacteria	o__Burkholderiales	f__Burkholderiaceae	g__Achromobacter	s__Achromobacter xylosoxidans_B	cheaACF	GCF_000165835.1-AXYL_RS18225	752	Hpt,H-kinase_dim,HATPase_c,CheW,Response_reg	105
GCF_002192695.1	99.3	d__Bacteria	p__Proteobacteria	c__Gammaproteobacteria	o__Burkholderiales	f__Burkholderiaceae	g__Achromobacter	s__Achromobacter xylosoxidans_C	cheaACF	GCF_002192695.1-BRO63_RS17450	749	Hpt,H-kinase_dim,HATPase_c,CheW,Response_reg	105
GCF_900445835.1	100	d__Bacteria	p__Proteobacteria	c__Gammaproteobacteria	o__Burkholderiales	f__Burkholderiaceae	g__Bordetella	s__Bordetella avium	cheaACF	GCF_900445835.1-DY230_RS12300	739	Hpt,H-kinase_dim,HATPase_c,CheW,Response_reg	105
GCF_001548475.1	99.53	d__Bacteria	p__Proteobacteria	c__Gammaproteobacteria	o__Burkholderiales	f__Burkholderiaceae	g__Bordetella	s__Bordetella hinzii	cheaACF	GCF_001548475.1-AXA74_RS16980	742	Hpt,H-kinase_dim,HATPase_c,CheW,Response_reg	105
GCF_002261335.1	99.53	d__Bacteria	p__Proteobacteria	c__Gammaproteobacteria	o__Burkholderiales	f__Burkholderiaceae	g__Bordetella	s__Bordetella sp002261335	cheaACF	GCF_002261335.1-CEG14_RS19930	779	Hpt,H-kinase_dim,HATPase_c,CheW,Response_reg	101
GCF_002261475.1	100	d__Bacteria	p__Proteobacteria	c__Gammaproteobacteria	o__Burkholderiales	f__Burkholderiaceae	g__Bordetella	s__Bordetella sp002261475	cheaACF	GCF_002261475.1-CEK29_RS17500	779	Hpt,H-kinase_dim,HATPase_c,CheW,Response_reg	101
GCF_001676705.1	100	d__Bacteria	p__Proteobacteria	c__Gammaproteobacteria	o__Burkholderiales	f__Burkholderiaceae	g__Bordetella_C	s__Bordetella_C bronchialis	cheaACF	GCF_001676705.1-BAU06_RS18125	749	Hpt,H-kinase_dim,HATPase_c,CheW,Response_reg	105
GCF_001676725.1	100	d__Bacteria	p__Proteobacteria	c__Gammaproteobacteria	o__Burkholderiales	f__Burkholderiaceae	g__Bordetella_C	s__Bordetella_C flabilis	cheaACF	GCF_001676725.1-BAU07_RS08160	795	Hpt,H-kinase_dim,HATPase_c,CheW,Response_reg	101
GCF_001433395.1	100	d__Bacteria	p__Proteobacteria	c__Gammaproteobacteria	o__Burkholderiales	f__Burkholderiaceae	g__Bordetella_C	s__Bordetella_C sp001433395	cheaACF	GCF_001433395.1-ASB57_RS01465	772	Hpt,H-kinase_dim,HATPase_c,CheW,Response_reg	102
GCF_001704295.1	99.53	d__Bacteria	p__Proteobacteria	c__Gammaproteobacteria	o__Burkholderiales	f__Burkholderiaceae	g__Bordetella_C	s__Bordetella_C sp001704295	cheaACF	GCF_001704295.1-AKI39_RS17335	744	Hpt,H-kinase_dim,HATPase_c,CheW,Response_reg	105
GCF_002119685.1	100	d__Bacteria	p__Proteobacteria	c__Gammaproteobacteria	o__Burkholderiales	f__Burkholderiaceae	g__Bordetella_C	s__Bordetella_C sp002119685	cheaACF	GCF_002119685.1-CAL12_RS19070	803	Hpt,H-kinase_dim,HATPase_c,CheW,Response_reg	105
GCF_002209485.1	100	d__Bacteria	p__Proteobacteria	c__Gammaproteobacteria	o__Burkholderiales	f__Burkholderiaceae	g__Bordetella_C	s__Bordetella_C sp002209485	cheaACF	GCF_002209485.1-CEY05_RS27195	772	Hpt,H-kinase_dim,HATPase_c,CheW,Response_reg	102
GCF_002261215.1	100	d__Bacteria	p__Proteobacteria	c__Gammaproteobacteria	o__Burkholderiales	f__Burkholderiaceae	g__Bordetella_C	s__Bordetella_C sp002261215	cheaACF	GCF_002261215.1-CAL28_RS20175	778	Hpt,H-kinase_dim,HATPase_c,CheW,Response_reg	105
GCF_002261225.1	100	d__Bacteria	p__Proteobacteria	c__Gammaproteobacteria	o__Burkholderiales	f__Burkholderiaceae	g__Bordetella_C	s__Bordetella_C sp002261225	cheaACF	GCF_002261225.1-CAL29_RS08760	761	Hpt,H-kinase_dim,HATPase_c,CheW,Response_reg	102
GCF_002261425.1	100	d__Bacteria	p__Proteobacteria	c__Gammaproteobacteria	o__Burkholderiales	f__Burkholderiaceae	g__Bordetella_C	s__Bordetella_C sp002261425	cheaACF	GCF_002261425.1-CAL26_RS18640	747	Hpt,H-kinase_dim,HATPase_c,CheW,Response_reg	105
GCF_000203915.1	100	d__Bacteria	p__Proteobacteria	c__Gammaproteobacteria	o__Burkholderiales	f__Burkholderiaceae	g__Burkholderia	s__Burkholderia ambifaria	cheaACF	GCF_000203915.1-BAMB_RS27500	769	Hpt,H-kinase_dim,HATPase_c,CheW,Response_reg	104
GCF_001443045.1	100	d__Bacteria	p__Proteobacteria	c__Gammaproteobacteria	o__Burkholderiales	f__Burkholderiaceae	g__Burkholderia	s__Burkholderia ambifaria_A	cheaACF	GCF_001443045.1-AS146_RS02000	769	Hpt,H-kinase_dim,HATPase_c,CheW,Response_reg	104
GCF_001547525.1	99.87	d__Bacteria	p__Proteobacteria	c__Gammaproteobacteria	o__Burkholderiales	f__Burkholderiaceae	g__Burkholderia	s__Burkholderia anthina	cheaACF	GCF_001547525.1-WS64_RS23105	769	Hpt,H-kinase_dim,HATPase_c,CheW,Response_reg	104
GCF_000009485.1	99.87	d__Bacteria	p__Proteobacteria	c__Gammaproteobacteria	o__Burkholderiales	f__Burkholderiaceae	g__Burkholderia	s__Burkholderia cenocepacia	cheaACF	GCF_000009485.1-QU43_RS58510	769	Hpt,H-kinase_dim,HATPase_c,CheW,Response_reg	104
GCF_001411495.1	100	d__Bacteria	p__Proteobacteria	c__Gammaproteobacteria	o__Burkholderiales	f__Burkholderiaceae	g__Burkholderia	s__Burkholderia cepacia	cheaACF	GCF_001411495.1-APZ15_RS20305	769	Hpt,H-kinase_dim,HATPase_c,CheW,Response_reg	104
GCF_000701165.1	100	d__Bacteria	p__Proteobacteria	c__Gammaproteobacteria	o__Burkholderiales	f__Burkholderiaceae	g__Burkholderia	s__Burkholderia cepacia_A	cheaACF	GCF_000701165.1-P350_RS20005	768	Hpt,H-kinase_dim,HATPase_c,CheW,Response_reg	104
GCF_001039005.1	100	d__Bacteria	p__Proteobacteria	c__Gammaproteobacteria	o__Burkholderiales	f__Burkholderiaceae	g__Burkholderia	s__Burkholderia cepacia_C	cheaACF	GCF_001039005.1-VL15_RS29190	769	Hpt,H-kinase_dim,HATPase_c,CheW,Response_reg	104
GCF_000292915.1	99.9	d__Bacteria	p__Proteobacteria	c__Gammaproteobacteria	o__Burkholderiales	f__Burkholderiaceae	g__Burkholderia	s__Burkholderia cepacia_D	cheaACF	GCF_000292915.1-GEM_RS24600	769	Hpt,H-kinase_dim,HATPase_c,CheW,Response_reg	104
GCF_001718835.1	99.76	d__Bacteria	p__Proteobacteria	c__Gammaproteobacteria	o__Burkholderiales	f__Burkholderiaceae	g__Burkholderia	s__Burkholderia cepacia_F	cheaACF	GCF_001718835.1-WT26_RS29580	770	Hpt,H-kinase_dim,HATPase_c,CheW,Response_reg	104
GCF_000987075.1	100	d__Bacteria	p__Proteobacteria	c__Gammaproteobacteria	o__Burkholderiales	f__Burkholderiaceae	g__Burkholderia	s__Burkholderia contaminans	cheaACF	GCF_000987075.1-WR31_RS33900	769	Hpt,H-kinase_dim,HATPase_c,CheW,Response_reg	104
GCF_001718315.1	100	d__Bacteria	p__Proteobacteria	c__Gammaproteobacteria	o__Burkholderiales	f__Burkholderiaceae	g__Burkholderia	s__Burkholderia diffusa	cheaACF	GCF_001718315.1-WI26_RS17765	770	Hpt,H-kinase_dim,HATPase_c,CheW,Response_reg	104
GCF_000959505.1	99.6	d__Bacteria	p__Proteobacteria	c__Gammaproteobacteria	o__Burkholderiales	f__Burkholderiaceae	g__Burkholderia	s__Burkholderia dolosa	cheaACF	GCF_000959505.1-AK34_RS07305	787	Hpt,H-kinase_dim,HATPase_c,CheW,Response_reg	104
GCF_000959725.1	100	d__Bacteria	p__Proteobacteria	c__Gammaproteobacteria	o__Burkholderiales	f__Burkholderiaceae	g__Burkholderia	s__Burkholderia gladioli	cheaACF	GCF_000959725.1-BM43_RS09955	845	Hpt,H-kinase_dim,HATPase_c,CheW,Response_reg	104
GCF_000960995.1	99.95	d__Bacteria	p__Proteobacteria	c__Gammaproteobacteria	o__Burkholderiales	f__Burkholderiaceae	g__Burkholderia	s__Burkholderia glumae	cheaACF	GCF_000960995.1-KS03_RS05885	831	Hpt,H-kinase_dim,HATPase_c,CheW,Response_reg	104
GCF_001462435.1	100	d__Bacteria	p__Proteobacteria	c__Gammaproteobacteria	o__Burkholderiales	f__Burkholderiaceae	g__Burkholderia	s__Burkholderia humptydooensis	cheaACF	GCF_001462435.1-WS76_RS23590	773	Hpt,H-kinase_dim,HATPase_c,CheW,Response_reg	104
GCF_000012945.1	100	d__Bacteria	p__Proteobacteria	c__Gammaproteobacteria	o__Burkholderiales	f__Burkholderiaceae	g__Burkholderia	s__Burkholderia lata	cheaACF	GCF_000012945.1-BCEP18194_RS34250	769	Hpt,H-kinase_dim,HATPase_c,CheW,Response_reg	104
GCF_001718795.1	100	d__Bacteria	p__Proteobacteria	c__Gammaproteobacteria	o__Burkholderiales	f__Burkholderiaceae	g__Burkholderia	s__Burkholderia latens	cheaACF	GCF_001718795.1-WK25_RS21570	764	Hpt,H-kinase_dim,HATPase_c,CheW,Response_reg	104
GCF_000011705.1	99.95	d__Bacteria	p__Proteobacteria	c__Gammaproteobacteria	o__Burkholderiales	f__Burkholderiaceae	g__Burkholderia	s__Burkholderia mallei	cheaACF	GCF_000011705.1-BMAA0221	864	Hpt,H-kinase_dim,HATPase_c,CheW,Response_reg	104
GCF_002097715.1	100	d__Bacteria	p__Proteobacteria	c__Gammaproteobacteria	o__Burkholderiales	f__Burkholderiaceae	g__Burkholderia	s__Burkholderia mesoacidophila	cheaACF	GCF_002097715.1-B7P44_RS21860	766	Hpt,H-kinase_dim,HATPase_c,CheW,Response_reg	104
GCF_002097715.1	100	d__Bacteria	p__Proteobacteria	c__Gammaproteobacteria	o__Burkholderiales	f__Burkholderiaceae	g__Burkholderia	s__Burkholderia mesoacidophila	cheaACF	GCF_002097715.1-B7P44_RS23475	770	Hpt,H-kinase_dim,HATPase_c,CheW,Response_reg	104
GCF_001718555.1	100	d__Bacteria	p__Proteobacteria	c__Gammaproteobacteria	o__Burkholderiales	f__Burkholderiaceae	g__Burkholderia	s__Burkholderia metallica	cheaACF	GCF_001718555.1-WJ16_RS23125	770	Hpt,H-kinase_dim,HATPase_c,CheW,Response_reg	104
GCF_000959525.1	100	d__Bacteria	p__Proteobacteria	c__Gammaproteobacteria	o__Burkholderiales	f__Burkholderiaceae	g__Burkholderia	s__Burkholderia multivorans	cheaACF	GCF_000959525.1-NP80_RS05230	766	Hpt,H-kinase_dim,HATPase_c,CheW,Response_reg	104
GCF_000959365.1	100	d__Bacteria	p__Proteobacteria	c__Gammaproteobacteria	o__Burkholderiales	f__Burkholderiaceae	g__Burkholderia	s__Burkholderia oklahomensis	cheaACF	GCF_000959365.1-BG90_RS22525	941	Hpt,H-kinase_dim,HATPase_c,CheW,Response_reg	104
GCF_000732615.1	100	d__Bacteria	p__Proteobacteria	c__Gammaproteobacteria	o__Burkholderiales	f__Burkholderiaceae	g__Burkholderia	s__Burkholderia paludis	cheaACF	GCF_000732615.1-GQ56_RS0117330	769	Hpt,H-kinase_dim,HATPase_c,CheW,Response_reg	104
GCF_001411805.1	99.95	d__Bacteria	p__Proteobacteria	c__Gammaproteobacteria	o__Burkholderiales	f__Burkholderiaceae	g__Burkholderia	s__Burkholderia plantarii	cheaACF	GCF_001411805.1-bpln_RS29240	855	Hpt,H-kinase_dim,HATPase_c,CheW,Response_reg	104
GCF_001532035.1	100	d__Bacteria	p__Proteobacteria	c__Gammaproteobacteria	o__Burkholderiales	f__Burkholderiaceae	g__Burkholderia	s__Burkholderia pseudomultivorans	cheaACF	GCF_001532035.1-WT56_RS26765	773	Hpt,H-kinase_dim,HATPase_c,CheW,Response_reg	104
GCF_002099195.1	100	d__Bacteria	p__Proteobacteria	c__Gammaproteobacteria	o__Burkholderiales	f__Burkholderiaceae	g__Burkholderia	s__Burkholderia puraquae	cheaACF	GCF_002099195.1-B7G54_RS20155	769	Hpt,H-kinase_dim,HATPase_c,CheW,Response_reg	104
GCF_001028665.1	100	d__Bacteria	p__Proteobacteria	c__Gammaproteobacteria	o__Burkholderiales	f__Burkholderiaceae	g__Burkholderia	s__Burkholderia pyrrocinia	cheaACF	GCF_001028665.1-ABD05_RS17655	769	Hpt,H-kinase_dim,HATPase_c,CheW,Response_reg	104
GCF_003330765.1	99.97	d__Bacteria	p__Proteobacteria	c__Gammaproteobacteria	o__Burkholderiales	f__Burkholderiaceae	g__Burkholderia	s__Burkholderia pyrrocinia_B	cheaACF	GCF_003330765.1-CUJ89_RS28295	765	Hpt,H-kinase_dim,HATPase_c,CheW,Response_reg	104
GCF_001718535.1	100	d__Bacteria	p__Proteobacteria	c__Gammaproteobacteria	o__Burkholderiales	f__Burkholderiaceae	g__Burkholderia	s__Burkholderia seminalis	cheaACF	GCF_001718535.1-WJ12_RS24135	769	Hpt,H-kinase_dim,HATPase_c,CheW,Response_reg	104
GCF_900176645.1	98.79	d__Bacteria	p__Proteobacteria	c__Gammaproteobacteria	o__Burkholderiales	f__Burkholderiaceae	g__Burkholderia	s__Burkholderia singularis	cheaACF	GCF_900176645.1-BSIN_RS06890	783	Hpt,H-kinase_dim,HATPase_c,CheW,Response_reg	104
GCF_000687455.2	97.98	d__Bacteria	p__Proteobacteria	c__Gammaproteobacteria	o__Burkholderiales	f__Burkholderiaceae	g__Burkholderia	s__Burkholderia sp000687455	cheaACF	GCF_000687455.2-LIG30_RS00145	796	Hpt,H-kinase_dim,HATPase_c,CheW,Response_reg	104
GCF_001522585.2	99.87	d__Bacteria	p__Proteobacteria	c__Gammaproteobacteria	o__Burkholderiales	f__Burkholderiaceae	g__Burkholderia	s__Burkholderia sp001522585	cheaACF	GCF_001522585.2-WS54_RS03425	769	Hpt,H-kinase_dim,HATPase_c,CheW,Response_reg	104
GCF_001522865.1	98.75	d__Bacteria	p__Proteobacteria	c__Gammaproteobacteria	o__Burkholderiales	f__Burkholderiaceae	g__Burkholderia	s__Burkholderia sp001522865	cheaACF	GCF_001522865.1-WS68_RS04995	787	Hpt,H-kinase_dim,HATPase_c,CheW,Response_reg	104
GCF_001524625.2	100	d__Bacteria	p__Proteobacteria	c__Gammaproteobacteria	o__Burkholderiales	f__Burkholderiaceae	g__Burkholderia	s__Burkholderia sp001524625	cheaACF	GCF_001524625.2-WS86_RS30990	803	Hpt,H-kinase_dim,HATPase_c,CheW,Response_reg	104
GCF_001524645.2	100	d__Bacteria	p__Proteobacteria	c__Gammaproteobacteria	o__Burkholderiales	f__Burkholderiaceae	g__Burkholderia	s__Burkholderia sp001524645	cheaACF	GCF_001524645.2-WS87_RS19910	771	Hpt,H-kinase_dim,HATPase_c,CheW,Response_reg	104
GCF_002223185.1	100	d__Bacteria	p__Proteobacteria	c__Gammaproteobacteria	o__Burkholderiales	f__Burkholderiaceae	g__Burkholderia	s__Burkholderia sp002223185	cheaACF	GCF_002223185.1-CFB44_RS18930	771	Hpt,H-kinase_dim,HATPase_c,CheW,Response_reg	104
GCF_002563755.1	100	d__Bacteria	p__Proteobacteria	c__Gammaproteobacteria	o__Burkholderiales	f__Burkholderiaceae	g__Burkholderia	s__Burkholderia sp002563755	cheaACF	GCF_002563755.1-BX604_RS33090	769	Hpt,H-kinase_dim,HATPase_c,CheW,Response_reg	104
GCF_001742165.1	99.87	d__Bacteria	p__Proteobacteria	c__Gammaproteobacteria	o__Burkholderiales	f__Burkholderiaceae	g__Burkholderia	s__Burkholderia stabilis	cheaACF	GCF_001742165.1-BBJ41_RS31805	767	Hpt,H-kinase_dim,HATPase_c,CheW,Response_reg	104
GCF_001718955.1	100	d__Bacteria	p__Proteobacteria	c__Gammaproteobacteria	o__Burkholderiales	f__Burkholderiaceae	g__Burkholderia	s__Burkholderia stagnalis	cheaACF	GCF_001718955.1-WT74_RS23190	762	Hpt,H-kinase_dim,HATPase_c,CheW,Response_reg	104
GCF_001718955.1	100	d__Bacteria	p__Proteobacteria	c__Gammaproteobacteria	o__Burkholderiales	f__Burkholderiaceae	g__Burkholderia	s__Burkholderia stagnalis	cheaACF	GCF_001718955.1-WT74_RS24755	781	Hpt,H-kinase_dim,HATPase_c,CheW,Response_reg	104
GCF_001718335.1	100	d__Bacteria	p__Proteobacteria	c__Gammaproteobacteria	o__Burkholderiales	f__Burkholderiaceae	g__Burkholderia	s__Burkholderia territorii	cheaACF	GCF_001718335.1-WS51_RS02445	772	Hpt,H-kinase_dim,HATPase_c,CheW,Response_reg	104
GCF_000012365.1	100	d__Bacteria	p__Proteobacteria	c__Gammaproteobacteria	o__Burkholderiales	f__Burkholderiaceae	g__Burkholderia	s__Burkholderia thailandensis	cheaACF	GCF_000012365.1-BTH_RS02625	832	Hpt,H-kinase_dim,HATPase_c,CheW,Response_reg	104
GCF_000959245.1	100	d__Bacteria	p__Proteobacteria	c__Gammaproteobacteria	o__Burkholderiales	f__Burkholderiaceae	g__Burkholderia	s__Burkholderia ubonensis	cheaACF	GCF_000959245.1-BW23_RS07705	770	Hpt,H-kinase_dim,HATPase_c,CheW,Response_reg	104
GCF_000959245.1	100	d__Bacteria	p__Proteobacteria	c__Gammaproteobacteria	o__Burkholderiales	f__Burkholderiaceae	g__Burkholderia	s__Burkholderia ubonensis	cheaACF	GCF_000959245.1-BW23_RS06185	767	Hpt,H-kinase_dim,HATPase_c,CheW,Response_reg	104
GCF_000959445.1	99.6	d__Bacteria	p__Proteobacteria	c__Gammaproteobacteria	o__Burkholderiales	f__Burkholderiaceae	g__Burkholderia	s__Burkholderia vietnamiensis	cheaACF	GCF_000959445.1-AK36_RS07665	864	Hpt,H-kinase_dim,HATPase_c,CheW,Response_reg	104
GCF_002002705.1	99.65	d__Bacteria	p__Proteobacteria	c__Gammaproteobacteria	o__Burkholderiales	f__Burkholderiaceae	g__C04	s__C04 sp002002705	cheaACF	GCF_002002705.1-B0E49_RS03800	770	Hpt,H-kinase_dim,HATPase_c,CheW,Response_reg	122
GCF_001544975.2	99.55	d__Bacteria	p__Proteobacteria	c__Gammaproteobacteria	o__Burkholderiales	f__Burkholderiaceae	g__Caballeronia	s__Caballeronia arationis	cheaACF	GCF_001544975.2-AWB81_RS11740	759	Hpt,H-kinase_dim,HATPase_c,CheW,Response_reg	110
GCF_001544695.2	99.6	d__Bacteria	p__Proteobacteria	c__Gammaproteobacteria	o__Burkholderiales	f__Burkholderiaceae	g__Caballeronia	s__Caballeronia arvi	cheaACF	GCF_001544695.2-AWB74_RS21035	756	Hpt,H-kinase_dim,HATPase_c,CheW,Response_reg	109
GCF_900044055.2	99.6	d__Bacteria	p__Proteobacteria	c__Gammaproteobacteria	o__Burkholderiales	f__Burkholderiaceae	g__Caballeronia	s__Caballeronia calidae	cheaACF	GCF_900044055.2-AWB78_RS30280	757	Hpt,H-kinase_dim,HATPase_c,CheW,Response_reg	109
GCF_001544755.2	99.19	d__Bacteria	p__Proteobacteria	c__Gammaproteobacteria	o__Burkholderiales	f__Burkholderiaceae	g__Caballeronia	s__Caballeronia catudaia	cheaACF	GCF_001544755.2-AWB75_RS15195	753	Hpt,H-kinase_dim,HATPase_c,CheW,Response_reg	109
GCF_001544575.2	99.6	d__Bacteria	p__Proteobacteria	c__Gammaproteobacteria	o__Burkholderiales	f__Burkholderiaceae	g__Caballeronia	s__Caballeronia cordobensis	cheaACF	GCF_001544575.2-AWB70_RS36065	743	Hpt,H-kinase_dim,HATPase_c,CheW,Response_reg	109
GCF_001544835.2	100	d__Bacteria	p__Proteobacteria	c__Gammaproteobacteria	o__Burkholderiales	f__Burkholderiaceae	g__Caballeronia	s__Caballeronia fortuita	cheaACF	GCF_001544835.2-AWB77_RS24405	741	Hpt,H-kinase_dim,HATPase_c,CheW,Response_reg	109
GCF_000698595.1	99.19	d__Bacteria	p__Proteobacteria	c__Gammaproteobacteria	o__Burkholderiales	f__Burkholderiaceae	g__Caballeronia	s__Caballeronia glathei	cheaACF	GCF_000698595.1-BG61_RS03885	770	Hpt,H-kinase_dim,HATPase_c,CheW,Response_reg	109
GCF_001545035.1	99.6	d__Bacteria	p__Proteobacteria	c__Gammaproteobacteria	o__Burkholderiales	f__Burkholderiaceae	g__Caballeronia	s__Caballeronia glebae	cheaACF	GCF_001545035.1-AWB82_RS19150	752	Hpt,H-kinase_dim,HATPase_c,CheW,Response_reg	109
GCF_001544475.1	99.6	d__Bacteria	p__Proteobacteria	c__Gammaproteobacteria	o__Burkholderiales	f__Burkholderiaceae	g__Caballeronia	s__Caballeronia humi	cheaACF	GCF_001544475.1-AWB65_RS10895	796	Hpt,H-kinase_dim,HATPase_c,CheW,Response_reg	110
GCF_001544875.2	99.6	d__Bacteria	p__Proteobacteria	c__Gammaproteobacteria	o__Burkholderiales	f__Burkholderiaceae	g__Caballeronia	s__Caballeronia hypogeia	cheaACF	GCF_001544875.2-AWB79_RS22100	765	Hpt,H-kinase_dim,HATPase_c,CheW,Response_reg	109
GCF_000402035.1	99.6	d__Bacteria	p__Proteobacteria	c__Gammaproteobacteria	o__Burkholderiales	f__Burkholderiaceae	g__Caballeronia	s__Caballeronia insecticola	cheaACF	GCF_000402035.1-BRPE64_RS19435	757	Hpt,H-kinase_dim,HATPase_c,CheW,Response_reg	109
GCF_000648925.1	100	d__Bacteria	p__Proteobacteria	c__Gammaproteobacteria	o__Burkholderiales	f__Burkholderiaceae	g__Caballeronia	s__Caballeronia jiangsuensis	cheaACF	GCF_000648925.1-BG58_RS33470	754	Hpt,H-kinase_dim,HATPase_c,CheW,Response_reg	109
GCF_001580565.1	99.48	d__Bacteria	p__Proteobacteria	c__Gammaproteobacteria	o__Burkholderiales	f__Burkholderiaceae	g__Caballeronia	s__Caballeronia megalochromosomata	cheaACF	GCF_001580565.1-CR51_RS27850	758	Hpt,H-kinase_dim,HATPase_c,CheW,Response_reg	109
GCF_001028175.1	96.62	d__Bacteria	p__Proteobacteria	c__Gammaproteobacteria	o__Burkholderiales	f__Burkholderiaceae	g__Caballeronia	s__Caballeronia mineralivorans	cheaACF	GCF_001028175.1-EOS_RS39005	791	Hpt,H-kinase_dim,HATPase_c,CheW,Response_reg	119
GCF_900258035.1	100	d__Bacteria	p__Proteobacteria	c__Gammaproteobacteria	o__Burkholderiales	f__Burkholderiaceae	g__Caballeronia	s__Caballeronia novacaledonica	cheaACF	GCF_900258035.1-NOV72_RS00055	743	Hpt,H-kinase_dim,HATPase_c,CheW,Response_reg	109
GCF_001544915.2	99.6	d__Bacteria	p__Proteobacteria	c__Gammaproteobacteria	o__Burkholderiales	f__Burkholderiaceae	g__Caballeronia	s__Caballeronia pedi	cheaACF	GCF_001544915.2-AWB80_RS15330	752	Hpt,H-kinase_dim,HATPase_c,CheW,Response_reg	109
GCF_001544595.1	99.19	d__Bacteria	p__Proteobacteria	c__Gammaproteobacteria	o__Burkholderiales	f__Burkholderiaceae	g__Caballeronia	s__Caballeronia peredens	cheaACF	GCF_001544595.1-AWB71_RS22995	761	Hpt,H-kinase_dim,HATPase_c,CheW,Response_reg	109
GCF_001545075.1	100	d__Bacteria	p__Proteobacteria	c__Gammaproteobacteria	o__Burkholderiales	f__Burkholderiaceae	g__Caballeronia	s__Caballeronia ptereochthonis	cheaACF	GCF_001545075.1-AWB83_RS05350	768	Hpt,H-kinase_dim,HATPase_c,CheW,Response_reg	109
GCF_001544455.2	97.18	d__Bacteria	p__Proteobacteria	c__Gammaproteobacteria	o__Burkholderiales	f__Burkholderiaceae	g__Caballeronia	s__Caballeronia sordidicola_B	cheaACF	GCF_001544455.2-AWB64_RS15185	777	Hpt,H-kinase_dim,HATPase_c,CheW,Response_reg	120
GCF_002220365.1	98.29	d__Bacteria	p__Proteobacteria	c__Gammaproteobacteria	o__Burkholderiales	f__Burkholderiaceae	g__Caballeronia	s__Caballeronia sordidicola_C	cheaACF	GCF_002220365.1-BSU04_RS29195	785	Hpt,H-kinase_dim,HATPase_c,CheW,Response_reg	81
GCF_001424345.1	99.29	d__Bacteria	p__Proteobacteria	c__Gammaproteobacteria	o__Burkholderiales	f__Burkholderiaceae	g__Caballeronia	s__Caballeronia sp001424345	cheaACF	GCF_001424345.1-ASG35_RS05360	782	Hpt,H-kinase_dim,HATPase_c,CheW,Response_reg	84
GCF_001544795.2	99.92	d__Bacteria	p__Proteobacteria	c__Gammaproteobacteria	o__Burkholderiales	f__Burkholderiaceae	g__Caballeronia	s__Caballeronia temeraria	cheaACF	GCF_001544795.2-AWB76_RS30735	745	Hpt,H-kinase_dim,HATPase_c,CheW,Response_reg	109
GCF_001544515.1	99.6	d__Bacteria	p__Proteobacteria	c__Gammaproteobacteria	o__Burkholderiales	f__Burkholderiaceae	g__Caballeronia	s__Caballeronia terrestris	cheaACF	GCF_001544515.1-AWB67_RS24450	764	Hpt,H-kinase_dim,HATPase_c,CheW,Response_reg	72
GCF_001544655.2	100	d__Bacteria	p__Proteobacteria	c__Gammaproteobacteria	o__Burkholderiales	f__Burkholderiaceae	g__Caballeronia	s__Caballeronia turbans	cheaACF	GCF_001544655.2-AWB73_RS11995	754	Hpt,H-kinase_dim,HATPase_c,CheW,Response_reg	109
GCF_001544555.2	98.29	d__Bacteria	p__Proteobacteria	c__Gammaproteobacteria	o__Burkholderiales	f__Burkholderiaceae	g__Caballeronia	s__Caballeronia udeis	cheaACF	GCF_001544555.2-AWB69_RS07465	788	Hpt,H-kinase_dim,HATPase_c,CheW,Response_reg	119
GCF_000698575.1	100	d__Bacteria	p__Proteobacteria	c__Gammaproteobacteria	o__Burkholderiales	f__Burkholderiaceae	g__Caballeronia	s__Caballeronia zhejiangensis	cheaACF	GCF_000698575.1-BG60_RS33285	741	Hpt,H-kinase_dim,HATPase_c,CheW,Response_reg	77
GCF_001584165.1	98.1	d__Bacteria	p__Proteobacteria	c__Gammaproteobacteria	o__Burkholderiales	f__Burkholderiaceae	g__Collimonas	s__Collimonas arenae	cheaACF	GCF_001584165.1-CAter10_RS09530	756	Hpt,H-kinase_dim,HATPase_c,CheW,Response_reg	105
GCF_000786695.1	99.92	d__Bacteria	p__Proteobacteria	c__Gammaproteobacteria	o__Burkholderiales	f__Burkholderiaceae	g__Collimonas	s__Collimonas arenae_A	cheaACF	GCF_000786695.1-LT85_RS11275	753	Hpt,H-kinase_dim,HATPase_c,CheW,Response_reg	105
GCF_001584145.1	99.87	d__Bacteria	p__Proteobacteria	c__Gammaproteobacteria	o__Burkholderiales	f__Burkholderiaceae	g__Collimonas	s__Collimonas fungivorans	cheaACF	GCF_001584145.1-CFter6_RS14035	760	Hpt,H-kinase_dim,HATPase_c,CheW,Response_reg	105
GCF_000221045.1	99.87	d__Bacteria	p__Proteobacteria	c__Gammaproteobacteria	o__Burkholderiales	f__Burkholderiaceae	g__Collimonas	s__Collimonas fungivorans_A	cheaACF	GCF_000221045.1-CFU_RS12240	781	Hpt,H-kinase_dim,HATPase_c,CheW,Response_reg	105
GCF_001584185.1	99.28	d__Bacteria	p__Proteobacteria	c__Gammaproteobacteria	o__Burkholderiales	f__Burkholderiaceae	g__Collimonas	s__Collimonas pratensis	cheaACF	GCF_001584185.1-CPter91_RS14235	750	Hpt,H-kinase_dim,HATPase_c,CheW,Response_reg	105
GCF_002564105.1	99.82	d__Bacteria	p__Proteobacteria	c__Gammaproteobacteria	o__Burkholderiales	f__Burkholderiaceae	g__Collimonas	s__Collimonas sp002564105	cheaACF	GCF_002564105.1-BCF11_RS22990	751	Hpt,H-kinase_dim,HATPase_c,CheW,Response_reg	105
GCF_900111995.1	99	d__Bacteria	p__Proteobacteria	c__Gammaproteobacteria	o__Burkholderiales	f__Burkholderiaceae	g__Collimonas	s__Collimonas sp900111995	cheaACF	GCF_900111995.1-BM029_RS13715	756	Hpt,H-kinase_dim,HATPase_c,CheW,Response_reg	105
GCF_900112135.1	99.87	d__Bacteria	p__Proteobacteria	c__Gammaproteobacteria	o__Burkholderiales	f__Burkholderiaceae	g__Collimonas	s__Collimonas sp900112135	cheaACF	GCF_900112135.1-BM062_RS04370	760	Hpt,H-kinase_dim,HATPase_c,CheW,Response_reg	105
GCF_900113705.1	99.95	d__Bacteria	p__Proteobacteria	c__Gammaproteobacteria	o__Burkholderiales	f__Burkholderiaceae	g__Collimonas	s__Collimonas sp900113705	cheaACF	GCF_900113705.1-BM205_RS01800	756	Hpt,H-kinase_dim,HATPase_c,CheW,Response_reg	105
GCF_003105075.1	99.38	d__Bacteria	p__Proteobacteria	c__Gammaproteobacteria	o__Burkholderiales	f__Burkholderiaceae	g__Comamonas	s__Comamonas sp003105075	cheaACF	GCF_003105075.1-DCO45_RS07065	740	Hpt,H-kinase_dim,HATPase_c,CheW,Response_reg	105
GCF_000739995.1	98.59	d__Bacteria	p__Proteobacteria	c__Gammaproteobacteria	o__Burkholderiales	f__Burkholderiaceae	g__Comamonas_D	s__Comamonas_D granuli	cheaACF	GCF_000739995.1-CGR01S_RS02690	734	Hpt,H-kinase_dim,HATPase_c,CheW,Response_reg	76
GCF_900094595.1	99.94	d__Bacteria	p__Proteobacteria	c__Gammaproteobacteria	o__Burkholderiales	f__Burkholderiaceae	g__Cupriavidus	s__Cupriavidus alkaliphilus	cheaACF	GCF_900094595.1-GA0116996_RS11230	772	Hpt,H-kinase_dim,HATPase_c,CheW,Response_reg	112
GCF_000832305.1	99.94	d__Bacteria	p__Proteobacteria	c__Gammaproteobacteria	o__Burkholderiales	f__Burkholderiaceae	g__Cupriavidus	s__Cupriavidus basilensis_A	cheaACF	GCF_000832305.1-RR42_RS34840	795	Hpt,H-kinase_dim,HATPase_c,CheW,Response_reg	109
GCF_000876015.1	99.94	d__Bacteria	p__Proteobacteria	c__Gammaproteobacteria	o__Burkholderiales	f__Burkholderiaceae	g__Cupriavidus	s__Cupriavidus basilensis_B	cheaACF	GCF_000876015.1-KF708C_RS29710	791	Hpt,H-kinase_dim,HATPase_c,CheW,Response_reg	107
GCF_000196015.1	99.94	d__Bacteria	p__Proteobacteria	c__Gammaproteobacteria	o__Burkholderiales	f__Burkholderiaceae	g__Cupriavidus	s__Cupriavidus metallidurans	cheaACF	GCF_000196015.1-RMET_RS20555	768	Hpt,H-kinase_dim,HATPase_c,CheW,Response_reg	106
GCF_000219215.1	98.87	d__Bacteria	p__Proteobacteria	c__Gammaproteobacteria	o__Burkholderiales	f__Burkholderiaceae	g__Cupriavidus	s__Cupriavidus necator	cheaACF	GCF_000219215.1-CNE_RS27835	751	Hpt,H-kinase_dim,HATPase_c,CheW,Response_reg	109
GCF_000974605.1	99.83	d__Bacteria	p__Proteobacteria	c__Gammaproteobacteria	o__Burkholderiales	f__Burkholderiaceae	g__Cupriavidus	s__Cupriavidus pauculus_A	cheaACF	GCF_000974605.1-KF709C_RS13490	785	Hpt,H-kinase_dim,HATPase_c,CheW,Response_reg	114
GCF_002858765.1	99.48	d__Bacteria	p__Proteobacteria	c__Gammaproteobacteria	o__Burkholderiales	f__Burkholderiaceae	g__Cupriavidus	s__Cupriavidus pauculus_B	cheaACF	GCF_002858765.1-CYJ10_RS31130	769	Hpt,H-kinase_dim,HATPase_c,CheW,Response_reg	106
GCF_000203875.1	99.94	d__Bacteria	p__Proteobacteria	c__Gammaproteobacteria	o__Burkholderiales	f__Burkholderiaceae	g__Cupriavidus	s__Cupriavidus pinatubonensis	cheaACF	GCF_000203875.1-REUT_RS18605	763	Hpt,H-kinase_dim,HATPase_c,CheW,Response_reg	105
GCF_003148725.1	99.71	d__Bacteria	p__Proteobacteria	c__Gammaproteobacteria	o__Burkholderiales	f__Burkholderiaceae	g__Cupriavidus	s__Cupriavidus plantarum	cheaACF	GCF_003148725.1-C7419_RS25380	795	Hpt,H-kinase_dim,HATPase_c,CheW,Response_reg	106
GCF_000292345.1	99.25	d__Bacteria	p__Proteobacteria	c__Gammaproteobacteria	o__Burkholderiales	f__Burkholderiaceae	g__Cupriavidus	s__Cupriavidus sp000292345	cheaACF	GCF_000292345.1-B552_RS0105270	765	Hpt,H-kinase_dim,HATPase_c,CheW,Response_reg	106
GCF_000379565.1	99.48	d__Bacteria	p__Proteobacteria	c__Gammaproteobacteria	o__Burkholderiales	f__Burkholderiaceae	g__Cupriavidus	s__Cupriavidus sp000379565	cheaACF	GCF_000379565.1-A3A5_RS0101130	751	Hpt,H-kinase_dim,HATPase_c,CheW,Response_reg	109
GCF_000426345.1	99.94	d__Bacteria	p__Proteobacteria	c__Gammaproteobacteria	o__Burkholderiales	f__Burkholderiaceae	g__Cupriavidus	s__Cupriavidus sp000426345	cheaACF	GCF_000426345.1-K309_RS0116770	768	Hpt,H-kinase_dim,HATPase_c,CheW,Response_reg	106
GCF_000812465.1	99.48	d__Bacteria	p__Proteobacteria	c__Gammaproteobacteria	o__Burkholderiales	f__Burkholderiaceae	g__Cupriavidus	s__Cupriavidus sp000812465	cheaACF	GCF_000812465.1-RM96_RS03670	757	Hpt,H-kinase_dim,HATPase_c,CheW,Response_reg	105
GCF_000955785.1	99.94	d__Bacteria	p__Proteobacteria	c__Gammaproteobacteria	o__Burkholderiales	f__Burkholderiaceae	g__Cupriavidus	s__Cupriavidus sp000955785	cheaACF	GCF_000955785.1-UB46_RS05240	788	Hpt,H-kinase_dim,HATPase_c,CheW,Response_reg	105
GCF_001652915.1	99.48	d__Bacteria	p__Proteobacteria	c__Gammaproteobacteria	o__Burkholderiales	f__Burkholderiaceae	g__Cupriavidus	s__Cupriavidus sp001652915	cheaACF	GCF_001652915.1-A9J21_RS13540	768	Hpt,H-kinase_dim,HATPase_c,CheW,Response_reg	106
GCF_001854325.1	99.94	d__Bacteria	p__Proteobacteria	c__Gammaproteobacteria	o__Burkholderiales	f__Burkholderiaceae	g__Cupriavidus	s__Cupriavidus sp001854325	cheaACF	GCF_001854325.1-BKK80_RS32090	795	Hpt,H-kinase_dim,HATPase_c,CheW,Response_reg	105
GCF_002011925.2	99.94	d__Bacteria	p__Proteobacteria	c__Gammaproteobacteria	o__Burkholderiales	f__Burkholderiaceae	g__Cupriavidus	s__Cupriavidus sp002011925	cheaACF	GCF_002011925.2-BJN34_RS32870	759	Hpt,H-kinase_dim,HATPase_c,CheW,Response_reg	109
GCF_003402535.1	99.94	d__Bacteria	p__Proteobacteria	c__Gammaproteobacteria	o__Burkholderiales	f__Burkholderiaceae	g__Cupriavidus	s__Cupriavidus sp003402535	cheaACF	GCF_003402535.1-CTP10_RS15460	769	Hpt,H-kinase_dim,HATPase_c,CheW,Response_reg	106
GCF_900101625.1	99.94	d__Bacteria	p__Proteobacteria	c__Gammaproteobacteria	o__Burkholderiales	f__Burkholderiaceae	g__Cupriavidus	s__Cupriavidus sp900101625	cheaACF	GCF_900101625.1-BLR29_RS12880	781	Hpt,H-kinase_dim,HATPase_c,CheW,Response_reg	107
GCF_900104095.1	99.48	d__Bacteria	p__Proteobacteria	c__Gammaproteobacteria	o__Burkholderiales	f__Burkholderiaceae	g__Cupriavidus	s__Cupriavidus sp900104095	cheaACF	GCF_900104095.1-BLQ58_RS24290	770	Hpt,H-kinase_dim,HATPase_c,CheW,Response_reg	106
GCF_900115455.1	99.94	d__Bacteria	p__Proteobacteria	c__Gammaproteobacteria	o__Burkholderiales	f__Burkholderiaceae	g__Cupriavidus	s__Cupriavidus sp900115455	cheaACF	GCF_900115455.1-BM115_RS13220	757	Hpt,H-kinase_dim,HATPase_c,CheW,Response_reg	106
GCF_000069785.1	99.94	d__Bacteria	p__Proteobacteria	c__Gammaproteobacteria	o__Burkholderiales	f__Burkholderiaceae	g__Cupriavidus	s__Cupriavidus taiwanensis	cheaACF	GCF_000069785.1-RALTA_RS24105	771	Hpt,H-kinase_dim,HATPase_c,CheW,Response_reg	112
GCF_900250125.1	99.94	d__Bacteria	p__Proteobacteria	c__Gammaproteobacteria	o__Burkholderiales	f__Burkholderiaceae	g__Cupriavidus	s__Cupriavidus taiwanensis_A	cheaACF	GCF_900250125.1-DYZ17_RS20265	767	Hpt,H-kinase_dim,HATPase_c,CheW,Response_reg	112
GCF_900250125.1	99.94	d__Bacteria	p__Proteobacteria	c__Gammaproteobacteria	o__Burkholderiales	f__Burkholderiaceae	g__Cupriavidus	s__Cupriavidus taiwanensis_A	cheaACF	GCF_900250125.1-DYZ17_RS20385	767	Hpt,H-kinase_dim,HATPase_c,CheW,Response_reg	112
GCF_900250115.1	99.94	d__Bacteria	p__Proteobacteria	c__Gammaproteobacteria	o__Burkholderiales	f__Burkholderiaceae	g__Cupriavidus	s__Cupriavidus taiwanensis_B	cheaACF	GCF_900250115.1-DYZ20_RS26455	775	Hpt,H-kinase_dim,HATPase_c,CheW,Response_reg	112
GCF_900250075.1	99.94	d__Bacteria	p__Proteobacteria	c__Gammaproteobacteria	o__Burkholderiales	f__Burkholderiaceae	g__Cupriavidus	s__Cupriavidus taiwanensis_C	cheaACF	GCF_900250075.1-DYZ18_RS27725	773	Hpt,H-kinase_dim,HATPase_c,CheW,Response_reg	112
GCF_900249755.1	99.94	d__Bacteria	p__Proteobacteria	c__Gammaproteobacteria	o__Burkholderiales	f__Burkholderiaceae	g__Cupriavidus	s__Cupriavidus taiwanensis_D	cheaACF	GCF_900249755.1-D0Z56_RS22905	768	Hpt,H-kinase_dim,HATPase_c,CheW,Response_reg	112
GCF_900143065.1	99.92	d__Bacteria	p__Proteobacteria	c__Gammaproteobacteria	o__Burkholderiales	f__Burkholderiaceae	g__Duganella	s__Duganella sacchari	cheaACF	GCF_900143065.1-BUA36_RS28170	773	Hpt,H-kinase_dim,HATPase_c,CheW,Response_reg	104
GCF_000335815.1	100	d__Bacteria	p__Proteobacteria	c__Gammaproteobacteria	o__Burkholderiales	f__Burkholderiaceae	g__Duganella	s__Duganella sp000335815	cheaACF	GCF_000335815.1-JAB_RS10055	768	Hpt,H-kinase_dim,HATPase_c,CheW,Response_reg	104
GCF_000381565.1	100	d__Bacteria	p__Proteobacteria	c__Gammaproteobacteria	o__Burkholderiales	f__Burkholderiaceae	g__Duganella	s__Duganella sp000381565	cheaACF	GCF_000381565.1-G001_RS0105050	764	Hpt,H-kinase_dim,HATPase_c,CheW,Response_reg	58
GCF_000381565.1	100	d__Bacteria	p__Proteobacteria	c__Gammaproteobacteria	o__Burkholderiales	f__Burkholderiaceae	g__Duganella	s__Duganella sp000381565	cheaACF	GCF_000381565.1-G001_RS0126090	757	Hpt,H-kinase_dim,HATPase_c,CheW,Response_reg	67
GCF_001423125.1	99.55	d__Bacteria	p__Proteobacteria	c__Gammaproteobacteria	o__Burkholderiales	f__Burkholderiaceae	g__Duganella	s__Duganella sp001423125	cheaACF	GCF_001423125.1-ASF61_RS07290	772	Hpt,H-kinase_dim,HATPase_c,CheW,Response_reg	104
GCF_003217375.1	99.92	d__Bacteria	p__Proteobacteria	c__Gammaproteobacteria	o__Burkholderiales	f__Burkholderiaceae	g__Duganella	s__Duganella sp003217375	cheaACF	GCF_003217375.1-C8J91_RS28185	778	Hpt,H-kinase_dim,HATPase_c,CheW,Response_reg	101
GCF_900100205.1	99.87	d__Bacteria	p__Proteobacteria	c__Gammaproteobacteria	o__Burkholderiales	f__Burkholderiaceae	g__Duganella	s__Duganella sp900100205	cheaACF	GCF_900100205.1-BLS51_RS26500	757	Hpt,H-kinase_dim,HATPase_c,CheW,Response_reg	104
GCF_900109645.1	99.92	d__Bacteria	p__Proteobacteria	c__Gammaproteobacteria	o__Burkholderiales	f__Burkholderiaceae	g__Duganella	s__Duganella sp900109645	cheaACF	GCF_900109645.1-BMZ70_RS00055	756	Hpt,H-kinase_dim,HATPase_c,CheW,Response_reg	101
GCF_900110275.1	99.95	d__Bacteria	p__Proteobacteria	c__Gammaproteobacteria	o__Burkholderiales	f__Burkholderiaceae	g__Duganella	s__Duganella sp900110275	cheaACF	GCF_900110275.1-BMX85_RS28600	783	Hpt,H-kinase_dim,HATPase_c,CheW,Response_reg	104
GCF_000383895.1	99.87	d__Bacteria	p__Proteobacteria	c__Gammaproteobacteria	o__Burkholderiales	f__Burkholderiaceae	g__Duganella	s__Duganella zoogloeoides	cheaACF	GCF_000383895.1-F460_RS0126880	770	Hpt,H-kinase_dim,HATPase_c,CheW,Response_reg	104
GCF_900111115.1	97.9	d__Bacteria	p__Proteobacteria	c__Gammaproteobacteria	o__Burkholderiales	f__Burkholderiaceae	g__Giesbergeria	s__Giesbergeria anulus	cheaACF	GCF_900111115.1-BMX55_RS02065	722	Hpt,H-kinase_dim,HATPase_c,CheW,Response_reg	75
GCF_002213425.1	99.87	d__Bacteria	p__Proteobacteria	c__Gammaproteobacteria	o__Burkholderiales	f__Burkholderiaceae	g__Herbaspirillum	s__Herbaspirillum aquaticum	cheaACF	GCF_002213425.1-CEJ45_RS00530	770	Hpt,H-kinase_dim,HATPase_c,CheW,Response_reg	105
GCF_001189915.1	99.52	d__Bacteria	p__Proteobacteria	c__Gammaproteobacteria	o__Burkholderiales	f__Burkholderiaceae	g__Herbaspirillum	s__Herbaspirillum autotrophicum	cheaACF	GCF_001189915.1-AKL27_RS20850	737	Hpt,H-kinase_dim,HATPase_c,CheW,Response_reg	105
GCF_001189955.1	99.87	d__Bacteria	p__Proteobacteria	c__Gammaproteobacteria	o__Burkholderiales	f__Burkholderiaceae	g__Herbaspirillum	s__Herbaspirillum chlorophenolicum	cheaACF	GCF_001189955.1-AKL28_RS11675	759	Hpt,H-kinase_dim,HATPase_c,CheW,Response_reg	105
GCF_000300975.2	99.59	d__Bacteria	p__Proteobacteria	c__Gammaproteobacteria	o__Burkholderiales	f__Burkholderiaceae	g__Herbaspirillum	s__Herbaspirillum frisingense	cheaACF	GCF_000300975.2-HFRIS_RS16125	778	Hpt,H-kinase_dim,HATPase_c,CheW,Response_reg	105
GCF_001267925.1	96.55	d__Bacteria	p__Proteobacteria	c__Gammaproteobacteria	o__Burkholderiales	f__Burkholderiaceae	g__Herbaspirillum	s__Herbaspirillum hiltneri	cheaACF	GCF_001267925.1-F506_RS14695	763	Hpt,H-kinase_dim,HATPase_c,CheW,Response_reg	103
GCF_001189965.1	99.47	d__Bacteria	p__Proteobacteria	c__Gammaproteobacteria	o__Burkholderiales	f__Burkholderiaceae	g__Herbaspirillum	s__Herbaspirillum rhizosphaerae	cheaACF	GCF_001189965.1-AKL25_RS06940	788	Hpt,H-kinase_dim,HATPase_c,CheW,Response_reg	103
GCF_002213415.1	99.92	d__Bacteria	p__Proteobacteria	c__Gammaproteobacteria	o__Burkholderiales	f__Burkholderiaceae	g__Herbaspirillum	s__Herbaspirillum robiniae	cheaACF	GCF_002213415.1-CEJ42_RS07155	775	Hpt,H-kinase_dim,HATPase_c,CheW,Response_reg	105
GCF_001040945.1	99.87	d__Bacteria	p__Proteobacteria	c__Gammaproteobacteria	o__Burkholderiales	f__Burkholderiaceae	g__Herbaspirillum	s__Herbaspirillum seropedicae	cheaACF	GCF_001040945.1-ACP92_RS15110	775	Hpt,H-kinase_dim,HATPase_c,CheW,Response_reg	105
GCF_000261365.1	99.95	d__Bacteria	p__Proteobacteria	c__Gammaproteobacteria	o__Burkholderiales	f__Burkholderiaceae	g__Herbaspirillum	s__Herbaspirillum sp000261365	cheaACF	GCF_000261365.1-GWL_RS11390	770	Hpt,H-kinase_dim,HATPase_c,CheW,Response_reg	105
GCF_000282135.1	99.47	d__Bacteria	p__Proteobacteria	c__Gammaproteobacteria	o__Burkholderiales	f__Burkholderiaceae	g__Herbaspirillum	s__Herbaspirillum sp000282135	cheaACF	GCF_000282135.1-PMI16_RS08420	676	Hpt,H-kinase_dim,HATPase_c,CheW,Response_reg	90
GCF_000282575.1	99.32	d__Bacteria	p__Proteobacteria	c__Gammaproteobacteria	o__Burkholderiales	f__Burkholderiaceae	g__Herbaspirillum	s__Herbaspirillum sp000282575	cheaACF	GCF_000282575.1-PMI40_RS12120	768	Hpt,H-kinase_dim,HATPase_c,CheW,Response_reg	105
GCF_002257565.1	99.47	d__Bacteria	p__Proteobacteria	c__Gammaproteobacteria	o__Burkholderiales	f__Burkholderiaceae	g__Herbaspirillum	s__Herbaspirillum sp002257565	cheaACF	GCF_002257565.1-hmeg3_RS14885	777	Hpt,H-kinase_dim,HATPase_c,CheW,Response_reg	103
GCF_000013625.1	99.82	d__Bacteria	p__Proteobacteria	c__Gammaproteobacteria	o__Burkholderiales	f__Burkholderiaceae	g__Herminiimonas	s__Herminiimonas sp000013625	cheaACF	GCF_000013625.1-MMA_RS00075	756	Hpt,H-kinase_dim,HATPase_c,CheW,Response_reg	105
GCF_000723165.1	99.67	d__Bacteria	p__Proteobacteria	c__Gammaproteobacteria	o__Burkholderiales	f__Burkholderiaceae	g__Janthinobacterium	s__Janthinobacterium agaricidamnosum	cheaACF	GCF_000723165.1-GJA_RS18125	783	Hpt,H-kinase_dim,HATPase_c,CheW,Response_reg	101
GCF_001758635.1	99.65	d__Bacteria	p__Proteobacteria	c__Gammaproteobacteria	o__Burkholderiales	f__Burkholderiaceae	g__Janthinobacterium	s__Janthinobacterium lividum	cheaACF	GCF_001758635.1-JANLI_RS25810	762	Hpt,H-kinase_dim,HATPase_c,CheW,Response_reg	104
GCF_000632025.1	99.57	d__Bacteria	p__Proteobacteria	c__Gammaproteobacteria	o__Burkholderiales	f__Burkholderiaceae	g__Janthinobacterium	s__Janthinobacterium lividum_C	cheaACF	GCF_000632025.1-BW37_RS26235	768	Hpt,H-kinase_dim,HATPase_c,CheW,Response_reg	104
GCF_000344615.1	99.26	d__Bacteria	p__Proteobacteria	c__Gammaproteobacteria	o__Burkholderiales	f__Burkholderiaceae	g__Janthinobacterium	s__Janthinobacterium sp000344615	cheaACF	GCF_000344615.1-JANGC3_RS0112410	774	Hpt,H-kinase_dim,HATPase_c,CheW,Response_reg	104
GCF_000745325.1	99.25	d__Bacteria	p__Proteobacteria	c__Gammaproteobacteria	o__Burkholderiales	f__Burkholderiaceae	g__Janthinobacterium	s__Janthinobacterium sp000745325	cheaACF	GCF_000745325.1-FG13_RS26680	761	Hpt,H-kinase_dim,HATPase_c,CheW,Response_reg	104
GCF_001677885.1	99.6	d__Bacteria	p__Proteobacteria	c__Gammaproteobacteria	o__Burkholderiales	f__Burkholderiaceae	g__Janthinobacterium	s__Janthinobacterium sp001677885	cheaACF	GCF_001677885.1-ASR47_RS03175	785	Hpt,H-kinase_dim,HATPase_c,CheW,Response_reg	104
GCF_001865675.1	99.65	d__Bacteria	p__Proteobacteria	c__Gammaproteobacteria	o__Burkholderiales	f__Burkholderiaceae	g__Janthinobacterium	s__Janthinobacterium sp001865675	cheaACF	GCF_001865675.1-YQ44_RS19280	771	Hpt,H-kinase_dim,HATPase_c,CheW,Response_reg	104
GCF_002002885.1	99.65	d__Bacteria	p__Proteobacteria	c__Gammaproteobacteria	o__Burkholderiales	f__Burkholderiaceae	g__Janthinobacterium	s__Janthinobacterium sp002002885	cheaACF	GCF_002002885.1-BZG29_RS08550	769	Hpt,H-kinase_dim,HATPase_c,CheW,Response_reg	104
GCF_002127585.1	99.55	d__Bacteria	p__Proteobacteria	c__Gammaproteobacteria	o__Burkholderiales	f__Burkholderiaceae	g__Janthinobacterium	s__Janthinobacterium sp002127585	cheaACF	GCF_002127585.1-CBW50_RS27220	770	Hpt,H-kinase_dim,HATPase_c,CheW,Response_reg	104
GCF_002127655.1	99.65	d__Bacteria	p__Proteobacteria	c__Gammaproteobacteria	o__Burkholderiales	f__Burkholderiaceae	g__Janthinobacterium	s__Janthinobacterium sp002127655	cheaACF	GCF_002127655.1-CBW66_RS27965	770	Hpt,H-kinase_dim,HATPase_c,CheW,Response_reg	104
GCF_002250505.1	99.3	d__Bacteria	p__Proteobacteria	c__Gammaproteobacteria	o__Burkholderiales	f__Burkholderiaceae	g__Janthinobacterium	s__Janthinobacterium sp002250505	cheaACF	GCF_002250505.1-CD932_RS26505	778	Hpt,H-kinase_dim,HATPase_c,CheW,Response_reg	104
GCF_002735705.1	99.65	d__Bacteria	p__Proteobacteria	c__Gammaproteobacteria	o__Burkholderiales	f__Burkholderiaceae	g__Janthinobacterium	s__Janthinobacterium sp002735705	cheaACF	GCF_002735705.1-CSQ93_RS27690	761	Hpt,H-kinase_dim,HATPase_c,CheW,Response_reg	104
GCF_002797895.1	99.65	d__Bacteria	p__Proteobacteria	c__Gammaproteobacteria	o__Burkholderiales	f__Burkholderiaceae	g__Janthinobacterium	s__Janthinobacterium sp002797895	cheaACF	GCF_002797895.1-CLU90_RS26120	767	Hpt,H-kinase_dim,HATPase_c,CheW,Response_reg	104
GCF_002813325.1	99.85	d__Bacteria	p__Proteobacteria	c__Gammaproteobacteria	o__Burkholderiales	f__Burkholderiaceae	g__Janthinobacterium	s__Janthinobacterium sp002813325	cheaACF	GCF_002813325.1-CLU91_RS23780	761	Hpt,H-kinase_dim,HATPase_c,CheW,Response_reg	101
GCF_002846335.1	99.55	d__Bacteria	p__Proteobacteria	c__Gammaproteobacteria	o__Burkholderiales	f__Burkholderiaceae	g__Janthinobacterium	s__Janthinobacterium sp002846335	cheaACF	GCF_002846335.1-CLU92_RS00245	770	Hpt,H-kinase_dim,HATPase_c,CheW,Response_reg	104
GCF_002869965.1	99.67	d__Bacteria	p__Proteobacteria	c__Gammaproteobacteria	o__Burkholderiales	f__Burkholderiaceae	g__Janthinobacterium	s__Janthinobacterium sp002869965	cheaACF	GCF_002869965.1-CSZ94_RS22190	756	Hpt,H-kinase_dim,HATPase_c,CheW,Response_reg	104
GCF_900112025.1	99.56	d__Bacteria	p__Proteobacteria	c__Gammaproteobacteria	o__Burkholderiales	f__Burkholderiaceae	g__Janthinobacterium	s__Janthinobacterium sp900112025	cheaACF	GCF_900112025.1-BM193_RS26925	770	Hpt,H-kinase_dim,HATPase_c,CheW,Response_reg	104
GCF_900156175.1	99.65	d__Bacteria	p__Proteobacteria	c__Gammaproteobacteria	o__Burkholderiales	f__Burkholderiaceae	g__Janthinobacterium	s__Janthinobacterium sp900156175	cheaACF	GCF_900156175.1-BXA07_RS28150	773	Hpt,H-kinase_dim,HATPase_c,CheW,Response_reg	104
GCF_002327145.1	99.85	d__Bacteria	p__Proteobacteria	c__Gammaproteobacteria	o__Burkholderiales	f__Burkholderiaceae	g__Janthinobacterium	s__Janthinobacterium svalbardensis	cheaACF	GCF_002327145.1-CNX70_RS08965	761	Hpt,H-kinase_dim,HATPase_c,CheW,Response_reg	101
GCF_002760655.1	100	d__Bacteria	p__Proteobacteria	c__Gammaproteobacteria	o__Burkholderiales	f__Burkholderiaceae	g__Massilia	s__Massilia eurypsychrophila	cheaACF	GCF_002760655.1-CR105_RS12345	748	Hpt,H-kinase_dim,HATPase_c,CheW,Response_reg	104
GCF_003011895.2	96.02	d__Bacteria	p__Proteobacteria	c__Gammaproteobacteria	o__Burkholderiales	f__Burkholderiaceae	g__Massilia	s__Massilia glaciei	cheaACF	GCF_003011895.2-C7C56_RS22685	767	Hpt,H-kinase_dim,HATPase_c,CheW,Response_reg	104
GCF_000382345.1	99.85	d__Bacteria	p__Proteobacteria	c__Gammaproteobacteria	o__Burkholderiales	f__Burkholderiaceae	g__Massilia	s__Massilia niastensis	cheaACF	GCF_000382345.1-H162_RS32675	719	Hpt,H-kinase_dim,HATPase_c,CheW,Response_reg	81
GCF_002968015.1	99.75	d__Bacteria	p__Proteobacteria	c__Gammaproteobacteria	o__Burkholderiales	f__Burkholderiaceae	g__Massilia	s__Massilia phosphatilytica	cheaACF	GCF_002968015.1-C5614_RS08170	740	Hpt,H-kinase_dim,HATPase_c,CheW,Response_reg	86
GCF_002968015.1	99.75	d__Bacteria	p__Proteobacteria	c__Gammaproteobacteria	o__Burkholderiales	f__Burkholderiaceae	g__Massilia	s__Massilia phosphatilytica	cheaACF	GCF_002968015.1-C5614_RS30510	742	Hpt,H-kinase_dim,HATPase_c,CheW,Response_reg	100
GCF_002760665.1	100	d__Bacteria	p__Proteobacteria	c__Gammaproteobacteria	o__Burkholderiales	f__Burkholderiaceae	g__Massilia	s__Massilia psychrophila	cheaACF	GCF_002760665.1-CR103_RS04000	749	Hpt,H-kinase_dim,HATPase_c,CheW,Response_reg	104
GCF_001941825.1	99.8	d__Bacteria	p__Proteobacteria	c__Gammaproteobacteria	o__Burkholderiales	f__Burkholderiaceae	g__Massilia	s__Massilia putida	cheaACF	GCF_001941825.1-BVG12_RS07280	759	Hpt,H-kinase_dim,HATPase_c,CheW,Response_reg	87
GCF_001941825.1	99.8	d__Bacteria	p__Proteobacteria	c__Gammaproteobacteria	o__Burkholderiales	f__Burkholderiaceae	g__Massilia	s__Massilia putida	cheaACF	GCF_001941825.1-BVG12_RS28655	755	Hpt,H-kinase_dim,HATPase_c,CheW,Response_reg	100
GCF_000745265.1	99.67	d__Bacteria	p__Proteobacteria	c__Gammaproteobacteria	o__Burkholderiales	f__Burkholderiaceae	g__Massilia	s__Massilia sp000745265	cheaACF	GCF_000745265.1-FA90_RS02265	768	Hpt,H-kinase_dim,HATPase_c,CheW,Response_reg	100
GCF_000759615.1	99.75	d__Bacteria	p__Proteobacteria	c__Gammaproteobacteria	o__Burkholderiales	f__Burkholderiaceae	g__Massilia	s__Massilia sp000759615	cheaACF	GCF_000759615.1-IA69_RS01575	714	Hpt,H-kinase_dim,HATPase_c,CheW,Response_reg	86
GCF_000759615.1	99.75	d__Bacteria	p__Proteobacteria	c__Gammaproteobacteria	o__Burkholderiales	f__Burkholderiaceae	g__Massilia	s__Massilia sp000759615	cheaACF	GCF_000759615.1-IA69_RS22110	737	Hpt,H-kinase_dim,HATPase_c,CheW,Response_reg	100
GCF_001412595.2	99.72	d__Bacteria	p__Proteobacteria	c__Gammaproteobacteria	o__Burkholderiales	f__Burkholderiaceae	g__Massilia	s__Massilia sp001412595	cheaACF	GCF_001412595.2-AM586_RS23425	778	Hpt,H-kinase_dim,HATPase_c,CheW,Response_reg	80
GCF_001425685.1	99.25	d__Bacteria	p__Proteobacteria	c__Gammaproteobacteria	o__Burkholderiales	f__Burkholderiaceae	g__Massilia	s__Massilia sp001425685	cheaACF	GCF_001425685.1-ASC93_RS08730	775	Hpt,H-kinase_dim,HATPase_c,CheW,Response_reg	88
GCF_001426525.1	99.6	d__Bacteria	p__Proteobacteria	c__Gammaproteobacteria	o__Burkholderiales	f__Burkholderiaceae	g__Massilia	s__Massilia sp001426525	cheaACF	GCF_001426525.1-ASD28_RS05200	716	Hpt,H-kinase_dim,HATPase_c,CheW,Response_reg	86
GCF_001426525.1	99.6	d__Bacteria	p__Proteobacteria	c__Gammaproteobacteria	o__Burkholderiales	f__Burkholderiaceae	g__Massilia	s__Massilia sp001426525	cheaACF	GCF_001426525.1-ASD28_RS11370	746	Hpt,H-kinase_dim,HATPase_c,CheW,Response_reg	100
GCF_001485665.1	99.75	d__Bacteria	p__Proteobacteria	c__Gammaproteobacteria	o__Burkholderiales	f__Burkholderiaceae	g__Massilia	s__Massilia sp001485665	cheaACF	GCF_001485665.1-BN3177_RS27200	754	Hpt,H-kinase_dim,HATPase_c,CheW,Response_reg	104
GCF_900101265.1	99.8	d__Bacteria	p__Proteobacteria	c__Gammaproteobacteria	o__Burkholderiales	f__Burkholderiaceae	g__Massilia	s__Massilia sp900101265	cheaACF	GCF_900101265.1-BLS72_RS13485	741	Hpt,H-kinase_dim,HATPase_c,CheW,Response_reg	86
GCF_900101265.1	99.8	d__Bacteria	p__Proteobacteria	c__Gammaproteobacteria	o__Burkholderiales	f__Burkholderiaceae	g__Massilia	s__Massilia sp900101265	cheaACF	GCF_900101265.1-BLS72_RS07210	742	Hpt,H-kinase_dim,HATPase_c,CheW,Response_reg	100
GCF_900129765.1	99.72	d__Bacteria	p__Proteobacteria	c__Gammaproteobacteria	o__Burkholderiales	f__Burkholderiaceae	g__Massilia	s__Massilia sp900129765	cheaACF	GCF_900129765.1-BUC24_RS14955	771	Hpt,H-kinase_dim,HATPase_c,CheW,Response_reg	104
GCF_002752675.1	96.22	d__Bacteria	p__Proteobacteria	c__Gammaproteobacteria	o__Burkholderiales	f__Burkholderiaceae	g__Massilia	s__Massilia violaceinigra	cheaACF	GCF_002752675.1-CR152_RS31010	756	Hpt,H-kinase_dim,HATPase_c,CheW,Response_reg	104
GCF_001598255.1	99.88	d__Bacteria	p__Proteobacteria	c__Gammaproteobacteria	o__Burkholderiales	f__Burkholderiaceae	g__Mitsuaria	s__Mitsuaria chitosanitabida	cheaACF	GCF_001598255.1-MCHT01_RS01570	735	Hpt,H-kinase_dim,HATPase_c,CheW,Response_reg	75
GCF_002761755.1	100	d__Bacteria	p__Proteobacteria	c__Gammaproteobacteria	o__Burkholderiales	f__Burkholderiaceae	g__Mitsuaria	s__Mitsuaria sp002761755	cheaACF	GCF_002761755.1-CS062_RS00210	751	Hpt,H-kinase_dim,HATPase_c,CheW,Response_reg	73
GCF_900113225.1	99.61	d__Bacteria	p__Proteobacteria	c__Gammaproteobacteria	o__Burkholderiales	f__Burkholderiaceae	g__Mitsuaria	s__Mitsuaria sp900113225	cheaACF	GCF_900113225.1-BM393_RS12705	723	Hpt,H-kinase_dim,HATPase_c,CheW,Response_reg	73
GCF_001428545.1	99.92	d__Bacteria	p__Proteobacteria	c__Gammaproteobacteria	o__Burkholderiales	f__Burkholderiaceae	g__Noviherbaspirillum	s__Noviherbaspirillum sp001428545	cheaACF	GCF_001428545.1-ASE07_RS04935	778	Hpt,H-kinase_dim,HATPase_c,CheW,Response_reg	105
GCF_001428545.1	99.92	d__Bacteria	p__Proteobacteria	c__Gammaproteobacteria	o__Burkholderiales	f__Burkholderiaceae	g__Noviherbaspirillum	s__Noviherbaspirillum sp001428545	cheaACF	GCF_001428545.1-ASE07_RS18655	754	Hpt,H-kinase_dim,HATPase_c,CheW,Response_reg	113
GCF_001465595.2	99.43	d__Bacteria	p__Proteobacteria	c__Gammaproteobacteria	o__Burkholderiales	f__Burkholderiaceae	g__Pandoraea	s__Pandoraea apista	cheaACF	GCF_001465595.2-AT395_RS24280	792	Hpt,H-kinase_dim,HATPase_c,CheW,Response_reg	111
GCF_001029105.3	99.55	d__Bacteria	p__Proteobacteria	c__Gammaproteobacteria	o__Burkholderiales	f__Burkholderiaceae	g__Pandoraea	s__Pandoraea faecigallinarum	cheaACF	GCF_001029105.3-AB870_RS00425	856	Hpt,H-kinase_dim,HATPase_c,CheW,Response_reg	111
GCF_000807775.1	99.1	d__Bacteria	p__Proteobacteria	c__Gammaproteobacteria	o__Burkholderiales	f__Burkholderiaceae	g__Pandoraea	s__Pandoraea fibrosis	cheaACF	GCF_000807775.1-PI93_RS21985	798	Hpt,H-kinase_dim,HATPase_c,CheW,Response_reg	111
GCF_001465545.3	99.55	d__Bacteria	p__Proteobacteria	c__Gammaproteobacteria	o__Burkholderiales	f__Burkholderiaceae	g__Pandoraea	s__Pandoraea norimbergensis	cheaACF	GCF_001465545.3-AT302_RS00600	808	Hpt,H-kinase_dim,HATPase_c,CheW,Response_reg	110
GCF_000972785.3	99.1	d__Bacteria	p__Proteobacteria	c__Gammaproteobacteria	o__Burkholderiales	f__Burkholderiaceae	g__Pandoraea	s__Pandoraea oxalativorans	cheaACF	GCF_000972785.3-MB84_RS00375	828	Hpt,H-kinase_dim,HATPase_c,CheW,Response_reg	111
GCF_000767615.3	98.68	d__Bacteria	p__Proteobacteria	c__Gammaproteobacteria	o__Burkholderiales	f__Burkholderiaceae	g__Pandoraea	s__Pandoraea pnomenusa	cheaACF	GCF_000767615.3-LV28_RS47830	818	Hpt,H-kinase_dim,HATPase_c,CheW,Response_reg	111
GCF_000815105.2	99.55	d__Bacteria	p__Proteobacteria	c__Gammaproteobacteria	o__Burkholderiales	f__Burkholderiaceae	g__Pandoraea	s__Pandoraea pulmonicola	cheaACF	GCF_000815105.2-RO07_RS00495	797	Hpt,H-kinase_dim,HATPase_c,CheW,Response_reg	111
GCF_000389825.1	99.15	d__Bacteria	p__Proteobacteria	c__Gammaproteobacteria	o__Burkholderiales	f__Burkholderiaceae	g__Pandoraea	s__Pandoraea sp000389825	cheaACF	GCF_000389825.1-C266_RS20770	796	Hpt,H-kinase_dim,HATPase_c,CheW,Response_reg	111
GCF_001721285.1	99.35	d__Bacteria	p__Proteobacteria	c__Gammaproteobacteria	o__Burkholderiales	f__Burkholderiaceae	g__Pandoraea	s__Pandoraea sp001721285	cheaACF	GCF_001721285.1-A9762_RS02805	827	Hpt,H-kinase_dim,HATPase_c,CheW,Response_reg	111
GCF_002179965.1	99.2	d__Bacteria	p__Proteobacteria	c__Gammaproteobacteria	o__Burkholderiales	f__Burkholderiaceae	g__Pandoraea	s__Pandoraea sp002179965	cheaACF	GCF_002179965.1-CDV46_RS03770	814	Hpt,H-kinase_dim,HATPase_c,CheW,Response_reg	110
GCF_000814845.2	99.5	d__Bacteria	p__Proteobacteria	c__Gammaproteobacteria	o__Burkholderiales	f__Burkholderiaceae	g__Pandoraea	s__Pandoraea sputorum	cheaACF	GCF_000814845.2-NA29_RS00500	832	Hpt,H-kinase_dim,HATPase_c,CheW,Response_reg	111
GCF_001931675.1	99.15	d__Bacteria	p__Proteobacteria	c__Gammaproteobacteria	o__Burkholderiales	f__Burkholderiaceae	g__Pandoraea	s__Pandoraea thiooxydans	cheaACF	GCF_001931675.1-PATSB16_RS07360	773	Hpt,H-kinase_dim,HATPase_c,CheW,Response_reg	104
GCF_000934605.2	99.55	d__Bacteria	p__Proteobacteria	c__Gammaproteobacteria	o__Burkholderiales	f__Burkholderiaceae	g__Pandoraea	s__Pandoraea vervacti	cheaACF	GCF_000934605.2-UC34_RS00595	758	Hpt,H-kinase_dim,HATPase_c,CheW,Response_reg	111
GCF_000684975.1	99.17	d__Bacteria	p__Proteobacteria	c__Gammaproteobacteria	o__Burkholderiales	f__Burkholderiaceae	g__Paraburkholderia	s__Paraburkholderia acidipaludis	cheaACF	GCF_000684975.1-BAC01S_RS10955	756	Hpt,H-kinase_dim,HATPase_c,CheW,Response_reg	104
GCF_002362315.1	97.88	d__Bacteria	p__Proteobacteria	c__Gammaproteobacteria	o__Burkholderiales	f__Burkholderiaceae	g__Paraburkholderia	s__Paraburkholderia acidophila	cheaACF	GCF_002362315.1-BWP39_RS28260	800	Hpt,H-kinase_dim,HATPase_c,CheW,Response_reg	104
GCF_002278075.1	100	d__Bacteria	p__Proteobacteria	c__Gammaproteobacteria	o__Burkholderiales	f__Burkholderiaceae	g__Paraburkholderia	s__Paraburkholderia aromaticivorans	cheaACF	GCF_002278075.1-CJU94_RS05315	805	Hpt,H-kinase_dim,HATPase_c,CheW,Response_reg	105
GCF_900116445.1	99.9	d__Bacteria	p__Proteobacteria	c__Gammaproteobacteria	o__Burkholderiales	f__Burkholderiaceae	g__Paraburkholderia	s__Paraburkholderia aspalathi	cheaACF	GCF_900116445.1-BM438_RS12350	822	Hpt,H-kinase_dim,HATPase_c,CheW,Response_reg	105
GCF_000685015.1	99.6	d__Bacteria	p__Proteobacteria	c__Gammaproteobacteria	o__Burkholderiales	f__Burkholderiaceae	g__Paraburkholderia	s__Paraburkholderia bannensis	cheaACF	GCF_000685015.1-BBA01S_RS23595	804	Hpt,H-kinase_dim,HATPase_c,CheW,Response_reg	104
GCF_003269035.1	99.4	d__Bacteria	p__Proteobacteria	c__Gammaproteobacteria	o__Burkholderiales	f__Burkholderiaceae	g__Paraburkholderia	s__Paraburkholderia bryophila	cheaACF	GCF_003269035.1-BX591_RS14945	850	Hpt,H-kinase_dim,HATPase_c,CheW,Response_reg	105
GCF_900104845.1	99.95	d__Bacteria	p__Proteobacteria	c__Gammaproteobacteria	o__Burkholderiales	f__Burkholderiaceae	g__Paraburkholderia	s__Paraburkholderia caballeronis	cheaACF	GCF_900104845.1-BLV92_RS17555	797	Hpt,H-kinase_dim,HATPase_c,CheW,Response_reg	111
GCF_003368325.1	100	d__Bacteria	p__Proteobacteria	c__Gammaproteobacteria	o__Burkholderiales	f__Burkholderiaceae	g__Paraburkholderia	s__Paraburkholderia caffeinilytica	cheaACF	GCF_003368325.1-DSC91_RS25930	822	Hpt,H-kinase_dim,HATPase_c,CheW,Response_reg	105
GCF_002902945.1	98.99	d__Bacteria	p__Proteobacteria	c__Gammaproteobacteria	o__Burkholderiales	f__Burkholderiaceae	g__Paraburkholderia	s__Paraburkholderia caribensis	cheaACF	GCF_002902945.1-C2L66_RS21925	770	Hpt,H-kinase_dim,HATPase_c,CheW,Response_reg	104
GCF_002917095.1	99.6	d__Bacteria	p__Proteobacteria	c__Gammaproteobacteria	o__Burkholderiales	f__Burkholderiaceae	g__Paraburkholderia	s__Paraburkholderia eburnea	cheaACF	GCF_002917095.1-B0G62_RS29545	781	Hpt,H-kinase_dim,HATPase_c,CheW,Response_reg	104
GCF_002917095.1	99.6	d__Bacteria	p__Proteobacteria	c__Gammaproteobacteria	o__Burkholderiales	f__Burkholderiaceae	g__Paraburkholderia	s__Paraburkholderia eburnea	cheaACF	GCF_002917095.1-B0G62_RS16430	780	Hpt,H-kinase_dim,HATPase_c,CheW,Response_reg	110
GCF_000685035.1	98.99	d__Bacteria	p__Proteobacteria	c__Gammaproteobacteria	o__Burkholderiales	f__Burkholderiaceae	g__Paraburkholderia	s__Paraburkholderia ferrariae	cheaACF	GCF_000685035.1-BFE01S_RS11775	772	Hpt,H-kinase_dim,HATPase_c,CheW,Response_reg	104
GCF_000961515.1	99.6	d__Bacteria	p__Proteobacteria	c__Gammaproteobacteria	o__Burkholderiales	f__Burkholderiaceae	g__Paraburkholderia	s__Paraburkholderia fungorum	cheaACF	GCF_000961515.1-OI25_RS12650	813	Hpt,H-kinase_dim,HATPase_c,CheW,Response_reg	105
GCF_900099835.1	100	d__Bacteria	p__Proteobacteria	c__Gammaproteobacteria	o__Burkholderiales	f__Burkholderiaceae	g__Paraburkholderia	s__Paraburkholderia fungorum_A	cheaACF	GCF_900099835.1-BLS41_RS01415	814	Hpt,H-kinase_dim,HATPase_c,CheW,Response_reg	105
GCF_000739735.1	99.9	d__Bacteria	p__Proteobacteria	c__Gammaproteobacteria	o__Burkholderiales	f__Burkholderiaceae	g__Paraburkholderia	s__Paraburkholderia ginsengisoli	cheaACF	GCF_000739735.1-BGI01S_RS17595	806	Hpt,H-kinase_dim,HATPase_c,CheW,Response_reg	105
GCF_001645125.1	100	d__Bacteria	p__Proteobacteria	c__Gammaproteobacteria	o__Burkholderiales	f__Burkholderiaceae	g__Paraburkholderia	s__Paraburkholderia ginsengiterrae	cheaACF	GCF_001645125.1-A6V37_RS09295	817	Hpt,H-kinase_dim,HATPase_c,CheW,Response_reg	105
GCF_000739775.1	99.92	d__Bacteria	p__Proteobacteria	c__Gammaproteobacteria	o__Burkholderiales	f__Burkholderiaceae	g__Paraburkholderia	s__Paraburkholderia heleia	cheaACF	GCF_000739775.1-BHE01S_RS32230	760	Hpt,H-kinase_dim,HATPase_c,CheW,Response_reg	104
GCF_002902965.1	99.19	d__Bacteria	p__Proteobacteria	c__Gammaproteobacteria	o__Burkholderiales	f__Burkholderiaceae	g__Paraburkholderia	s__Paraburkholderia hospita	cheaACF	GCF_002902965.1-C2L64_RS25385	767	Hpt,H-kinase_dim,HATPase_c,CheW,Response_reg	104
GCF_900113825.1	98.07	d__Bacteria	p__Proteobacteria	c__Gammaproteobacteria	o__Burkholderiales	f__Burkholderiaceae	g__Paraburkholderia	s__Paraburkholderia megapolitana	cheaACF	GCF_900113825.1-BM166_RS16335	799	Hpt,H-kinase_dim,HATPase_c,CheW,Response_reg	104
GCF_000739815.1	100	d__Bacteria	p__Proteobacteria	c__Gammaproteobacteria	o__Burkholderiales	f__Burkholderiaceae	g__Paraburkholderia	s__Paraburkholderia mimosarum	cheaACF	GCF_000739815.1-BMI01S_RS15710	767	Hpt,H-kinase_dim,HATPase_c,CheW,Response_reg	104
GCF_001580545.1	100	d__Bacteria	p__Proteobacteria	c__Gammaproteobacteria	o__Burkholderiales	f__Burkholderiaceae	g__Paraburkholderia	s__Paraburkholderia monticola	cheaACF	GCF_001580545.1-CI15_RS06160	750	Hpt,H-kinase_dim,HATPase_c,CheW,Response_reg	105
GCF_000519185.1	100	d__Bacteria	p__Proteobacteria	c__Gammaproteobacteria	o__Burkholderiales	f__Burkholderiaceae	g__Paraburkholderia	s__Paraburkholderia nodosa	cheaACF	GCF_000519185.1-A3CW_RS0121320	767	Hpt,H-kinase_dim,HATPase_c,CheW,Response_reg	104
GCF_001718195.1	100	d__Bacteria	p__Proteobacteria	c__Gammaproteobacteria	o__Burkholderiales	f__Burkholderiaceae	g__Paraburkholderia	s__Paraburkholderia nodosa_A	cheaACF	GCF_001718195.1-BFD71_RS33910	764	Hpt,H-kinase_dim,HATPase_c,CheW,Response_reg	104
GCF_000685075.1	99.6	d__Bacteria	p__Proteobacteria	c__Gammaproteobacteria	o__Burkholderiales	f__Burkholderiaceae	g__Paraburkholderia	s__Paraburkholderia oxyphila	cheaACF	GCF_000685075.1-BO1_RS32825	822	Hpt,H-kinase_dim,HATPase_c,CheW,Response_reg	104
GCF_900100735.1	99.09	d__Bacteria	p__Proteobacteria	c__Gammaproteobacteria	o__Burkholderiales	f__Burkholderiaceae	g__Paraburkholderia	s__Paraburkholderia phenazinium	cheaACF	GCF_900100735.1-BLQ92_RS32200	818	Hpt,H-kinase_dim,HATPase_c,CheW,Response_reg	104
GCF_900142845.1	99.68	d__Bacteria	p__Proteobacteria	c__Gammaproteobacteria	o__Burkholderiales	f__Burkholderiaceae	g__Paraburkholderia	s__Paraburkholderia phenazinium_A	cheaACF	GCF_900142845.1-BUS12_RS08565	815	Hpt,H-kinase_dim,HATPase_c,CheW,Response_reg	104
GCF_900141745.1	99.35	d__Bacteria	p__Proteobacteria	c__Gammaproteobacteria	o__Burkholderiales	f__Burkholderiaceae	g__Paraburkholderia	s__Paraburkholderia phenazinium_B	cheaACF	GCF_900141745.1-BUS06_RS32865	818	Hpt,H-kinase_dim,HATPase_c,CheW,Response_reg	104
GCF_000020045.1	99.09	d__Bacteria	p__Proteobacteria	c__Gammaproteobacteria	o__Burkholderiales	f__Burkholderiaceae	g__Paraburkholderia	s__Paraburkholderia phymatum	cheaACF	GCF_000020045.1-BPHY_RS26970	760	Hpt,H-kinase_dim,HATPase_c,CheW,Response_reg	104
GCF_000020125.1	100	d__Bacteria	p__Proteobacteria	c__Gammaproteobacteria	o__Burkholderiales	f__Burkholderiaceae	g__Paraburkholderia	s__Paraburkholderia phytofirmans	cheaACF	GCF_000020125.1-BPHYT_RS19790	804	Hpt,H-kinase_dim,HATPase_c,CheW,Response_reg	105
GCF_900007165.1	99.5	d__Bacteria	p__Proteobacteria	c__Gammaproteobacteria	o__Burkholderiales	f__Burkholderiaceae	g__Paraburkholderia	s__Paraburkholderia piptadeniae	cheaACF	GCF_900007165.1-BN2476_RS01985	790	Hpt,H-kinase_dim,HATPase_c,CheW,Response_reg	104
GCF_000785435.1	100	d__Bacteria	p__Proteobacteria	c__Gammaproteobacteria	o__Burkholderiales	f__Burkholderiaceae	g__Paraburkholderia	s__Paraburkholderia sacchari	cheaACF	GCF_000785435.1-NH14_RS17670	784	Hpt,H-kinase_dim,HATPase_c,CheW,Response_reg	104
GCF_003096715.1	99.9	d__Bacteria	p__Proteobacteria	c__Gammaproteobacteria	o__Burkholderiales	f__Burkholderiaceae	g__Paraburkholderia	s__Paraburkholderia silvatlantica	cheaACF	GCF_003096715.1-C7411_RS21260	760	Hpt,H-kinase_dim,HATPase_c,CheW,Response_reg	104
GCF_000178415.2	100	d__Bacteria	p__Proteobacteria	c__Gammaproteobacteria	o__Burkholderiales	f__Burkholderiaceae	g__Paraburkholderia	s__Paraburkholderia sp000178415	cheaACF	GCF_000178415.2-BCH11DRAFT_RS23465	796	Hpt,H-kinase_dim,HATPase_c,CheW,Response_reg	105
GCF_000519245.1	98.45	d__Bacteria	p__Proteobacteria	c__Gammaproteobacteria	o__Burkholderiales	f__Burkholderiaceae	g__Paraburkholderia	s__Paraburkholderia sp000519245	cheaACF	GCF_000519245.1-A3A7_RS0137680	777	Hpt,H-kinase_dim,HATPase_c,CheW,Response_reg	104
GCF_000745015.1	99.9	d__Bacteria	p__Proteobacteria	c__Gammaproteobacteria	o__Burkholderiales	f__Burkholderiaceae	g__Paraburkholderia	s__Paraburkholderia sp000745015	cheaACF	GCF_000745015.1-FA94_RS19560	846	Hpt,H-kinase_dim,HATPase_c,CheW,Response_reg	105
GCF_001634365.1	99.9	d__Bacteria	p__Proteobacteria	c__Gammaproteobacteria	o__Burkholderiales	f__Burkholderiaceae	g__Paraburkholderia	s__Paraburkholderia sp001634365	cheaACF	GCF_001634365.1-AYM40_RS20405	831	Hpt,H-kinase_dim,HATPase_c,CheW,Response_reg	105
GCF_001922345.1	96.98	d__Bacteria	p__Proteobacteria	c__Gammaproteobacteria	o__Burkholderiales	f__Burkholderiaceae	g__Paraburkholderia	s__Paraburkholderia sp001922345	cheaACF	GCF_001922345.1-BTO02_RS06565	805	Hpt,H-kinase_dim,HATPase_c,CheW,Response_reg	109
GCF_001931485.1	92.66	d__Bacteria	p__Proteobacteria	c__Gammaproteobacteria	o__Burkholderiales	f__Burkholderiaceae	g__Paraburkholderia	s__Paraburkholderia sp001931485	cheaACF	GCF_001931485.1-BTH42_RS00115	889	Hpt,H-kinase_dim,HATPase_c,CheW,Response_reg	105
GCF_002973525.1	99.29	d__Bacteria	p__Proteobacteria	c__Gammaproteobacteria	o__Burkholderiales	f__Burkholderiaceae	g__Paraburkholderia	s__Paraburkholderia sp002973525	cheaACF	GCF_002973525.1-B0G83_RS37250	838	Hpt,H-kinase_dim,HATPase_c,CheW,Response_reg	105
GCF_003002025.1	99.9	d__Bacteria	p__Proteobacteria	c__Gammaproteobacteria	o__Burkholderiales	f__Burkholderiaceae	g__Paraburkholderia	s__Paraburkholderia sp003002025	cheaACF	GCF_003002025.1-B0G73_RS30820	830	Hpt,H-kinase_dim,HATPase_c,CheW,Response_reg	105
GCF_003121405.1	99.48	d__Bacteria	p__Proteobacteria	c__Gammaproteobacteria	o__Burkholderiales	f__Burkholderiaceae	g__Paraburkholderia	s__Paraburkholderia sp003121405	cheaACF	GCF_003121405.1-DK391_RS24365	768	Hpt,H-kinase_dim,HATPase_c,CheW,Response_reg	104
GCF_003253405.1	98.27	d__Bacteria	p__Proteobacteria	c__Gammaproteobacteria	o__Burkholderiales	f__Burkholderiaceae	g__Paraburkholderia	s__Paraburkholderia sp003253405	cheaACF	GCF_003253405.1-C7514_RS30500	786	Hpt,H-kinase_dim,HATPase_c,CheW,Response_reg	111
GCF_900104795.1	99.9	d__Bacteria	p__Proteobacteria	c__Gammaproteobacteria	o__Burkholderiales	f__Burkholderiaceae	g__Paraburkholderia	s__Paraburkholderia sp900104795	cheaACF	GCF_900104795.1-BLW71_RS16100	798	Hpt,H-kinase_dim,HATPase_c,CheW,Response_reg	105
GCF_900142905.1	100	d__Bacteria	p__Proteobacteria	c__Gammaproteobacteria	o__Burkholderiales	f__Burkholderiaceae	g__Paraburkholderia	s__Paraburkholderia sp900142905	cheaACF	GCF_900142905.1-BUS55_RS00210	829	Hpt,H-kinase_dim,HATPase_c,CheW,Response_reg	105
GCF_900230185.1	99.5	d__Bacteria	p__Proteobacteria	c__Gammaproteobacteria	o__Burkholderiales	f__Burkholderiaceae	g__Paraburkholderia	s__Paraburkholderia sp900230185	cheaACF	GCF_900230185.1-CRV13_RS11890	810	Hpt,H-kinase_dim,HATPase_c,CheW,Response_reg	105
GCF_002902925.1	99.8	d__Bacteria	p__Proteobacteria	c__Gammaproteobacteria	o__Burkholderiales	f__Burkholderiaceae	g__Paraburkholderia	s__Paraburkholderia terrae	cheaACF	GCF_002902925.1-C2L65_RS23000	767	Hpt,H-kinase_dim,HATPase_c,CheW,Response_reg	104
GCF_900109265.1	99.26	d__Bacteria	p__Proteobacteria	c__Gammaproteobacteria	o__Burkholderiales	f__Burkholderiaceae	g__Paraburkholderia	s__Paraburkholderia tropica	cheaACF	GCF_900109265.1-BMY06_RS20680	795	Hpt,H-kinase_dim,HATPase_c,CheW,Response_reg	104
GCF_003268775.1	99.6	d__Bacteria	p__Proteobacteria	c__Gammaproteobacteria	o__Burkholderiales	f__Burkholderiaceae	g__Paraburkholderia	s__Paraburkholderia unamae	cheaACF	GCF_003268775.1-C7401_RS38025	764	Hpt,H-kinase_dim,HATPase_c,CheW,Response_reg	104
GCF_001984095.1	99.14	d__Bacteria	p__Proteobacteria	c__Gammaproteobacteria	o__Burkholderiales	f__Burkholderiaceae	g__Paucibacter_A	s__Paucibacter_A sp001984095	cheaACF	GCF_001984095.1-B0W88_RS23460	728	Hpt,H-kinase_dim,HATPase_c,CheW,Response_reg	99
GCF_001984095.1	99.14	d__Bacteria	p__Proteobacteria	c__Gammaproteobacteria	o__Burkholderiales	f__Burkholderiaceae	g__Paucibacter_A	s__Paucibacter_A sp001984095	cheaACF	GCF_001984095.1-B0W88_RS18530	771	Hpt,H-kinase_dim,HATPase_c,CheW,Response_reg	116
GCF_001425055.1	100	d__Bacteria	p__Proteobacteria	c__Gammaproteobacteria	o__Burkholderiales	f__Burkholderiaceae	g__Pelomonas	s__Pelomonas sp001425055	cheaACF	GCF_001425055.1-ASC91_RS16875	727	Hpt,H-kinase_dim,HATPase_c,CheW,Response_reg	88
GCF_000013865.1	99.61	d__Bacteria	p__Proteobacteria	c__Gammaproteobacteria	o__Burkholderiales	f__Burkholderiaceae	g__Polaromonas	s__Polaromonas sp000013865	cheaACF	GCF_000013865.1-BPRO_RS12255	772	Hpt,H-kinase_dim,HATPase_c,CheW,Response_reg	122
GCF_003028855.1	99.49	d__Bacteria	p__Proteobacteria	c__Gammaproteobacteria	o__Burkholderiales	f__Burkholderiaceae	g__Pseudoduganella	s__Pseudoduganella armeniaca	cheaACF	GCF_003028855.1-C9I28_RS10205	768	Hpt,H-kinase_dim,HATPase_c,CheW,Response_reg	100
GCF_900116645.1	99.87	d__Bacteria	p__Proteobacteria	c__Gammaproteobacteria	o__Burkholderiales	f__Burkholderiaceae	g__Pseudoduganella	s__Pseudoduganella namucuonensis	cheaACF	GCF_900116645.1-BM436_RS34605	784	Hpt,H-kinase_dim,HATPase_c,CheW,Response_reg	104
GCF_001191005.1	99.9	d__Bacteria	p__Proteobacteria	c__Gammaproteobacteria	o__Burkholderiales	f__Burkholderiaceae	g__Pseudoduganella	s__Pseudoduganella sp001191005	cheaACF	GCF_001191005.1-ACZ75_RS11195	796	Hpt,H-kinase_dim,HATPase_c,CheW,Response_reg	100
GCF_001425005.1	99.92	d__Bacteria	p__Proteobacteria	c__Gammaproteobacteria	o__Burkholderiales	f__Burkholderiaceae	g__Pseudoduganella	s__Pseudoduganella sp001425005	cheaACF	GCF_001425005.1-ASD07_RS22295	756	Hpt,H-kinase_dim,HATPase_c,CheW,Response_reg	104
GCF_001425045.1	99.87	d__Bacteria	p__Proteobacteria	c__Gammaproteobacteria	o__Burkholderiales	f__Burkholderiaceae	g__Pseudoduganella	s__Pseudoduganella sp001425045	cheaACF	GCF_001425045.1-ASD15_RS16970	809	Hpt,H-kinase_dim,HATPase_c,CheW,Response_reg	104
GCF_001425265.1	100	d__Bacteria	p__Proteobacteria	c__Gammaproteobacteria	o__Burkholderiales	f__Burkholderiaceae	g__Pseudoduganella	s__Pseudoduganella sp001425265	cheaACF	GCF_001425265.1-ASC94_RS17970	803	Hpt,H-kinase_dim,HATPase_c,CheW,Response_reg	104
GCF_001427305.1	99.92	d__Bacteria	p__Proteobacteria	c__Gammaproteobacteria	o__Burkholderiales	f__Burkholderiaceae	g__Pseudoduganella	s__Pseudoduganella sp001427305	cheaACF	GCF_001427305.1-ASD58_RS22870	769	Hpt,H-kinase_dim,HATPase_c,CheW,Response_reg	101
GCF_003053665.1	100	d__Bacteria	p__Proteobacteria	c__Gammaproteobacteria	o__Burkholderiales	f__Burkholderiaceae	g__Pseudoduganella	s__Pseudoduganella sp003053665	cheaACF	GCF_003053665.1-C8K00_RS21760	783	Hpt,H-kinase_dim,HATPase_c,CheW,Response_reg	104
GCF_003293715.1	99.95	d__Bacteria	p__Proteobacteria	c__Gammaproteobacteria	o__Burkholderiales	f__Burkholderiaceae	g__Pseudoduganella	s__Pseudoduganella sp003293715	cheaACF	GCF_003293715.1-DPH57_RS11765	766	Hpt,H-kinase_dim,HATPase_c,CheW,Response_reg	104
GCF_900113115.1	99.92	d__Bacteria	p__Proteobacteria	c__Gammaproteobacteria	o__Burkholderiales	f__Burkholderiaceae	g__Pseudoduganella	s__Pseudoduganella sp900113115	cheaACF	GCF_900113115.1-BM269_RS23990	762	Hpt,H-kinase_dim,HATPase_c,CheW,Response_reg	104
GCF_000425385.1	99.72	d__Bacteria	p__Proteobacteria	c__Gammaproteobacteria	o__Burkholderiales	f__Burkholderiaceae	g__Pseudoduganella	s__Pseudoduganella violaceinigra	cheaACF	GCF_000425385.1-H597_RS0115340	758	Hpt,H-kinase_dim,HATPase_c,CheW,Response_reg	104
GCF_001653935.1	99.83	d__Bacteria	p__Proteobacteria	c__Gammaproteobacteria	o__Burkholderiales	f__Burkholderiaceae	g__Ralstonia	s__Ralstonia insidiosa	cheaACF	GCF_001653935.1-ACS15_RS25505	789	Hpt,H-kinase_dim,HATPase_c,CheW,Response_reg	109
GCF_000743455.1	99.94	d__Bacteria	p__Proteobacteria	c__Gammaproteobacteria	o__Burkholderiales	f__Burkholderiaceae	g__Ralstonia	s__Ralstonia pickettii	cheaACF	GCF_000743455.1-DP23_RS18870	787	Hpt,H-kinase_dim,HATPase_c,CheW,Response_reg	109
GCF_001586135.1	99.94	d__Bacteria	p__Proteobacteria	c__Gammaproteobacteria	o__Burkholderiales	f__Burkholderiaceae	g__Ralstonia	s__Ralstonia solanacearum_A	cheaACF	GCF_001586135.1-LBM2029_RS23525	772	Hpt,H-kinase_dim,HATPase_c,CheW,Response_reg	104
GCF_000620465.1	99.94	d__Bacteria	p__Proteobacteria	c__Gammaproteobacteria	o__Burkholderiales	f__Burkholderiaceae	g__Ralstonia	s__Ralstonia sp000620465	cheaACF	GCF_000620465.1-N511_RS0112795	776	Hpt,H-kinase_dim,HATPase_c,CheW,Response_reg	109
GCF_000801955.1	99.94	d__Bacteria	p__Proteobacteria	c__Gammaproteobacteria	o__Burkholderiales	f__Burkholderiaceae	g__Ralstonia	s__Ralstonia sp000801955	cheaACF	GCF_000801955.1-PI87_RS04870	783	Hpt,H-kinase_dim,HATPase_c,CheW,Response_reg	109
GCF_000955795.1	99.94	d__Bacteria	p__Proteobacteria	c__Gammaproteobacteria	o__Burkholderiales	f__Burkholderiaceae	g__Ralstonia	s__Ralstonia sp000955795	cheaACF	GCF_000955795.1-UB44_RS20975	776	Hpt,H-kinase_dim,HATPase_c,CheW,Response_reg	109
GCF_001078575.1	99.48	d__Bacteria	p__Proteobacteria	c__Gammaproteobacteria	o__Burkholderiales	f__Burkholderiaceae	g__Ralstonia	s__Ralstonia sp001078575	cheaACF	GCF_001078575.1-AC240_RS19100	789	Hpt,H-kinase_dim,HATPase_c,CheW,Response_reg	109
GCF_900115545.1	99.94	d__Bacteria	p__Proteobacteria	c__Gammaproteobacteria	o__Burkholderiales	f__Burkholderiaceae	g__Ralstonia	s__Ralstonia sp900115545	cheaACF	GCF_900115545.1-BM136_RS05185	776	Hpt,H-kinase_dim,HATPase_c,CheW,Response_reg	109
GCF_000799605.1	100	d__Bacteria	p__Proteobacteria	c__Gammaproteobacteria	o__Burkholderiales	f__Burkholderiaceae	g__Rhizobacter	s__Rhizobacter sp000799605	cheaACF	GCF_000799605.1-EX18_RS10050	692	Hpt,H-kinase_dim,HATPase_c,CheW,Response_reg	102
GCF_001425785.1	100	d__Bacteria	p__Proteobacteria	c__Gammaproteobacteria	o__Burkholderiales	f__Burkholderiaceae	g__Rhizobacter	s__Rhizobacter sp001425785	cheaACF	GCF_001425785.1-ASC87_RS00625	685	Hpt,H-kinase_dim,HATPase_c,CheW,Response_reg	100
GCF_001425785.1	100	d__Bacteria	p__Proteobacteria	c__Gammaproteobacteria	o__Burkholderiales	f__Burkholderiaceae	g__Rhizobacter	s__Rhizobacter sp001425785	cheaACF	GCF_001425785.1-ASC87_RS06245	743	Hpt,H-kinase_dim,HATPase_c,CheW,Response_reg	105
GCF_003347515.1	99.31	d__Bacteria	p__Proteobacteria	c__Gammaproteobacteria	o__Burkholderiales	f__Burkholderiaceae	g__Rhodoferax	s__Rhodoferax sp003347515	cheaACF	GCF_003347515.1-C5P05_RS25145	718	Hpt,H-kinase_dim,HATPase_c,CheW,Response_reg	77
GCF_003347515.1	99.31	d__Bacteria	p__Proteobacteria	c__Gammaproteobacteria	o__Burkholderiales	f__Burkholderiaceae	g__Rhodoferax	s__Rhodoferax sp003347515	cheaACF	GCF_003347515.1-C5P05_RS15685	734	Hpt,H-kinase_dim,HATPase_c,CheW,Response_reg	123
GCF_900095735.1	97.75	d__Bacteria	p__Proteobacteria	c__Gammaproteobacteria	o__Burkholderiales	f__Burkholderiaceae	g__Robbsia	s__Robbsia sp900095735	cheaACF	GCF_900095735.1-BLU54_RS01535	869	Hpt,H-kinase_dim,HATPase_c,CheW,Response_reg	131
GCF_003387155.1	100	d__Bacteria	p__Proteobacteria	c__Gammaproteobacteria	o__Burkholderiales	f__Burkholderiaceae	g__Roseateles	s__Roseateles depolymerans	cheaACF	GCF_003387155.1-DES44_RS21890	737	Hpt,H-kinase_dim,HATPase_c,CheW,Response_reg	75
GCF_900109745.1	99.84	d__Bacteria	p__Proteobacteria	c__Gammaproteobacteria	o__Burkholderiales	f__Burkholderiaceae	g__Roseateles	s__Roseateles sp900109745	cheaACF	GCF_900109745.1-BMY53_RS09900	728	Hpt,H-kinase_dim,HATPase_c,CheW,Response_reg	75
GCF_002205645.1	99.53	d__Bacteria	p__Proteobacteria	c__Gammaproteobacteria	o__Burkholderiales	f__Burkholderiaceae	g__Roseateles_A	s__Roseateles_A aquatilis	cheaACF	GCF_002205645.1-CDN99_RS04930	689	Hpt,H-kinase_dim,HATPase_c,CheW,Response_reg	73
GCF_900114705.1	99.55	d__Bacteria	p__Proteobacteria	c__Gammaproteobacteria	o__Burkholderiales	f__Burkholderiaceae	g__Rugamonas	s__Rugamonas rubra	cheaACF	GCF_900114705.1-BM252_RS28370	773	Hpt,H-kinase_dim,HATPase_c,CheW,Response_reg	101
GCF_002976435.1	99.4	d__Bacteria	p__Proteobacteria	c__Gammaproteobacteria	o__Burkholderiales	f__Burkholderiaceae	g__Solimicrobium	s__Solimicrobium silvestre	cheaACF	GCF_002976435.1-S2091_RS01840	690	Hpt,H-kinase_dim,HATPase_c,CheW,Response_reg	65
GCF_000477435.1	94.41	d__Bacteria	p__Proteobacteria	c__Gammaproteobacteria	o__Burkholderiales	f__Burkholderiaceae	g__Symbiobacter	s__Symbiobacter mobilis	cheaACF	GCF_000477435.1-CENROD_RS09660	763	Hpt,H-kinase_dim,HATPase_c,CheW,Response_reg	104
GCF_001424835.1	100	d__Bacteria	p__Proteobacteria	c__Gammaproteobacteria	o__Burkholderiales	f__Burkholderiaceae	g__Variovorax	s__Variovorax sp001424835	cheaACF	GCF_001424835.1-ASC78_RS12860	747	Hpt,H-kinase_dim,HATPase_c,CheW,Response_reg	108
GCF_001294205.1	99.57	d__Bacteria	p__Proteobacteria	c__Gammaproteobacteria	o__Burkholderiales	f__Chitinibacteraceae	g__Amantichitinum	s__Amantichitinum ursilacus	cheaACF	GCF_001294205.1-WG78_RS00980	818	Hpt,H-kinase_dim,HATPase_c,CheW,Response_reg	115
GCF_000711875.1	99.57	d__Bacteria	p__Proteobacteria	c__Gammaproteobacteria	o__Burkholderiales	f__Chitinibacteraceae	g__Andreprevotia	s__Andreprevotia chitinilytica	cheaACF	GCF_000711875.1-BR41_RS10785	786	Hpt,H-kinase_dim,HATPase_c,CheW,Response_reg	141
GCF_000969645.2	98.72	d__Bacteria	p__Proteobacteria	c__Gammaproteobacteria	o__Burkholderiales	f__Chitinibacteraceae	g__Iodobacter	s__Iodobacter sp000969645	cheaACF	GCF_000969645.2-VN23_RS17330	764	Hpt,H-kinase_dim,HATPase_c,CheW,Response_reg	92
GCF_000428465.1	100	d__Bacteria	p__Proteobacteria	c__Gammaproteobacteria	o__Burkholderiales	f__Chitinimonadaceae	g__Chitinimonas	s__Chitinimonas koreensis	cheaACF	GCF_000428465.1-F559_RS0106530	782	Hpt,H-kinase_dim,HATPase_c,CheW,Response_reg	118
GCF_002735695.1	99.15	d__Bacteria	p__Proteobacteria	c__Gammaproteobacteria	o__Burkholderiales	f__Chitinimonadaceae	g__Chitinimonas	s__Chitinimonas sp002735695	cheaACF	GCF_002735695.1-CSQ89_RS03410	757	Hpt,H-kinase_dim,HATPase_c,CheW,Response_reg	118
GCF_900119825.1	98.72	d__Bacteria	p__Proteobacteria	c__Gammaproteobacteria	o__Burkholderiales	f__Chitinimonadaceae	g__Chitinimonas	s__Chitinimonas taiwanensis	cheaACF	GCF_900119825.1-BT173_RS18380	736	Hpt,H-kinase_dim,HATPase_c,CheW,Response_reg	118
GCF_002848345.1	98.61	d__Bacteria	p__Proteobacteria	c__Gammaproteobacteria	o__Burkholderiales	f__Chromobacteriaceae	g__Chromobacterium	s__Chromobacterium sp002848345	cheaACF	GCF_002848345.1-CXB49_RS07620	671	Hpt,H-kinase_dim,HATPase_c,CheW,Response_reg	83
GCF_000971335.1	99.04	d__Bacteria	p__Proteobacteria	c__Gammaproteobacteria	o__Burkholderiales	f__Chromobacteriaceae	g__Chromobacterium	s__Chromobacterium vaccinii	cheaACF	GCF_000971335.1-VL52_RS22125	668	Hpt,H-kinase_dim,HATPase_c,CheW,Response_reg	81
GCF_000422925.1	99.57	d__Bacteria	p__Proteobacteria	c__Gammaproteobacteria	o__Burkholderiales	f__Chromobacteriaceae	g__Paludibacterium	s__Paludibacterium yongneupense	cheaACF	GCF_000422925.1-G520_RS0102810	701	Hpt,H-kinase_dim,HATPase_c,CheW,Response_reg	77
GCF_000174355.1	99.53	d__Bacteria	p__Proteobacteria	c__Gammaproteobacteria	o__Burkholderiales	f__Chromobacteriaceae	g__Pseudogulbenkiania	s__Pseudogulbenkiania ferrooxidans_A	cheaACF	GCF_000174355.1-FURADRAFT_RS15090	737	Hpt,H-kinase_dim,HATPase_c,CheW,Response_reg	94
GCF_000527175.1	99.15	d__Bacteria	p__Proteobacteria	c__Gammaproteobacteria	o__Burkholderiales	f__Chromobacteriaceae	g__Pseudogulbenkiania	s__Pseudogulbenkiania sp000527175	cheaACF	GCF_000527175.1-PSEMAI1_RS0115350	769	Hpt,H-kinase_dim,HATPase_c,CheW,Response_reg	105
GCF_000527175.1	99.15	d__Bacteria	p__Proteobacteria	c__Gammaproteobacteria	o__Burkholderiales	f__Chromobacteriaceae	g__Pseudogulbenkiania	s__Pseudogulbenkiania sp000527175	cheaACF	GCF_000527175.1-PSEMAI1_RS0115530	741	Hpt,H-kinase_dim,HATPase_c,CheW,Response_reg	118
GCF_900177275.1	99.57	d__Bacteria	p__Proteobacteria	c__Gammaproteobacteria	o__Burkholderiales	f__Chromobacteriaceae	g__Pseudogulbenkiania	s__Pseudogulbenkiania subflava	cheaACF	GCF_900177275.1-B9N72_RS12730	737	Hpt,H-kinase_dim,HATPase_c,CheW,Response_reg	118
GCF_001645185.1	99.57	d__Bacteria	p__Proteobacteria	c__Gammaproteobacteria	o__Burkholderiales	f__Methylophilaceae	g__MM2	s__MM2 sp001645185	cheaACF	GCF_001645185.1-A7976_RS02675	732	Hpt,H-kinase_dim,HATPase_c,CheW,Response_reg	110
GCF_003112435.1	100	d__Bacteria	p__Proteobacteria	c__Gammaproteobacteria	o__Burkholderiales	f__Methylophilaceae	g__Novimethylophilus	s__Novimethylophilus kurashikiensis	cheaACF	GCF_003112435.1-NMK_RS02975	728	Hpt,H-kinase_dim,HATPase_c,CheW,Response_reg	54
GCF_003201565.1	100	d__Bacteria	p__Proteobacteria	c__Gammaproteobacteria	o__Burkholderiales	f__Nitrosomonadaceae	g__Nitrosomonas	s__Nitrosomonas sp003201565	cheaACF	GCF_003201565.1-C8R34_RS08760	776	Hpt,H-kinase_dim,HATPase_c,CheW,Response_reg	109
GCF_000355765.4	99.66	d__Bacteria	p__Proteobacteria	c__Gammaproteobacteria	o__Burkholderiales	f__Nitrosomonadaceae	g__Nitrosospira	s__Nitrosospira lacus	cheaACF	GCF_000355765.4-EBAPG3_RS06750	776	Hpt,H-kinase_dim,HATPase_c,CheW,Response_reg	123
GCF_000196355.1	99.52	d__Bacteria	p__Proteobacteria	c__Gammaproteobacteria	o__Burkholderiales	f__Nitrosomonadaceae	g__Nitrosospira	s__Nitrosospira multiformis	cheaACF	GCF_000196355.1-NMUL_RS01760	784	Hpt,H-kinase_dim,HATPase_c,CheW,Response_reg	122
GCF_900110185.1	99.43	d__Bacteria	p__Proteobacteria	c__Gammaproteobacteria	o__Burkholderiales	f__Nitrosomonadaceae	g__Nitrosospira	s__Nitrosospira multiformis_A	cheaACF	GCF_900110185.1-BMY01_RS03795	784	Hpt,H-kinase_dim,HATPase_c,CheW,Response_reg	122
GCF_900111585.1	99.52	d__Bacteria	p__Proteobacteria	c__Gammaproteobacteria	o__Burkholderiales	f__Nitrosomonadaceae	g__Nitrosospira	s__Nitrosospira multiformis_B	cheaACF	GCF_900111585.1-BMW46_RS03855	784	Hpt,H-kinase_dim,HATPase_c,CheW,Response_reg	54
GCF_900103165.1	99.72	d__Bacteria	p__Proteobacteria	c__Gammaproteobacteria	o__Burkholderiales	f__Nitrosomonadaceae	g__Nitrosospira	s__Nitrosospira multiformis_D	cheaACF	GCF_900103165.1-BLR00_RS13465	784	Hpt,H-kinase_dim,HATPase_c,CheW,Response_reg	123
GCF_003268875.1	99.52	d__Bacteria	p__Proteobacteria	c__Gammaproteobacteria	o__Burkholderiales	f__Nitrosomonadaceae	g__Nitrosospira	s__Nitrosospira multiformis_E	cheaACF	GCF_003268875.1-C8R17_RS00865	784	Hpt,H-kinase_dim,HATPase_c,CheW,Response_reg	122
GCF_000832065.1	99.72	d__Bacteria	p__Proteobacteria	c__Gammaproteobacteria	o__Burkholderiales	f__Nitrosomonadaceae	g__Nitrosospira	s__Nitrosospira sp000832065	cheaACF	GCF_000832065.1-SQ11_RS10960	785	Hpt,H-kinase_dim,HATPase_c,CheW,Response_reg	74
GCF_003050965.1	99.01	d__Bacteria	p__Proteobacteria	c__Gammaproteobacteria	o__Burkholderiales	f__Nitrosomonadaceae	g__Nitrosospira	s__Nitrosospira sp003050965	cheaACF	GCF_003050965.1-C8R31_RS11935	775	Hpt,H-kinase_dim,HATPase_c,CheW,Response_reg	81
GCF_003053905.1	99.96	d__Bacteria	p__Proteobacteria	c__Gammaproteobacteria	o__Burkholderiales	f__Nitrosomonadaceae	g__Nitrosospira	s__Nitrosospira sp003053905	cheaACF	GCF_003053905.1-C8R24_RS10140	783	Hpt,H-kinase_dim,HATPase_c,CheW,Response_reg	123
GCF_900102495.1	99.96	d__Bacteria	p__Proteobacteria	c__Gammaproteobacteria	o__Burkholderiales	f__Nitrosomonadaceae	g__Nitrosospira	s__Nitrosospira sp900102495	cheaACF	GCF_900102495.1-BLP45_RS10500	780	Hpt,H-kinase_dim,HATPase_c,CheW,Response_reg	123
GCF_900113575.1	99.01	d__Bacteria	p__Proteobacteria	c__Gammaproteobacteria	o__Burkholderiales	f__Nitrosomonadaceae	g__Nitrosospira	s__Nitrosospira sp900113575	cheaACF	GCF_900113575.1-BM022_RS06835	780	Hpt,H-kinase_dim,HATPase_c,CheW,Response_reg	124
GCF_900119085.1	98.29	d__Bacteria	p__Proteobacteria	c__Gammaproteobacteria	o__Burkholderiales	f__Nitrosomonadaceae	g__Nitrosospira	s__Nitrosospira sp900119085	cheaACF	GCF_900119085.1-BT108_RS08915	771	Hpt,H-kinase_dim,HATPase_c,CheW,Response_reg	123
GCF_900142705.1	100	d__Bacteria	p__Proteobacteria	c__Gammaproteobacteria	o__Burkholderiales	f__Nitrosomonadaceae	g__Nitrosospira	s__Nitrosospira sp900142705	cheaACF	GCF_900142705.1-BUA28_RS14770	781	Hpt,H-kinase_dim,HATPase_c,CheW,Response_reg	123
GCF_900109785.1	99.04	d__Bacteria	p__Proteobacteria	c__Gammaproteobacteria	o__Burkholderiales	f__Nitrosomonadaceae	g__Nitrosospira	s__Nitrosospira tenuis	cheaACF	GCF_900109785.1-BMX00_RS05890	783	Hpt,H-kinase_dim,HATPase_c,CheW,Response_reg	81
GCF_000349945.1	99.9	d__Bacteria	p__Proteobacteria	c__Gammaproteobacteria	o__Burkholderiales	f__Rhodocyclaceae	g__Azoarcus_A	s__Azoarcus_A sp000349945	cheaACF	GCF_000349945.1-AZKH_RS24760	775	Hpt,H-kinase_dim,HATPase_c,CheW,Response_reg	110
GCF_001190925.1	99.79	d__Bacteria	p__Proteobacteria	c__Gammaproteobacteria	o__Burkholderiales	f__Rhodocyclaceae	g__Azoarcus_A	s__Azoarcus_A sp001190925	cheaACF	GCF_001190925.1-AzCIB_RS11540	697	Hpt,H-kinase_dim,HATPase_c,CheW,Response_reg	96
GCF_000378245.1	99.9	d__Bacteria	p__Proteobacteria	c__Gammaproteobacteria	o__Burkholderiales	f__Rhodocyclaceae	g__Azoarcus_A	s__Azoarcus_A toluclasticus	cheaACF	GCF_000378245.1-F464_RS0109320	698	Hpt,H-kinase_dim,HATPase_c,CheW,Response_reg	93
GCF_000378245.1	99.9	d__Bacteria	p__Proteobacteria	c__Gammaproteobacteria	o__Burkholderiales	f__Rhodocyclaceae	g__Azoarcus_A	s__Azoarcus_A toluclasticus	cheaACF	GCF_000378245.1-F464_RS0114365	792	Hpt,H-kinase_dim,HATPase_c,CheW,Response_reg	127
GCF_900156155.1	100	d__Bacteria	p__Proteobacteria	c__Gammaproteobacteria	o__Burkholderiales	f__Rhodocyclaceae	g__Azoarcus_A	s__Azoarcus_A tolulyticus	cheaACF	GCF_900156155.1-BW991_RS17560	697	Hpt,H-kinase_dim,HATPase_c,CheW,Response_reg	96
GCF_900156155.1	100	d__Bacteria	p__Proteobacteria	c__Gammaproteobacteria	o__Burkholderiales	f__Rhodocyclaceae	g__Azoarcus_A	s__Azoarcus_A tolulyticus	cheaACF	GCF_900156155.1-BW991_RS00320	744	Hpt,H-kinase_dim,HATPase_c,CheW,Response_reg	123
GCF_003030465.1	99.59	d__Bacteria	p__Proteobacteria	c__Gammaproteobacteria	o__Burkholderiales	f__Rhodocyclaceae	g__Thauera	s__Thauera aromatica	cheaACF	GCF_003030465.1-Tharo_RS05120	719	Hpt,H-kinase_dim,HATPase_c,CheW,Response_reg	81
GCF_001922305.1	99.38	d__Bacteria	p__Proteobacteria	c__Gammaproteobacteria	o__Burkholderiales	f__Rhodocyclaceae	g__Thauera	s__Thauera chlorobenzoica	cheaACF	GCF_001922305.1-Tchl_RS04880	719	Hpt,H-kinase_dim,HATPase_c,CheW,Response_reg	81
GCF_002162035.1	99.05	d__Bacteria	p__Proteobacteria	c__Gammaproteobacteria	o__Burkholderiales	f__Sulfuriferulaceae	g__Sulfuriferula_A	s__Sulfuriferula_A sp002162035	cheaACF	GCF_002162035.1-CAP31_RS11120	786	Hpt,H-kinase_dim,HATPase_c,CheW,Response_reg	126
GCF_001530125.1	99.74	d__Bacteria	p__Proteobacteria	c__Gammaproteobacteria	o__Burkholderiales	f__Thiobacillaceae	g__Thiobacillus	s__Thiobacillus denitrificans_C	cheaACF	GCF_001530125.1-ABW22_RS11310	766	Hpt,H-kinase_dim,HATPase_c,CheW,Response_reg	72
GCF_000025485.1	99.74	d__Bacteria	p__Proteobacteria	c__Gammaproteobacteria	o__Chromatiales	f__Chromatiaceae	g__Allochromatium	s__Allochromatium vinosum	cheaACF	GCF_000025485.1-ALVIN_RS02935	731	Hpt,H-kinase_dim,HATPase_c,CheW,Response_reg	86
GCF_900107145.1	96.43	d__Bacteria	p__Proteobacteria	c__Gammaproteobacteria	o__Chromatiales	f__Chromatiaceae	g__Allochromatium	s__Allochromatium warmingii	cheaACF	GCF_900107145.1-BLW10_RS00835	741	Hpt,H-kinase_dim,HATPase_c,CheW,Response_reg	86
GCF_000379525.1	99.58	d__Bacteria	p__Proteobacteria	c__Gammaproteobacteria	o__Chromatiales	f__Chromatiaceae	g__Lamprocystis	s__Lamprocystis purpurea	cheaACF	GCF_000379525.1-A39O_RS0126825	736	Hpt,H-kinase_dim,HATPase_c,CheW,Response_reg	84
GCF_000224005.2	99.94	d__Bacteria	p__Proteobacteria	c__Gammaproteobacteria	o__Chromatiales	f__Chromatiaceae	g__Marichromatium	s__Marichromatium purpuratum	cheaACF	GCF_000224005.2-MARPU_RS07345	722	Hpt,H-kinase_dim,HATPase_c,CheW,Response_reg	81
GCF_000223985.1	99.94	d__Bacteria	p__Proteobacteria	c__Gammaproteobacteria	o__Chromatiales	f__Chromatiaceae	g__Thiocapsa	s__Thiocapsa marina	cheaACF	GCF_000223985.1-THIMADRAFT_RS03720	766	Hpt,H-kinase_dim,HATPase_c,CheW,Response_reg	86
GCF_900106925.1	99.94	d__Bacteria	p__Proteobacteria	c__Gammaproteobacteria	o__Chromatiales	f__Chromatiaceae	g__Thiocapsa	s__Thiocapsa roseopersicina	cheaACF	GCF_900106925.1-BLV04_RS11235	766	Hpt,H-kinase_dim,HATPase_c,CheW,Response_reg	86
GCF_002813775.1	99.41	d__Bacteria	p__Proteobacteria	c__Gammaproteobacteria	o__Chromatiales	f__Chromatiaceae	g__Thiodictyon	s__Thiodictyon syntrophicum	cheaACF	GCF_002813775.1-THSYN_RS04365	761	Hpt,H-kinase_dim,HATPase_c,CheW,Response_reg	99
GCF_000224065.1	99.94	d__Bacteria	p__Proteobacteria	c__Gammaproteobacteria	o__Chromatiales	f__Chromatiaceae	g__Thiorhodococcus	s__Thiorhodococcus drewsii	cheaACF	GCF_000224065.1-THIDRDRAFT_RS17055	739	Hpt,H-kinase_dim,HATPase_c,CheW,Response_reg	89
GCF_000228725.2	99.9	d__Bacteria	p__Proteobacteria	c__Gammaproteobacteria	o__Chromatiales	f__Chromatiaceae	g__Thiorhodovibrio	s__Thiorhodovibrio sp000228725	cheaACF	GCF_000228725.2-THI970DRAFT_RS18715	747	Hpt,H-kinase_dim,HATPase_c,CheW,Response_reg	72
GCF_000828615.1	98.78	d__Bacteria	p__Proteobacteria	c__Gammaproteobacteria	o__Chromatiales	f__Sedimenticolaceae	g__Thiolapillus	s__Thiolapillus brandeum	cheaACF	GCF_000828615.1-TBH_RS07600	746	Hpt,H-kinase_dim,HATPase_c,CheW,Response_reg	105
GCF_000227725.1	95.38	d__Bacteria	p__Proteobacteria	c__Gammaproteobacteria	o__Ectothiorhodospirales	f__Ectothiorhodospiraceae	g__Thiorhodospira	s__Thiorhodospira sibirica	cheaACF	GCF_000227725.1-THISIDRAFT_RS03240	717	Hpt,H-kinase_dim,HATPase_c,CheW,Response_reg	74
GCF_000527035.1	100	d__Bacteria	p__Proteobacteria	c__Gammaproteobacteria	o__Enterobacterales	f__Aeromonadaceae	g__Tolumonas	s__Tolumonas lignilytica	cheaACF	GCF_000527035.1-H027_RS0102590	780	Hpt,H-kinase_dim,HATPase_c,CheW,Response_reg	96
GCF_900107845.1	99.66	d__Bacteria	p__Proteobacteria	c__Gammaproteobacteria	o__Enterobacterales	f__Alteromonadaceae	g__Alkalimonas	s__Alkalimonas amylolytica	cheaACF	GCF_900107845.1-BLW37_RS04495	776	Hpt,H-kinase_dim,HATPase_c,CheW,Response_reg	56
GCF_001669775.1	98.99	d__Bacteria	p__Proteobacteria	c__Gammaproteobacteria	o__Enterobacterales	f__Alteromonadaceae	g__Pararheinheimera	s__Pararheinheimera sp001669775	cheaACF	GCF_001669775.1-A5320_RS04160	780	Hpt,H-kinase_dim,HATPase_c,CheW,Response_reg	90
GCF_000735355.1	100	d__Bacteria	p__Proteobacteria	c__Gammaproteobacteria	o__Enterobacterales	f__Enterobacteriaceae	g__Buttiauxella	s__Buttiauxella agrestis	cheaACF	GCF_000735355.1-GBAG_RS16395	711	Hpt,H-kinase_dim,HATPase_c,CheW,Response_reg	76
GCF_001654925.1	100	d__Bacteria	p__Proteobacteria	c__Gammaproteobacteria	o__Enterobacterales	f__Enterobacteriaceae	g__Buttiauxella	s__Buttiauxella brennerae	cheaACF	GCF_001654925.1-M975_RS14965	714	Hpt,H-kinase_dim,HATPase_c,CheW,Response_reg	76
GCF_001654915.1	100	d__Bacteria	p__Proteobacteria	c__Gammaproteobacteria	o__Enterobacterales	f__Enterobacteriaceae	g__Buttiauxella	s__Buttiauxella ferragutiae	cheaACF	GCF_001654915.1-M976_RS08535	714	Hpt,H-kinase_dim,HATPase_c,CheW,Response_reg	76
GCF_001654835.1	99.89	d__Bacteria	p__Proteobacteria	c__Gammaproteobacteria	o__Enterobacterales	f__Enterobacteriaceae	g__Buttiauxella	s__Buttiauxella gaviniae	cheaACF	GCF_001654835.1-M977_RS07055	714	Hpt,H-kinase_dim,HATPase_c,CheW,Response_reg	76
GCF_001654865.1	100	d__Bacteria	p__Proteobacteria	c__Gammaproteobacteria	o__Enterobacterales	f__Enterobacteriaceae	g__Buttiauxella	s__Buttiauxella noackiae	cheaACF	GCF_001654865.1-M979_RS13535	714	Hpt,H-kinase_dim,HATPase_c,CheW,Response_reg	76
GCF_900079995.1	100	d__Bacteria	p__Proteobacteria	c__Gammaproteobacteria	o__Enterobacterales	f__Enterobacteriaceae	g__Citrobacter	s__Citrobacter europaeus	cheaACF	GCF_900079995.1-CCY48_RS03225	710	Hpt,H-kinase_dim,HATPase_c,CheW,Response_reg	76
GCF_002386385.1	99.97	d__Bacteria	p__Proteobacteria	c__Gammaproteobacteria	o__Enterobacterales	f__Enterobacteriaceae	g__Citrobacter	s__Citrobacter gillenii	cheaACF	GCF_002386385.1-CO701_RS03740	708	Hpt,H-kinase_dim,HATPase_c,CheW,Response_reg	76
GCF_001037495.1	99.64	d__Bacteria	p__Proteobacteria	c__Gammaproteobacteria	o__Enterobacterales	f__Enterobacteriaceae	g__Citrobacter	s__Citrobacter murliniae	cheaACF	GCF_001037495.1-SK36_RS02575	708	Hpt,H-kinase_dim,HATPase_c,CheW,Response_reg	76
GCF_002042885.1	99.97	d__Bacteria	p__Proteobacteria	c__Gammaproteobacteria	o__Enterobacterales	f__Enterobacteriaceae	g__Citrobacter	s__Citrobacter portucalensis	cheaACF	GCF_002042885.1-BZK40_RS04285	710	Hpt,H-kinase_dim,HATPase_c,CheW,Response_reg	76
GCF_000155975.1	99.87	d__Bacteria	p__Proteobacteria	c__Gammaproteobacteria	o__Enterobacterales	f__Enterobacteriaceae	g__Citrobacter	s__Citrobacter portucalensis_A	cheaACF	GCF_000155975.1-CIT292_RS05930	705	Hpt,H-kinase_dim,HATPase_c,CheW,Response_reg	76
GCF_000759755.1	99.87	d__Bacteria	p__Proteobacteria	c__Gammaproteobacteria	o__Enterobacterales	f__Enterobacteriaceae	g__Citrobacter	s__Citrobacter werkmanii	cheaACF	GCF_000759755.1-CIWKM_RS12780	710	Hpt,H-kinase_dim,HATPase_c,CheW,Response_reg	76
GCF_900452395.1	99.42	d__Bacteria	p__Proteobacteria	c__Gammaproteobacteria	o__Legionellales	f__Legionellaceae	g__Legionella_C	s__Legionella_C beliardensis	cheaACF	GCF_900452395.1-DYE47_RS12555	689	Hpt,H-kinase_dim,HATPase_c,CheW,Response_reg	83
GCF_900461525.1	100	d__Bacteria	p__Proteobacteria	c__Gammaproteobacteria	o__Legionellales	f__Legionellaceae	g__Legionella_C	s__Legionella_C busanensis	cheaACF	GCF_900461525.1-DYH30_RS00100	689	Hpt,H-kinase_dim,HATPase_c,CheW,Response_reg	83
GCF_001467975.1	100	d__Bacteria	p__Proteobacteria	c__Gammaproteobacteria	o__Legionellales	f__Legionellaceae	g__Legionella_C	s__Legionella_C quinlivanii	cheaACF	GCF_001467975.1-Lqui_RS12400	688	Hpt,H-kinase_dim,HATPase_c,CheW,Response_reg	58
GCF_003265995.1	100	d__Bacteria	p__Proteobacteria	c__Gammaproteobacteria	o__Legionellales	f__Legionellaceae	g__Legionella_C	s__Legionella_C quinlivanii_A	cheaACF	GCF_003265995.1-B1207_RS06665	688	Hpt,H-kinase_dim,HATPase_c,CheW,Response_reg	58
GCF_900452385.1	100	d__Bacteria	p__Proteobacteria	c__Gammaproteobacteria	o__Legionellales	f__Legionellaceae	g__Tatlockia	s__Tatlockia donaldsonii	cheaACF	GCF_900452385.1-DYC89_RS07175	768	Hpt,H-kinase_dim,HATPase_c,CheW,Response_reg	123
GCF_001467745.1	99.12	d__Bacteria	p__Proteobacteria	c__Gammaproteobacteria	o__Legionellales	f__Legionellaceae	g__Tatlockia	s__Tatlockia jamestowniensis	cheaACF	GCF_001467745.1-Ljam_RS03875	692	Hpt,H-kinase_dim,HATPase_c,CheW,Response_reg	79
GCF_000424685.1	99.89	d__Bacteria	p__Proteobacteria	c__Gammaproteobacteria	o__Methylococcales	f__Methylococcaceae	g__Methylococcus	s__Methylococcus capsulatus	cheaACF	GCF_000424685.1-H156_RS0100855	752	Hpt,H-kinase_dim,HATPase_c,CheW,Response_reg	91
GCF_001644025.1	99.4	d__Bacteria	p__Proteobacteria	c__Gammaproteobacteria	o__Methylococcales	f__Methylomonadaceae	g__Methylomonas	s__Methylomonas koyamae_A	cheaACF	GCF_001644025.1-A1355_RS03770	729	Hpt,H-kinase_dim,HATPase_c,CheW,Response_reg	109
GCF_000384075.1	99.23	d__Bacteria	p__Proteobacteria	c__Gammaproteobacteria	o__Methylococcales	f__Methylomonadaceae	g__Methylovulum	s__Methylovulum miyakonense	cheaACF	GCF_000384075.1-METMI_RS0118910	711	Hpt,H-kinase_dim,HATPase_c,CheW,Response_reg	86
GCF_002923755.1	99.6	d__Bacteria	p__Proteobacteria	c__Gammaproteobacteria	o__Methylococcales	f__Methylomonadaceae	g__Methylovulum	s__Methylovulum psychrotolerans	cheaACF	GCF_002923755.1-AADEFJLK_RS21620	714	Hpt,H-kinase_dim,HATPase_c,CheW,Response_reg	86
GCF_000711955.1	99.64	d__Bacteria	p__Proteobacteria	c__Gammaproteobacteria	o__Nevskiales	f__Nevskiaceae	g__Nevskia	s__Nevskia soli	cheaACF	GCF_000711955.1-BP26_RS0123150	753	Hpt,H-kinase_dim,HATPase_c,CheW,Response_reg	105
GCF_000712975.1	100	d__Bacteria	p__Proteobacteria	c__Gammaproteobacteria	o__Pseudomonadales	f__Halomonadaceae	g__Halomonas	s__Halomonas alkaliantarctica_A	cheaACF	GCF_000712975.1-CR46_RS0107035	708	Hpt,H-kinase_dim,HATPase_c,CheW,Response_reg	72
GCF_000236035.1	100	d__Bacteria	p__Proteobacteria	c__Gammaproteobacteria	o__Pseudomonadales	f__Halomonadaceae	g__Halomonas	s__Halomonas boliviensis	cheaACF	GCF_000236035.1-KUC_RS08360	699	Hpt,H-kinase_dim,HATPase_c,CheW,Response_reg	72
GCF_000696485.1	99.86	d__Bacteria	p__Proteobacteria	c__Gammaproteobacteria	o__Pseudomonadales	f__Halomonadaceae	g__Halomonas	s__Halomonas campaniensis	cheaACF	GCF_000696485.1-FF32_RS03380	711	Hpt,H-kinase_dim,HATPase_c,CheW,Response_reg	72
GCF_002211105.1	93.97	d__Bacteria	p__Proteobacteria	c__Gammaproteobacteria	o__Pseudomonadales	f__Halomonadaceae	g__Halomonas	s__Halomonas campaniensis_A	cheaACF	GCF_002211105.1-JI62_RS20035	709	Hpt,H-kinase_dim,HATPase_c,CheW,Response_reg	72
GCF_002442575.1	100	d__Bacteria	p__Proteobacteria	c__Gammaproteobacteria	o__Pseudomonadales	f__Halomonadaceae	g__Halomonas	s__Halomonas hydrothermalis	cheaACF	GCF_002442575.1-CLM76_RS08080	726	Hpt,H-kinase_dim,HATPase_c,CheW,Response_reg	72
GCF_002087295.1	84.85	d__Bacteria	p__Proteobacteria	c__Gammaproteobacteria	o__Pseudomonadales	f__Halomonadaceae	g__Halomonas	s__Halomonas lionensis	cheaACF	GCF_002087295.1-B4967_RS09840	705	Hpt,H-kinase_dim,HATPase_c,CheW,Response_reg	72
GCF_003002925.1	100	d__Bacteria	p__Proteobacteria	c__Gammaproteobacteria	o__Pseudomonadales	f__Halomonadaceae	g__Halomonas	s__Halomonas songnenensis	cheaACF	GCF_003002925.1-B0H98_RS11235	702	Hpt,H-kinase_dim,HATPase_c,CheW,Response_reg	72
GCF_000219565.1	100	d__Bacteria	p__Proteobacteria	c__Gammaproteobacteria	o__Pseudomonadales	f__Halomonadaceae	g__Halomonas	s__Halomonas sp000219565	cheaACF	GCF_000219565.1-GME_RS07820	713	Hpt,H-kinase_dim,HATPase_c,CheW,Response_reg	72
GCF_000734975.2	100	d__Bacteria	p__Proteobacteria	c__Gammaproteobacteria	o__Pseudomonadales	f__Halomonadaceae	g__Halomonas	s__Halomonas sp000734975	cheaACF	GCF_000734975.2-KO116_RS03665	702	Hpt,H-kinase_dim,HATPase_c,CheW,Response_reg	72
GCF_001651035.1	96.17	d__Bacteria	p__Proteobacteria	c__Gammaproteobacteria	o__Pseudomonadales	f__Halomonadaceae	g__Halomonas	s__Halomonas sp001651035	cheaACF	GCF_001651035.1-A6R74_RS14965	699	Hpt,H-kinase_dim,HATPase_c,CheW,Response_reg	72
GCF_001882345.1	100	d__Bacteria	p__Proteobacteria	c__Gammaproteobacteria	o__Pseudomonadales	f__Halomonadaceae	g__Halomonas	s__Halomonas sp001882345	cheaACF	GCF_001882345.1-QHL1GM_RS10160	706	Hpt,H-kinase_dim,HATPase_c,CheW,Response_reg	72
GCF_002082565.1	100	d__Bacteria	p__Proteobacteria	c__Gammaproteobacteria	o__Pseudomonadales	f__Halomonadaceae	g__Halomonas	s__Halomonas sp002082565	cheaACF	GCF_002082565.1-B6A39_RS16005	721	Hpt,H-kinase_dim,HATPase_c,CheW,Response_reg	72
GCF_002966495.1	100	d__Bacteria	p__Proteobacteria	c__Gammaproteobacteria	o__Pseudomonadales	f__Halomonadaceae	g__Halomonas	s__Halomonas sp002966495	cheaACF	GCF_002966495.1-BB497_RS06075	702	Hpt,H-kinase_dim,HATPase_c,CheW,Response_reg	72
GCF_003031405.1	100	d__Bacteria	p__Proteobacteria	c__Gammaproteobacteria	o__Pseudomonadales	f__Halomonadaceae	g__Halomonas	s__Halomonas sp003031405	cheaACF	GCF_003031405.1-BV504_RS14650	707	Hpt,H-kinase_dim,HATPase_c,CheW,Response_reg	72
GCF_003336665.1	99.14	d__Bacteria	p__Proteobacteria	c__Gammaproteobacteria	o__Pseudomonadales	f__Halomonadaceae	g__Halomonas	s__Halomonas sp003336665	cheaACF	GCF_003336665.1-DU506_RS12695	719	Hpt,H-kinase_dim,HATPase_c,CheW,Response_reg	72
GCF_900155385.1	99.52	d__Bacteria	p__Proteobacteria	c__Gammaproteobacteria	o__Pseudomonadales	f__Halomonadaceae	g__Halomonas	s__Halomonas sp900155385	cheaACF	GCF_900155385.1-BQ9846_RS03735	723	Hpt,H-kinase_dim,HATPase_c,CheW,Response_reg	75
GCF_000275725.1	99.78	d__Bacteria	p__Proteobacteria	c__Gammaproteobacteria	o__Pseudomonadales	f__Halomonadaceae	g__Halomonas	s__Halomonas stevensii	cheaACF	GCF_000275725.1-HSS18214_RS0109875	713	Hpt,H-kinase_dim,HATPase_c,CheW,Response_reg	72
GCF_000336575.1	100	d__Bacteria	p__Proteobacteria	c__Gammaproteobacteria	o__Pseudomonadales	f__Halomonadaceae	g__Halomonas	s__Halomonas titanicae	cheaACF	GCF_000336575.1-HALTITAN_RS00130	709	Hpt,H-kinase_dim,HATPase_c,CheW,Response_reg	72
GCF_002257525.1	100	d__Bacteria	p__Proteobacteria	c__Gammaproteobacteria	o__Pseudomonadales	f__Halomonadaceae	g__Halomonas	s__Halomonas ventosae_B	cheaACF	GCF_002257525.1-CJI62_RS03760	699	Hpt,H-kinase_dim,HATPase_c,CheW,Response_reg	72
GCF_000377665.1	100	d__Bacteria	p__Proteobacteria	c__Gammaproteobacteria	o__Pseudomonadales	f__Halomonadaceae	g__Halomonas	s__Halomonas zhanjiangensis	cheaACF	GCF_000377665.1-D467_RS0108540	710	Hpt,H-kinase_dim,HATPase_c,CheW,Response_reg	72
GCF_000621205.1	99.84	d__Bacteria	p__Proteobacteria	c__Gammaproteobacteria	o__Pseudomonadales	f__Halomonadaceae	g__Halotalea	s__Halotalea alkalilenta	cheaACF	GCF_000621205.1-Q376_RS0117480	731	Hpt,H-kinase_dim,HATPase_c,CheW,Response_reg	100
GCF_001648175.1	99.9	d__Bacteria	p__Proteobacteria	c__Gammaproteobacteria	o__Pseudomonadales	f__Halomonadaceae	g__Halotalea	s__Halotalea alkalilenta_A	cheaACF	GCF_001648175.1-A5892_RS03935	731	Hpt,H-kinase_dim,HATPase_c,CheW,Response_reg	101
GCF_900119735.1	99.13	d__Bacteria	p__Proteobacteria	c__Gammaproteobacteria	o__Pseudomonadales	f__Halomonadaceae	g__Marinospirillum	s__Marinospirillum alkaliphilum	cheaACF	GCF_900119735.1-BT114_RS09905	716	Hpt,H-kinase_dim,HATPase_c,CheW,Response_reg	76
GCF_900112235.1	99.13	d__Bacteria	p__Proteobacteria	c__Gammaproteobacteria	o__Pseudomonadales	f__Halomonadaceae	g__Marinospirillum	s__Marinospirillum celere	cheaACF	GCF_900112235.1-BM185_RS03185	705	Hpt,H-kinase_dim,HATPase_c,CheW,Response_reg	75
GCF_000686905.1	96.44	d__Bacteria	p__Proteobacteria	c__Gammaproteobacteria	o__Pseudomonadales	f__Halomonadaceae	g__Marinospirillum	s__Marinospirillum insulare	cheaACF	GCF_000686905.1-BP27_RS0110790	722	Hpt,H-kinase_dim,HATPase_c,CheW,Response_reg	74
GCF_000422325.1	96.44	d__Bacteria	p__Proteobacteria	c__Gammaproteobacteria	o__Pseudomonadales	f__Halomonadaceae	g__Marinospirillum	s__Marinospirillum minutulum	cheaACF	GCF_000422325.1-H571_RS0106825	713	Hpt,H-kinase_dim,HATPase_c,CheW,Response_reg	74
GCF_003336805.1	99.57	d__Bacteria	p__Proteobacteria	c__Gammaproteobacteria	o__Pseudomonadales	f__Halomonadaceae	g__Marinospirillum	s__Marinospirillum sp003336805	cheaACF	GCF_003336805.1-DFK18_RS02460	711	Hpt,H-kinase_dim,HATPase_c,CheW,Response_reg	75
GCF_003051055.1	99.51	d__Bacteria	p__Proteobacteria	c__Gammaproteobacteria	o__Pseudomonadales	f__Moraxellaceae	g__Agitococcus	s__Agitococcus lubricus	cheaACF	GCF_003051055.1-C8N29_RS13740	755	Hpt,H-kinase_dim,HATPase_c,CheW,Response_reg	105
GCF_003194385.1	98.68	d__Bacteria	p__Proteobacteria	c__Gammaproteobacteria	o__Pseudomonadales	f__Nitrincolaceae	g__Balneatrix	s__Balneatrix plantistimulans	cheaACF	GCF_003194385.1-WH50_RS21825	770	Hpt,H-kinase_dim,HATPase_c,CheW,Response_reg	105
GCF_003194385.1	98.68	d__Bacteria	p__Proteobacteria	c__Gammaproteobacteria	o__Pseudomonadales	f__Nitrincolaceae	g__Balneatrix	s__Balneatrix plantistimulans	cheaACF	GCF_003194385.1-WH50_RS19820	821	Hpt,H-kinase_dim,HATPase_c,CheW,Response_reg	119
GCF_001968815.1	98.07	d__Bacteria	p__Proteobacteria	c__Gammaproteobacteria	o__Pseudomonadales	f__Nitrincolaceae	g__Motiliproteus	s__Motiliproteus sp001968815	cheaACF	GCF_001968815.1-BGP75_RS13870	774	Hpt,H-kinase_dim,HATPase_c,CheW,Response_reg	107
GCF_000691225.1	97.32	d__Bacteria	p__Proteobacteria	c__Gammaproteobacteria	o__Pseudomonadales	f__Nitrincolaceae	g__Nitrincola	s__Nitrincola lacisaponensis	cheaACF	GCF_000691225.1-ADINL_RS03295	705	Hpt,H-kinase_dim,HATPase_c,CheW,Response_reg	70
GCF_000764495.1	92.72	d__Bacteria	p__Proteobacteria	c__Gammaproteobacteria	o__Pseudomonadales	f__Nitrincolaceae	g__Nitrincola	s__Nitrincola sp000764495	cheaACF	GCF_000764495.1-LH51_RS07665	709	Hpt,H-kinase_dim,HATPase_c,CheW,Response_reg	76
GCF_000012985.1	99.86	d__Bacteria	p__Proteobacteria	c__Gammaproteobacteria	o__Pseudomonadales	f__Oleiphilaceae	g__Hahella	s__Hahella chejuensis	cheaACF	GCF_000012985.1-HCH_RS17220	807	Hpt,H-kinase_dim,HATPase_c,CheW,Response_reg	128
GCF_000376785.1	99.89	d__Bacteria	p__Proteobacteria	c__Gammaproteobacteria	o__Pseudomonadales	f__Oleiphilaceae	g__Hahella	s__Hahella ganghwensis	cheaACF	GCF_000376785.1-F566_RS0126285	761	Hpt,H-kinase_dim,HATPase_c,CheW,Response_reg	118
GCF_002260525.1	99.89	d__Bacteria	p__Proteobacteria	c__Gammaproteobacteria	o__Pseudomonadales	f__Oleiphilaceae	g__Hahella	s__Hahella sp002260525	cheaACF	GCF_002260525.1-BTA51_RS22475	754	Hpt,H-kinase_dim,HATPase_c,CheW,Response_reg	118
GCF_000017205.1	100	d__Bacteria	p__Proteobacteria	c__Gammaproteobacteria	o__Pseudomonadales	f__Pseudomonadaceae	g__Pseudomonas	s__Pseudomonas aeruginosa_A	cheaACF	GCF_000017205.1-PSPA7_RS06830	764	Hpt,H-kinase_dim,HATPase_c,CheW,Response_reg	105
GCF_900112375.1	100	d__Bacteria	p__Proteobacteria	c__Gammaproteobacteria	o__Pseudomonadales	f__Pseudomonadaceae	g__Pseudomonas	s__Pseudomonas citronellolis	cheaACF	GCF_900112375.1-BM060_RS31305	752	Hpt,H-kinase_dim,HATPase_c,CheW,Response_reg	104
GCF_900187975.1	100	d__Bacteria	p__Proteobacteria	c__Gammaproteobacteria	o__Pseudomonadales	f__Pseudomonadaceae	g__Pseudomonas	s__Pseudomonas delhiensis	cheaACF	GCF_900187975.1-CHC02_RS11025	759	Hpt,H-kinase_dim,HATPase_c,CheW,Response_reg	104
GCF_900103845.1	99.22	d__Bacteria	p__Proteobacteria	c__Gammaproteobacteria	o__Pseudomonadales	f__Pseudomonadaceae	g__Pseudomonas	s__Pseudomonas jinjuensis	cheaACF	GCF_900103845.1-BLR75_RS19915	740	Hpt,H-kinase_dim,HATPase_c,CheW,Response_reg	105
GCF_000689415.1	99.98	d__Bacteria	p__Proteobacteria	c__Gammaproteobacteria	o__Pseudomonadales	f__Pseudomonadaceae	g__Pseudomonas	s__Pseudomonas knackmussii	cheaACF	GCF_000689415.1-PKB_RS05710	762	Hpt,H-kinase_dim,HATPase_c,CheW,Response_reg	104
GCF_000313755.1	100	d__Bacteria	p__Proteobacteria	c__Gammaproteobacteria	o__Pseudomonadales	f__Pseudomonadaceae	g__Pseudomonas	s__Pseudomonas nitroreducens_A	cheaACF	GCF_000313755.1-C167_RS0125330	759	Hpt,H-kinase_dim,HATPase_c,CheW,Response_reg	105
GCF_900099785.1	99.68	d__Bacteria	p__Proteobacteria	c__Gammaproteobacteria	o__Pseudomonadales	f__Pseudomonadaceae	g__Pseudomonas	s__Pseudomonas panipatensis	cheaACF	GCF_900099785.1-BLQ74_RS04540	766	Hpt,H-kinase_dim,HATPase_c,CheW,Response_reg	104
GCF_000349845.1	100	d__Bacteria	p__Proteobacteria	c__Gammaproteobacteria	o__Pseudomonadales	f__Pseudomonadaceae	g__Pseudomonas	s__Pseudomonas sp000349845	cheaACF	GCF_000349845.1-H681_RS18545	751	Hpt,H-kinase_dim,HATPase_c,CheW,Response_reg	105
GCF_000955805.1	100	d__Bacteria	p__Proteobacteria	c__Gammaproteobacteria	o__Pseudomonadales	f__Pseudomonadaceae	g__Pseudomonas	s__Pseudomonas sp000955805	cheaACF	GCF_000955805.1-UB43_RS08320	759	Hpt,H-kinase_dim,HATPase_c,CheW,Response_reg	105
GCF_002079985.1	100	d__Bacteria	p__Proteobacteria	c__Gammaproteobacteria	o__Pseudomonadales	f__Pseudomonadaceae	g__Pseudomonas	s__Pseudomonas sp002079985	cheaACF	GCF_002079985.1-BWR15_RS13745	759	Hpt,H-kinase_dim,HATPase_c,CheW,Response_reg	105
GCF_000952685.1	99.93	d__Bacteria	p__Proteobacteria	c__Gammaproteobacteria	o__Pseudomonadales	f__Pseudomonadaceae	g__Pseudomonas_A	s__Pseudomonas_A stutzeri_E	cheaACF	GCF_000952685.1-UF78_RS11630	732	Hpt,H-kinase_dim,HATPase_c,CheW,Response_reg	119
GCF_000730625.1	100	d__Bacteria	p__Proteobacteria	c__Gammaproteobacteria	o__Pseudomonadales	f__Pseudomonadaceae	g__Pseudomonas_B	s__Pseudomonas_B oryzihabitans	cheaACF	GCF_000730625.1-POR01S_RS02020	728	Hpt,H-kinase_dim,HATPase_c,CheW,Response_reg	89
GCF_001650425.1	99.92	d__Bacteria	p__Proteobacteria	c__Gammaproteobacteria	o__Pseudomonadales	f__Pseudomonadaceae	g__Pseudomonas_B	s__Pseudomonas_B oryzihabitans_B	cheaACF	GCF_001650425.1-A4V15_RS19215	726	Hpt,H-kinase_dim,HATPase_c,CheW,Response_reg	89
GCF_001518815.1	98.53	d__Bacteria	p__Proteobacteria	c__Gammaproteobacteria	o__Pseudomonadales	f__Pseudomonadaceae	g__Pseudomonas_B	s__Pseudomonas_B oryzihabitans_E	cheaACF	GCF_001518815.1-APT59_RS13780	728	Hpt,H-kinase_dim,HATPase_c,CheW,Response_reg	89
GCF_001913135.1	98.53	d__Bacteria	p__Proteobacteria	c__Gammaproteobacteria	o__Pseudomonadales	f__Pseudomonadaceae	g__Pseudomonas_B	s__Pseudomonas_B psychrotolerans_A	cheaACF	GCF_001913135.1-BJP27_RS04740	732	Hpt,H-kinase_dim,HATPase_c,CheW,Response_reg	89
GCF_001512295.1	98.53	d__Bacteria	p__Proteobacteria	c__Gammaproteobacteria	o__Pseudomonadales	f__Pseudomonadaceae	g__Pseudomonas_B	s__Pseudomonas_B sp001512295	cheaACF	GCF_001512295.1-AR540_RS01725	729	Hpt,H-kinase_dim,HATPase_c,CheW,Response_reg	89
GCF_900100795.1	99.61	d__Bacteria	p__Proteobacteria	c__Gammaproteobacteria	o__Pseudomonadales	f__Pseudomonadaceae	g__Pseudomonas_E	s__Pseudomonas_E abietaniphila	cheaACF	GCF_900100795.1-BLS87_RS12360	797	Hpt,H-kinase_dim,HATPase_c,CheW,Response_reg	104
GCF_002927165.1	99.55	d__Bacteria	p__Proteobacteria	c__Gammaproteobacteria	o__Pseudomonadales	f__Pseudomonadaceae	g__Pseudomonas_E	s__Pseudomonas_E aeruginosa_A	cheaACF	GCF_002927165.1-HV87_RS12525	772	Hpt,H-kinase_dim,HATPase_c,CheW,Response_reg	105
GCF_900101755.1	99.84	d__Bacteria	p__Proteobacteria	c__Gammaproteobacteria	o__Pseudomonadales	f__Pseudomonadaceae	g__Pseudomonas_E	s__Pseudomonas_E alcaliphila	cheaACF	GCF_900101755.1-BLR77_RS14705	754	Hpt,H-kinase_dim,HATPase_c,CheW,Response_reg	105
GCF_000746525.1	99.68	d__Bacteria	p__Proteobacteria	c__Gammaproteobacteria	o__Pseudomonadales	f__Pseudomonadaceae	g__Pseudomonas_E	s__Pseudomonas_E alkylphenolica	cheaACF	GCF_000746525.1-PSAKL28_RS20840	761	Hpt,H-kinase_dim,HATPase_c,CheW,Response_reg	105
GCF_001400815.1	98.81	d__Bacteria	p__Proteobacteria	c__Gammaproteobacteria	o__Pseudomonadales	f__Pseudomonadaceae	g__Pseudomonas_E	s__Pseudomonas_E amygdali	cheaACF	GCF_001400815.1-ALO69_RS20705	793	Hpt,H-kinase_dim,HATPase_c,CheW,Response_reg	105
GCF_001647715.1	99.93	d__Bacteria	p__Proteobacteria	c__Gammaproteobacteria	o__Pseudomonadales	f__Pseudomonadaceae	g__Pseudomonas_E	s__Pseudomonas_E antarctica_A	cheaACF	GCF_001647715.1-A7J50_RS06370	759	Hpt,H-kinase_dim,HATPase_c,CheW,Response_reg	105
GCF_900113905.1	100	d__Bacteria	p__Proteobacteria	c__Gammaproteobacteria	o__Pseudomonadales	f__Pseudomonadaceae	g__Pseudomonas_E	s__Pseudomonas_E argentinensis	cheaACF	GCF_900113905.1-BM154_RS09785	765	Hpt,H-kinase_dim,HATPase_c,CheW,Response_reg	105
GCF_001839655.1	100	d__Bacteria	p__Proteobacteria	c__Gammaproteobacteria	o__Pseudomonadales	f__Pseudomonadaceae	g__Pseudomonas_E	s__Pseudomonas_E argentinensis_B	cheaACF	GCF_001839655.1-SA190iCDA_RS21040	764	Hpt,H-kinase_dim,HATPase_c,CheW,Response_reg	105
GCF_900103875.1	99.66	d__Bacteria	p__Proteobacteria	c__Gammaproteobacteria	o__Pseudomonadales	f__Pseudomonadaceae	g__Pseudomonas_E	s__Pseudomonas_E arsenicoxydans	cheaACF	GCF_900103875.1-BLQ41_RS29625	760	Hpt,H-kinase_dim,HATPase_c,CheW,Response_reg	105
GCF_000510285.1	99.82	d__Bacteria	p__Proteobacteria	c__Gammaproteobacteria	o__Pseudomonadales	f__Pseudomonadaceae	g__Pseudomonas_E	s__Pseudomonas_E asiatica	cheaACF	GCF_000510285.1-X969_RS03830	765	Hpt,H-kinase_dim,HATPase_c,CheW,Response_reg	105
GCF_900105475.1	99.63	d__Bacteria	p__Proteobacteria	c__Gammaproteobacteria	o__Pseudomonadales	f__Pseudomonadaceae	g__Pseudomonas_E	s__Pseudomonas_E asplenii	cheaACF	GCF_900105475.1-BLU37_RS01370	764	Hpt,H-kinase_dim,HATPase_c,CheW,Response_reg	105
GCF_900143095.1	100	d__Bacteria	p__Proteobacteria	c__Gammaproteobacteria	o__Pseudomonadales	f__Pseudomonadaceae	g__Pseudomonas_E	s__Pseudomonas_E asturiensis	cheaACF	GCF_900143095.1-BUB69_RS07235	787	Hpt,H-kinase_dim,HATPase_c,CheW,Response_reg	105
GCF_000444135.1	99.35	d__Bacteria	p__Proteobacteria	c__Gammaproteobacteria	o__Pseudomonadales	f__Pseudomonadaceae	g__Pseudomonas_E	s__Pseudomonas_E avellanae	cheaACF	GCF_000444135.1-DW49_RS0103500	787	Hpt,H-kinase_dim,HATPase_c,CheW,Response_reg	105
GCF_900103345.1	99.93	d__Bacteria	p__Proteobacteria	c__Gammaproteobacteria	o__Pseudomonadales	f__Pseudomonadaceae	g__Pseudomonas_E	s__Pseudomonas_E azotoformans	cheaACF	GCF_900103345.1-BLR69_RS27775	757	Hpt,H-kinase_dim,HATPase_c,CheW,Response_reg	105
GCF_001579805.1	99.36	d__Bacteria	p__Proteobacteria	c__Gammaproteobacteria	o__Pseudomonadales	f__Pseudomonadaceae	g__Pseudomonas_E	s__Pseudomonas_E azotoformans_A	cheaACF	GCF_001579805.1-AYR47_RS13320	756	Hpt,H-kinase_dim,HATPase_c,CheW,Response_reg	105
GCF_002007785.1	99.93	d__Bacteria	p__Proteobacteria	c__Gammaproteobacteria	o__Pseudomonadales	f__Pseudomonadaceae	g__Pseudomonas_E	s__Pseudomonas_E azotoformans_B	cheaACF	GCF_002007785.1-B1R45_RS06515	756	Hpt,H-kinase_dim,HATPase_c,CheW,Response_reg	105
GCF_002813455.1	99.93	d__Bacteria	p__Proteobacteria	c__Gammaproteobacteria	o__Pseudomonadales	f__Pseudomonadaceae	g__Pseudomonas_E	s__Pseudomonas_E baetica	cheaACF	GCF_002813455.1-ATI02_RS21365	758	Hpt,H-kinase_dim,HATPase_c,CheW,Response_reg	105
GCF_000820515.1	95.3	d__Bacteria	p__Proteobacteria	c__Gammaproteobacteria	o__Pseudomonadales	f__Pseudomonadaceae	g__Pseudomonas_E	s__Pseudomonas_E batumici	cheaACF	GCF_000820515.1-UCMB321_RS05795	772	Hpt,H-kinase_dim,HATPase_c,CheW,Response_reg	105
GCF_900100495.1	99.68	d__Bacteria	p__Proteobacteria	c__Gammaproteobacteria	o__Pseudomonadales	f__Pseudomonadaceae	g__Pseudomonas_E	s__Pseudomonas_E benzenivorans	cheaACF	GCF_900100495.1-BLS63_RS02385	732	Hpt,H-kinase_dim,HATPase_c,CheW,Response_reg	81
GCF_900100495.1	99.68	d__Bacteria	p__Proteobacteria	c__Gammaproteobacteria	o__Pseudomonadales	f__Pseudomonadaceae	g__Pseudomonas_E	s__Pseudomonas_E benzenivorans	cheaACF	GCF_900100495.1-BLS63_RS00920	743	Hpt,H-kinase_dim,HATPase_c,CheW,Response_reg	105
GCF_002934685.1	99.31	d__Bacteria	p__Proteobacteria	c__Gammaproteobacteria	o__Pseudomonadales	f__Pseudomonadaceae	g__Pseudomonas_E	s__Pseudomonas_E bohemica	cheaACF	GCF_002934685.1-CE491_RS19255	797	Hpt,H-kinase_dim,HATPase_c,CheW,Response_reg	104
GCF_900115555.1	99.95	d__Bacteria	p__Proteobacteria	c__Gammaproteobacteria	o__Pseudomonadales	f__Pseudomonadaceae	g__Pseudomonas_E	s__Pseudomonas_E borbori	cheaACF	GCF_900115555.1-BM315_RS23245	731	Hpt,H-kinase_dim,HATPase_c,CheW,Response_reg	57
GCF_000194805.1	100	d__Bacteria	p__Proteobacteria	c__Gammaproteobacteria	o__Pseudomonadales	f__Pseudomonadaceae	g__Pseudomonas_E	s__Pseudomonas_E brassicacearum	cheaACF	GCF_000194805.1-PSEBR_RS05485	754	Hpt,H-kinase_dim,HATPase_c,CheW,Response_reg	105
GCF_000585995.1	100	d__Bacteria	p__Proteobacteria	c__Gammaproteobacteria	o__Pseudomonadales	f__Pseudomonadaceae	g__Pseudomonas_E	s__Pseudomonas_E brassicacearum_A	cheaACF	GCF_000585995.1-CD58_RS05585	754	Hpt,H-kinase_dim,HATPase_c,CheW,Response_reg	105
GCF_900105815.1	99.18	d__Bacteria	p__Proteobacteria	c__Gammaproteobacteria	o__Pseudomonadales	f__Pseudomonadaceae	g__Pseudomonas_E	s__Pseudomonas_E brenneri_B	cheaACF	GCF_900105815.1-BLU43_RS00545	762	Hpt,H-kinase_dim,HATPase_c,CheW,Response_reg	105
GCF_000503215.1	99.93	d__Bacteria	p__Proteobacteria	c__Gammaproteobacteria	o__Pseudomonadales	f__Pseudomonadaceae	g__Pseudomonas_E	s__Pseudomonas_E canadensis	cheaACF	GCF_000503215.1-U367_RS0125475	755	Hpt,H-kinase_dim,HATPase_c,CheW,Response_reg	105
GCF_900100365.1	100	d__Bacteria	p__Proteobacteria	c__Gammaproteobacteria	o__Pseudomonadales	f__Pseudomonadaceae	g__Pseudomonas_E	s__Pseudomonas_E cannabina	cheaACF	GCF_900100365.1-BLT55_RS02295	782	Hpt,H-kinase_dim,HATPase_c,CheW,Response_reg	105
GCF_000731675.1	100	d__Bacteria	p__Proteobacteria	c__Gammaproteobacteria	o__Pseudomonadales	f__Pseudomonadaceae	g__Pseudomonas_E	s__Pseudomonas_E capeferrum	cheaACF	GCF_000731675.1-PC358_RS15405	760	Hpt,H-kinase_dim,HATPase_c,CheW,Response_reg	105
GCF_001400735.1	100	d__Bacteria	p__Proteobacteria	c__Gammaproteobacteria	o__Pseudomonadales	f__Pseudomonadaceae	g__Pseudomonas_E	s__Pseudomonas_E caricapapayae	cheaACF	GCF_001400735.1-ALO80_RS23485	791	Hpt,H-kinase_dim,HATPase_c,CheW,Response_reg	105
GCF_002158995.1	99.55	d__Bacteria	p__Proteobacteria	c__Gammaproteobacteria	o__Pseudomonadales	f__Pseudomonadaceae	g__Pseudomonas_E	s__Pseudomonas_E caspiana	cheaACF	GCF_002158995.1-AUC60_RS02375	797	Hpt,H-kinase_dim,HATPase_c,CheW,Response_reg	105
GCF_001983175.1	99.86	d__Bacteria	p__Proteobacteria	c__Gammaproteobacteria	o__Pseudomonadales	f__Pseudomonadaceae	g__Pseudomonas_E	s__Pseudomonas_E cedrina	cheaACF	GCF_001983175.1-BLL36_RS29475	758	Hpt,H-kinase_dim,HATPase_c,CheW,Response_reg	105
GCF_900074915.1	99.68	d__Bacteria	p__Proteobacteria	c__Gammaproteobacteria	o__Pseudomonadales	f__Pseudomonadaceae	g__Pseudomonas_E	s__Pseudomonas_E cerasi	cheaACF	GCF_900074915.1-PCPL58_RS08845	791	Hpt,H-kinase_dim,HATPase_c,CheW,Response_reg	105
GCF_001921865.1	99.83	d__Bacteria	p__Proteobacteria	c__Gammaproteobacteria	o__Pseudomonadales	f__Pseudomonadaceae	g__Pseudomonas_E	s__Pseudomonas_E chlororaphis_D	cheaACF	GCF_001921865.1-BTN82_RS05085	775	Hpt,H-kinase_dim,HATPase_c,CheW,Response_reg	105
GCF_001023535.1	100	d__Bacteria	p__Proteobacteria	c__Gammaproteobacteria	o__Pseudomonadales	f__Pseudomonadaceae	g__Pseudomonas_E	s__Pseudomonas_E chlororaphis_E	cheaACF	GCF_001023535.1-VM99_RS12260	754	Hpt,H-kinase_dim,HATPase_c,CheW,Response_reg	105
GCF_900105555.1	98.38	d__Bacteria	p__Proteobacteria	c__Gammaproteobacteria	o__Pseudomonadales	f__Pseudomonadaceae	g__Pseudomonas_E	s__Pseudomonas_E coleopterorum	cheaACF	GCF_900105555.1-BLV18_RS16390	772	Hpt,H-kinase_dim,HATPase_c,CheW,Response_reg	105
GCF_900115475.1	99.84	d__Bacteria	p__Proteobacteria	c__Gammaproteobacteria	o__Pseudomonadales	f__Pseudomonadaceae	g__Pseudomonas_E	s__Pseudomonas_E composti	cheaACF	GCF_900115475.1-BM059_RS23100	754	Hpt,H-kinase_dim,HATPase_c,CheW,Response_reg	105
GCF_900103225.1	100	d__Bacteria	p__Proteobacteria	c__Gammaproteobacteria	o__Pseudomonadales	f__Pseudomonadaceae	g__Pseudomonas_E	s__Pseudomonas_E congelans	cheaACF	GCF_900103225.1-BLR20_RS09025	789	Hpt,H-kinase_dim,HATPase_c,CheW,Response_reg	105
GCF_001269905.1	99.69	d__Bacteria	p__Proteobacteria	c__Gammaproteobacteria	o__Pseudomonadales	f__Pseudomonadaceae	g__Pseudomonas_E	s__Pseudomonas_E corrugata	cheaACF	GCF_001269905.1-AD665_RS15345	750	Hpt,H-kinase_dim,HATPase_c,CheW,Response_reg	105
GCF_001870435.1	99.3	d__Bacteria	p__Proteobacteria	c__Gammaproteobacteria	o__Pseudomonadales	f__Pseudomonadaceae	g__Pseudomonas_E	s__Pseudomonas_E costantinii	cheaACF	GCF_001870435.1-BFL40_RS30865	757	Hpt,H-kinase_dim,HATPase_c,CheW,Response_reg	105
GCF_000425745.1	99.75	d__Bacteria	p__Proteobacteria	c__Gammaproteobacteria	o__Pseudomonadales	f__Pseudomonadaceae	g__Pseudomonas_E	s__Pseudomonas_E cremoricolorata	cheaACF	GCF_000425745.1-H618_RS0111935	764	Hpt,H-kinase_dim,HATPase_c,CheW,Response_reg	105
GCF_000759535.1	99.75	d__Bacteria	p__Proteobacteria	c__Gammaproteobacteria	o__Pseudomonadales	f__Pseudomonadaceae	g__Pseudomonas_E	s__Pseudomonas_E cremoricolorata_A	cheaACF	GCF_000759535.1-LK03_RS00980	769	Hpt,H-kinase_dim,HATPase_c,CheW,Response_reg	105
GCF_900106095.1	100	d__Bacteria	p__Proteobacteria	c__Gammaproteobacteria	o__Pseudomonadales	f__Pseudomonadaceae	g__Pseudomonas_E	s__Pseudomonas_E deceptionensis	cheaACF	GCF_900106095.1-BLW11_RS22555	766	Hpt,H-kinase_dim,HATPase_c,CheW,Response_reg	105
GCF_000259195.1	98.89	d__Bacteria	p__Proteobacteria	c__Gammaproteobacteria	o__Pseudomonadales	f__Pseudomonadaceae	g__Pseudomonas_E	s__Pseudomonas_E donghuensis	cheaACF	GCF_000259195.1-UW3_RS0119685	759	Hpt,H-kinase_dim,HATPase_c,CheW,Response_reg	105
GCF_001411475.1	99.57	d__Bacteria	p__Proteobacteria	c__Gammaproteobacteria	o__Pseudomonadales	f__Pseudomonadaceae	g__Pseudomonas_E	s__Pseudomonas_E endophytica	cheaACF	GCF_001411475.1-AQS70_RS21130	774	Hpt,H-kinase_dim,HATPase_c,CheW,Response_reg	105
GCF_000026105.1	100	d__Bacteria	p__Proteobacteria	c__Gammaproteobacteria	o__Pseudomonadales	f__Pseudomonadaceae	g__Pseudomonas_E	s__Pseudomonas_E entomophila	cheaACF	GCF_000026105.1-PSEEN_RS05820	761	Hpt,H-kinase_dim,HATPase_c,CheW,Response_reg	105
GCF_900102035.1	99.93	d__Bacteria	p__Proteobacteria	c__Gammaproteobacteria	o__Pseudomonadales	f__Pseudomonadaceae	g__Pseudomonas_E	s__Pseudomonas_E extremaustralis	cheaACF	GCF_900102035.1-BLR63_RS15810	765	Hpt,H-kinase_dim,HATPase_c,CheW,Response_reg	105
GCF_001870465.1	99.93	d__Bacteria	p__Proteobacteria	c__Gammaproteobacteria	o__Pseudomonadales	f__Pseudomonadaceae	g__Pseudomonas_E	s__Pseudomonas_E extremorientalis	cheaACF	GCF_001870465.1-BFN10_RS05150	754	Hpt,H-kinase_dim,HATPase_c,CheW,Response_reg	105
GCF_900100535.1	99.68	d__Bacteria	p__Proteobacteria	c__Gammaproteobacteria	o__Pseudomonadales	f__Pseudomonadaceae	g__Pseudomonas_E	s__Pseudomonas_E flavescens	cheaACF	GCF_900100535.1-BLR94_RS10665	760	Hpt,H-kinase_dim,HATPase_c,CheW,Response_reg	105
GCF_002087235.1	99.98	d__Bacteria	p__Proteobacteria	c__Gammaproteobacteria	o__Pseudomonadales	f__Pseudomonadaceae	g__Pseudomonas_E	s__Pseudomonas_E floridensis	cheaACF	GCF_002087235.1-BZK31_RS18970	786	Hpt,H-kinase_dim,HATPase_c,CheW,Response_reg	105
GCF_900215245.1	99.86	d__Bacteria	p__Proteobacteria	c__Gammaproteobacteria	o__Pseudomonadales	f__Pseudomonadaceae	g__Pseudomonas_E	s__Pseudomonas_E fluorescens	cheaACF	GCF_900215245.1-CPH89_RS17130	759	Hpt,H-kinase_dim,HATPase_c,CheW,Response_reg	105
GCF_000802965.1	100	d__Bacteria	p__Proteobacteria	c__Gammaproteobacteria	o__Pseudomonadales	f__Pseudomonadaceae	g__Pseudomonas_E	s__Pseudomonas_E fluorescens_A	cheaACF	GCF_000802965.1-NL64_RS24955	762	Hpt,H-kinase_dim,HATPase_c,CheW,Response_reg	105
GCF_001307275.1	100	d__Bacteria	p__Proteobacteria	c__Gammaproteobacteria	o__Pseudomonadales	f__Pseudomonadaceae	g__Pseudomonas_E	s__Pseudomonas_E fluorescens_AA	cheaACF	GCF_001307275.1-AO356_RS06265	754	Hpt,H-kinase_dim,HATPase_c,CheW,Response_reg	105
GCF_000801895.1	99.93	d__Bacteria	p__Proteobacteria	c__Gammaproteobacteria	o__Pseudomonadales	f__Pseudomonadaceae	g__Pseudomonas_E	s__Pseudomonas_E fluorescens_AH	cheaACF	GCF_000801895.1-MZ38_RS15725	758	Hpt,H-kinase_dim,HATPase_c,CheW,Response_reg	105
GCF_002022275.1	99.93	d__Bacteria	p__Proteobacteria	c__Gammaproteobacteria	o__Pseudomonadales	f__Pseudomonadaceae	g__Pseudomonas_E	s__Pseudomonas_E fluorescens_AJ	cheaACF	GCF_002022275.1-BFW87_RS17770	758	Hpt,H-kinase_dim,HATPase_c,CheW,Response_reg	105
GCF_002837185.1	99.93	d__Bacteria	p__Proteobacteria	c__Gammaproteobacteria	o__Pseudomonadales	f__Pseudomonadaceae	g__Pseudomonas_E	s__Pseudomonas_E fluorescens_AM	cheaACF	GCF_002837185.1-CIB54_RS07875	757	Hpt,H-kinase_dim,HATPase_c,CheW,Response_reg	105
GCF_001708445.1	99.93	d__Bacteria	p__Proteobacteria	c__Gammaproteobacteria	o__Pseudomonadales	f__Pseudomonadaceae	g__Pseudomonas_E	s__Pseudomonas_E fluorescens_AN	cheaACF	GCF_001708445.1-A7317_RS05970	759	Hpt,H-kinase_dim,HATPase_c,CheW,Response_reg	105
GCF_000817895.1	99.66	d__Bacteria	p__Proteobacteria	c__Gammaproteobacteria	o__Pseudomonadales	f__Pseudomonadaceae	g__Pseudomonas_E	s__Pseudomonas_E fluorescens_AO	cheaACF	GCF_000817895.1-NX10_RS19080	756	Hpt,H-kinase_dim,HATPase_c,CheW,Response_reg	105
GCF_001020715.1	99.38	d__Bacteria	p__Proteobacteria	c__Gammaproteobacteria	o__Pseudomonadales	f__Pseudomonadaceae	g__Pseudomonas_E	s__Pseudomonas_E fluorescens_AP	cheaACF	GCF_001020715.1-AA061_RS04965	770	Hpt,H-kinase_dim,HATPase_c,CheW,Response_reg	105
GCF_000217955.2	99.25	d__Bacteria	p__Proteobacteria	c__Gammaproteobacteria	o__Pseudomonadales	f__Pseudomonadaceae	g__Pseudomonas_E	s__Pseudomonas_E fluorescens_AQ	cheaACF	GCF_000217955.2-HK44_RS40575	763	Hpt,H-kinase_dim,HATPase_c,CheW,Response_reg	105
GCF_003055645.1	99.84	d__Bacteria	p__Proteobacteria	c__Gammaproteobacteria	o__Pseudomonadales	f__Pseudomonadaceae	g__Pseudomonas_E	s__Pseudomonas_E fluorescens_AR	cheaACF	GCF_003055645.1-DBV33_RS05555	764	Hpt,H-kinase_dim,HATPase_c,CheW,Response_reg	105
GCF_000293885.2	99.93	d__Bacteria	p__Proteobacteria	c__Gammaproteobacteria	o__Pseudomonadales	f__Pseudomonadaceae	g__Pseudomonas_E	s__Pseudomonas_E fluorescens_B	cheaACF	GCF_000293885.2-B723_RS11100	769	Hpt,H-kinase_dim,HATPase_c,CheW,Response_reg	105
GCF_003352875.1	99.93	d__Bacteria	p__Proteobacteria	c__Gammaproteobacteria	o__Pseudomonadales	f__Pseudomonadaceae	g__Pseudomonas_E	s__Pseudomonas_E fluorescens_BF	cheaACF	GCF_003352875.1-CFN16_RS04865	764	Hpt,H-kinase_dim,HATPase_c,CheW,Response_reg	105
GCF_002022265.1	99.77	d__Bacteria	p__Proteobacteria	c__Gammaproteobacteria	o__Pseudomonadales	f__Pseudomonadaceae	g__Pseudomonas_E	s__Pseudomonas_E fluorescens_C	cheaACF	GCF_002022265.1-BFW86_RS05495	760	Hpt,H-kinase_dim,HATPase_c,CheW,Response_reg	105
GCF_001307155.1	99.52	d__Bacteria	p__Proteobacteria	c__Gammaproteobacteria	o__Pseudomonadales	f__Pseudomonadaceae	g__Pseudomonas_E	s__Pseudomonas_E fluorescens_E	cheaACF	GCF_001307155.1-AO353_RS04225	764	Hpt,H-kinase_dim,HATPase_c,CheW,Response_reg	105
GCF_000276585.1	99.36	d__Bacteria	p__Proteobacteria	c__Gammaproteobacteria	o__Pseudomonadales	f__Pseudomonadaceae	g__Pseudomonas_E	s__Pseudomonas_E fluorescens_F	cheaACF	GCF_000276585.1-AYM_RS0104285	761	Hpt,H-kinase_dim,HATPase_c,CheW,Response_reg	105
GCF_000292795.1	99.85	d__Bacteria	p__Proteobacteria	c__Gammaproteobacteria	o__Pseudomonadales	f__Pseudomonadaceae	g__Pseudomonas_E	s__Pseudomonas_E fluorescens_H	cheaACF	GCF_000292795.1-I1A_RS05220	762	Hpt,H-kinase_dim,HATPase_c,CheW,Response_reg	105
GCF_002417665.1	99.93	d__Bacteria	p__Proteobacteria	c__Gammaproteobacteria	o__Pseudomonadales	f__Pseudomonadaceae	g__Pseudomonas_E	s__Pseudomonas_E fluorescens_J	cheaACF	GCF_002417665.1-CP336_RS09475	764	Hpt,H-kinase_dim,HATPase_c,CheW,Response_reg	105
GCF_001679645.1	99.32	d__Bacteria	p__Proteobacteria	c__Gammaproteobacteria	o__Pseudomonadales	f__Pseudomonadaceae	g__Pseudomonas_E	s__Pseudomonas_E fluorescens_K	cheaACF	GCF_001679645.1-BBF94_RS14480	766	Hpt,H-kinase_dim,HATPase_c,CheW,Response_reg	105
GCF_001648775.1	99.93	d__Bacteria	p__Proteobacteria	c__Gammaproteobacteria	o__Pseudomonadales	f__Pseudomonadaceae	g__Pseudomonas_E	s__Pseudomonas_E fluorescens_M	cheaACF	GCF_001648775.1-A8O26_RS26275	761	Hpt,H-kinase_dim,HATPase_c,CheW,Response_reg	105
GCF_001020875.1	99.66	d__Bacteria	p__Proteobacteria	c__Gammaproteobacteria	o__Pseudomonadales	f__Pseudomonadaceae	g__Pseudomonas_E	s__Pseudomonas_E fluorescens_N	cheaACF	GCF_001020875.1-AA065_RS05715	762	Hpt,H-kinase_dim,HATPase_c,CheW,Response_reg	105
GCF_000967965.1	99.93	d__Bacteria	p__Proteobacteria	c__Gammaproteobacteria	o__Pseudomonadales	f__Pseudomonadaceae	g__Pseudomonas_E	s__Pseudomonas_E fluorescens_O	cheaACF	GCF_000967965.1-VC35_RS14850	759	Hpt,H-kinase_dim,HATPase_c,CheW,Response_reg	105
GCF_001623525.1	99.93	d__Bacteria	p__Proteobacteria	c__Gammaproteobacteria	o__Pseudomonadales	f__Pseudomonadaceae	g__Pseudomonas_E	s__Pseudomonas_E fluorescens_Q	cheaACF	GCF_001623525.1-TK06_RS15590	754	Hpt,H-kinase_dim,HATPase_c,CheW,Response_reg	105
GCF_000281895.1	100	d__Bacteria	p__Proteobacteria	c__Gammaproteobacteria	o__Pseudomonadales	f__Pseudomonadaceae	g__Pseudomonas_E	s__Pseudomonas_E fluorescens_S	cheaACF	GCF_000281895.1-PFLQ2_RS06155	756	Hpt,H-kinase_dim,HATPase_c,CheW,Response_reg	105
GCF_000346775.1	99.01	d__Bacteria	p__Proteobacteria	c__Gammaproteobacteria	o__Pseudomonadales	f__Pseudomonadaceae	g__Pseudomonas_E	s__Pseudomonas_E fluorescens_T	cheaACF	GCF_000346775.1-IC61_RS0110380	758	Hpt,H-kinase_dim,HATPase_c,CheW,Response_reg	105
GCF_000968015.1	99.38	d__Bacteria	p__Proteobacteria	c__Gammaproteobacteria	o__Pseudomonadales	f__Pseudomonadaceae	g__Pseudomonas_E	s__Pseudomonas_E fluorescens_W	cheaACF	GCF_000968015.1-VD17_RS07595	761	Hpt,H-kinase_dim,HATPase_c,CheW,Response_reg	105
GCF_000730425.1	98.64	d__Bacteria	p__Proteobacteria	c__Gammaproteobacteria	o__Pseudomonadales	f__Pseudomonadaceae	g__Pseudomonas_E	s__Pseudomonas_E fluorescens_X	cheaACF	GCF_000730425.1-HZ99_RS10660	765	Hpt,H-kinase_dim,HATPase_c,CheW,Response_reg	105
GCF_900105835.1	100	d__Bacteria	p__Proteobacteria	c__Gammaproteobacteria	o__Pseudomonadales	f__Pseudomonadaceae	g__Pseudomonas_E	s__Pseudomonas_E fragi	cheaACF	GCF_900105835.1-BLU25_RS09495	769	Hpt,H-kinase_dim,HATPase_c,CheW,Response_reg	105
GCF_002269485.1	100	d__Bacteria	p__Proteobacteria	c__Gammaproteobacteria	o__Pseudomonadales	f__Pseudomonadaceae	g__Pseudomonas_E	s__Pseudomonas_E fragi_B	cheaACF	GCF_002269485.1-CJU74_RS11225	769	Hpt,H-kinase_dim,HATPase_c,CheW,Response_reg	105
GCF_002269505.1	100	d__Bacteria	p__Proteobacteria	c__Gammaproteobacteria	o__Pseudomonadales	f__Pseudomonadaceae	g__Pseudomonas_E	s__Pseudomonas_E fragi_D	cheaACF	GCF_002269505.1-CJU81_RS11725	767	Hpt,H-kinase_dim,HATPase_c,CheW,Response_reg	105
GCF_000802155.2	100	d__Bacteria	p__Proteobacteria	c__Gammaproteobacteria	o__Pseudomonadales	f__Pseudomonadaceae	g__Pseudomonas_E	s__Pseudomonas_E frederiksbergensis_A	cheaACF	GCF_000802155.2-JZ00_RS16975	751	Hpt,H-kinase_dim,HATPase_c,CheW,Response_reg	105
GCF_001874645.1	98.78	d__Bacteria	p__Proteobacteria	c__Gammaproteobacteria	o__Pseudomonadales	f__Pseudomonadaceae	g__Pseudomonas_E	s__Pseudomonas_E frederiksbergensis_B	cheaACF	GCF_001874645.1-BLL42_RS08610	762	Hpt,H-kinase_dim,HATPase_c,CheW,Response_reg	105
GCF_002967995.1	99.93	d__Bacteria	p__Proteobacteria	c__Gammaproteobacteria	o__Pseudomonadales	f__Pseudomonadaceae	g__Pseudomonas_E	s__Pseudomonas_E frederiksbergensis_D	cheaACF	GCF_002967995.1-C5612_RS20610	761	Hpt,H-kinase_dim,HATPase_c,CheW,Response_reg	105
GCF_900105495.1	99.38	d__Bacteria	p__Proteobacteria	c__Gammaproteobacteria	o__Pseudomonadales	f__Pseudomonadaceae	g__Pseudomonas_E	s__Pseudomonas_E frederiksbergensis_E	cheaACF	GCF_900105495.1-BLW70_RS28500	762	Hpt,H-kinase_dim,HATPase_c,CheW,Response_reg	105
GCF_000730565.1	100	d__Bacteria	p__Proteobacteria	c__Gammaproteobacteria	o__Pseudomonadales	f__Pseudomonadaceae	g__Pseudomonas_E	s__Pseudomonas_E fulva	cheaACF	GCF_000730565.1-PFU01S_RS12485	767	Hpt,H-kinase_dim,HATPase_c,CheW,Response_reg	105
GCF_000834555.1	100	d__Bacteria	p__Proteobacteria	c__Gammaproteobacteria	o__Pseudomonadales	f__Pseudomonadaceae	g__Pseudomonas_E	s__Pseudomonas_E fulva_A	cheaACF	GCF_000834555.1-RU08_RS00555	763	Hpt,H-kinase_dim,HATPase_c,CheW,Response_reg	105
GCF_000213805.1	99.6	d__Bacteria	p__Proteobacteria	c__Gammaproteobacteria	o__Pseudomonadales	f__Pseudomonadaceae	g__Pseudomonas_E	s__Pseudomonas_E fulva_B	cheaACF	GCF_000213805.1-PSEFU_RS05805	764	Hpt,H-kinase_dim,HATPase_c,CheW,Response_reg	105
GCF_000364705.1	99.92	d__Bacteria	p__Proteobacteria	c__Gammaproteobacteria	o__Pseudomonadales	f__Pseudomonadaceae	g__Pseudomonas_E	s__Pseudomonas_E fuscovaginae_A	cheaACF	GCF_000364705.1-K675_RS0118605	766	Hpt,H-kinase_dim,HATPase_c,CheW,Response_reg	105
GCF_001293465.1	99.96	d__Bacteria	p__Proteobacteria	c__Gammaproteobacteria	o__Pseudomonadales	f__Pseudomonadaceae	g__Pseudomonas_E	s__Pseudomonas_E fuscovaginae_B	cheaACF	GCF_001293465.1-PF66_RS03035	767	Hpt,H-kinase_dim,HATPase_c,CheW,Response_reg	105
GCF_001983165.1	98.64	d__Bacteria	p__Proteobacteria	c__Gammaproteobacteria	o__Pseudomonadales	f__Pseudomonadaceae	g__Pseudomonas_E	s__Pseudomonas_E gessardii	cheaACF	GCF_001983165.1-BLL38_RS08345	765	Hpt,H-kinase_dim,HATPase_c,CheW,Response_reg	105
GCF_002895165.1	100	d__Bacteria	p__Proteobacteria	c__Gammaproteobacteria	o__Pseudomonadales	f__Pseudomonadaceae	g__Pseudomonas_E	s__Pseudomonas_E gingeri	cheaACF	GCF_002895165.1-CCU68_RS29560	762	Hpt,H-kinase_dim,HATPase_c,CheW,Response_reg	105
GCF_900111735.1	99.68	d__Bacteria	p__Proteobacteria	c__Gammaproteobacteria	o__Pseudomonadales	f__Pseudomonadaceae	g__Pseudomonas_E	s__Pseudomonas_E graminis	cheaACF	GCF_900111735.1-BMY98_RS20655	778	Hpt,H-kinase_dim,HATPase_c,CheW,Response_reg	104
GCF_001705435.1	99.68	d__Bacteria	p__Proteobacteria	c__Gammaproteobacteria	o__Pseudomonadales	f__Pseudomonadaceae	g__Pseudomonas_E	s__Pseudomonas_E graminis_B	cheaACF	GCF_001705435.1-BBI10_RS15825	778	Hpt,H-kinase_dim,HATPase_c,CheW,Response_reg	104
GCF_002093745.1	100	d__Bacteria	p__Proteobacteria	c__Gammaproteobacteria	o__Pseudomonadales	f__Pseudomonadaceae	g__Pseudomonas_E	s__Pseudomonas_E graminis_C	cheaACF	GCF_002093745.1-BW687_RS16160	786	Hpt,H-kinase_dim,HATPase_c,CheW,Response_reg	105
GCF_900105485.1	99.93	d__Bacteria	p__Proteobacteria	c__Gammaproteobacteria	o__Pseudomonadales	f__Pseudomonadaceae	g__Pseudomonas_E	s__Pseudomonas_E granadensis	cheaACF	GCF_900105485.1-BLU52_RS03810	756	Hpt,H-kinase_dim,HATPase_c,CheW,Response_reg	105
GCF_900101085.1	99.93	d__Bacteria	p__Proteobacteria	c__Gammaproteobacteria	o__Pseudomonadales	f__Pseudomonadaceae	g__Pseudomonas_E	s__Pseudomonas_E grimontii	cheaACF	GCF_900101085.1-BLQ48_RS30020	760	Hpt,H-kinase_dim,HATPase_c,CheW,Response_reg	105
GCF_900102675.1	100	d__Bacteria	p__Proteobacteria	c__Gammaproteobacteria	o__Pseudomonadales	f__Pseudomonadaceae	g__Pseudomonas_E	s__Pseudomonas_E guariconensis	cheaACF	GCF_900102675.1-BLS27_RS17680	761	Hpt,H-kinase_dim,HATPase_c,CheW,Response_reg	105
GCF_900104265.1	100	d__Bacteria	p__Proteobacteria	c__Gammaproteobacteria	o__Pseudomonadales	f__Pseudomonadaceae	g__Pseudomonas_E	s__Pseudomonas_E guguanensis	cheaACF	GCF_900104265.1-BLS61_RS17630	751	Hpt,H-kinase_dim,HATPase_c,CheW,Response_reg	105
GCF_900113745.1	100	d__Bacteria	p__Proteobacteria	c__Gammaproteobacteria	o__Pseudomonadales	f__Pseudomonadaceae	g__Pseudomonas_E	s__Pseudomonas_E guineae	cheaACF	GCF_900113745.1-BMZ32_RS02590	750	Hpt,H-kinase_dim,HATPase_c,CheW,Response_reg	105
GCF_001043025.1	100	d__Bacteria	p__Proteobacteria	c__Gammaproteobacteria	o__Pseudomonadales	f__Pseudomonadaceae	g__Pseudomonas_E	s__Pseudomonas_E helleri	cheaACF	GCF_001043025.1-TU84_RS06535	768	Hpt,H-kinase_dim,HATPase_c,CheW,Response_reg	105
GCF_000783395.1	99.93	d__Bacteria	p__Proteobacteria	c__Gammaproteobacteria	o__Pseudomonadales	f__Pseudomonadaceae	g__Pseudomonas_E	s__Pseudomonas_E helmanticensis	cheaACF	GCF_000783395.1-NZ35_RS01825	762	Hpt,H-kinase_dim,HATPase_c,CheW,Response_reg	105
GCF_003263425.1	99.06	d__Bacteria	p__Proteobacteria	c__Gammaproteobacteria	o__Pseudomonadales	f__Pseudomonadaceae	g__Pseudomonas_E	s__Pseudomonas_E inefficax	cheaACF	GCF_003263425.1-GT37_RS06955	765	Hpt,H-kinase_dim,HATPase_c,CheW,Response_reg	105
GCF_900188455.1	99.52	d__Bacteria	p__Proteobacteria	c__Gammaproteobacteria	o__Pseudomonadales	f__Pseudomonadaceae	g__Pseudomonas_E	s__Pseudomonas_E japonica	cheaACF	GCF_900188455.1-CHB99_RS21185	764	Hpt,H-kinase_dim,HATPase_c,CheW,Response_reg	105
GCF_002236115.1	99.93	d__Bacteria	p__Proteobacteria	c__Gammaproteobacteria	o__Pseudomonadales	f__Pseudomonadaceae	g__Pseudomonas_E	s__Pseudomonas_E jessenii	cheaACF	GCF_002236115.1-PSJE_RS15150	759	Hpt,H-kinase_dim,HATPase_c,CheW,Response_reg	105
GCF_001269885.1	100	d__Bacteria	p__Proteobacteria	c__Gammaproteobacteria	o__Pseudomonadales	f__Pseudomonadaceae	g__Pseudomonas_E	s__Pseudomonas_E kilonensis	cheaACF	GCF_001269885.1-AD662_RS05180	754	Hpt,H-kinase_dim,HATPase_c,CheW,Response_reg	105
GCF_003096395.1	100	d__Bacteria	p__Proteobacteria	c__Gammaproteobacteria	o__Pseudomonadales	f__Pseudomonadaceae	g__Pseudomonas_E	s__Pseudomonas_E kilonensis_B	cheaACF	GCF_003096395.1-C7317_RS22195	754	Hpt,H-kinase_dim,HATPase_c,CheW,Response_reg	105
GCF_002003425.1	99.93	d__Bacteria	p__Proteobacteria	c__Gammaproteobacteria	o__Pseudomonadales	f__Pseudomonadaceae	g__Pseudomonas_E	s__Pseudomonas_E koreensis_A	cheaACF	GCF_002003425.1-BOW65_RS04845	762	Hpt,H-kinase_dim,HATPase_c,CheW,Response_reg	105
GCF_003049825.1	99.66	d__Bacteria	p__Proteobacteria	c__Gammaproteobacteria	o__Pseudomonadales	f__Pseudomonadaceae	g__Pseudomonas_E	s__Pseudomonas_E koreensis_B	cheaACF	GCF_003049825.1-PkP19E3_RS05420	767	Hpt,H-kinase_dim,HATPase_c,CheW,Response_reg	105
GCF_001605965.1	99.93	d__Bacteria	p__Proteobacteria	c__Gammaproteobacteria	o__Pseudomonadales	f__Pseudomonadaceae	g__Pseudomonas_E	s__Pseudomonas_E koreensis_C	cheaACF	GCF_001605965.1-AYO71_RS08025	756	Hpt,H-kinase_dim,HATPase_c,CheW,Response_reg	105
GCF_900101415.1	99.66	d__Bacteria	p__Proteobacteria	c__Gammaproteobacteria	o__Pseudomonadales	f__Pseudomonadaceae	g__Pseudomonas_E	s__Pseudomonas_E koreensis_D	cheaACF	GCF_900101415.1-BLS19_RS06520	764	Hpt,H-kinase_dim,HATPase_c,CheW,Response_reg	105
GCF_003352185.1	99.93	d__Bacteria	p__Proteobacteria	c__Gammaproteobacteria	o__Pseudomonadales	f__Pseudomonadaceae	g__Pseudomonas_E	s__Pseudomonas_E kribbensis	cheaACF	GCF_003352185.1-DLD99_RS05670	764	Hpt,H-kinase_dim,HATPase_c,CheW,Response_reg	105
GCF_001439845.1	99.74	d__Bacteria	p__Proteobacteria	c__Gammaproteobacteria	o__Pseudomonadales	f__Pseudomonadaceae	g__Pseudomonas_E	s__Pseudomonas_E lactis	cheaACF	GCF_001439845.1-TX24_RS24485	758	Hpt,H-kinase_dim,HATPase_c,CheW,Response_reg	105
GCF_002934665.1	99.93	d__Bacteria	p__Proteobacteria	c__Gammaproteobacteria	o__Pseudomonadales	f__Pseudomonadaceae	g__Pseudomonas_E	s__Pseudomonas_E laurylsulfatiphila	cheaACF	GCF_002934665.1-CD175_RS24065	764	Hpt,H-kinase_dim,HATPase_c,CheW,Response_reg	105
GCF_002906155.1	99.93	d__Bacteria	p__Proteobacteria	c__Gammaproteobacteria	o__Pseudomonadales	f__Pseudomonadaceae	g__Pseudomonas_E	s__Pseudomonas_E laurylsulfativorans	cheaACF	GCF_002906155.1-B0D71_RS08485	759	Hpt,H-kinase_dim,HATPase_c,CheW,Response_reg	105
GCF_001439685.1	99.8	d__Bacteria	p__Proteobacteria	c__Gammaproteobacteria	o__Pseudomonadales	f__Pseudomonadaceae	g__Pseudomonas_E	s__Pseudomonas_E libanensis	cheaACF	GCF_001439685.1-TU73_RS10335	755	Hpt,H-kinase_dim,HATPase_c,CheW,Response_reg	105
GCF_001042905.1	99.66	d__Bacteria	p__Proteobacteria	c__Gammaproteobacteria	o__Pseudomonadales	f__Pseudomonadaceae	g__Pseudomonas_E	s__Pseudomonas_E lini	cheaACF	GCF_001042905.1-TU81_RS04580	762	Hpt,H-kinase_dim,HATPase_c,CheW,Response_reg	105
GCF_001042985.1	100	d__Bacteria	p__Proteobacteria	c__Gammaproteobacteria	o__Pseudomonadales	f__Pseudomonadaceae	g__Pseudomonas_E	s__Pseudomonas_E lundensis	cheaACF	GCF_001042985.1-TU74_RS11880	765	Hpt,H-kinase_dim,HATPase_c,CheW,Response_reg	105
GCF_002269125.1	99.68	d__Bacteria	p__Proteobacteria	c__Gammaproteobacteria	o__Pseudomonadales	f__Pseudomonadaceae	g__Pseudomonas_E	s__Pseudomonas_E lundensis_A	cheaACF	GCF_002269125.1-CJF39_RS05150	767	Hpt,H-kinase_dim,HATPase_c,CheW,Response_reg	105
GCF_002563895.1	99.93	d__Bacteria	p__Proteobacteria	c__Gammaproteobacteria	o__Pseudomonadales	f__Pseudomonadaceae	g__Pseudomonas_E	s__Pseudomonas_E lurida	cheaACF	GCF_002563895.1-ATH90_RS06250	756	Hpt,H-kinase_dim,HATPase_c,CheW,Response_reg	105
GCF_000759445.1	99.59	d__Bacteria	p__Proteobacteria	c__Gammaproteobacteria	o__Pseudomonadales	f__Pseudomonadaceae	g__Pseudomonas_E	s__Pseudomonas_E lutea	cheaACF	GCF_000759445.1-LT42_RS11205	782	Hpt,H-kinase_dim,HATPase_c,CheW,Response_reg	104
GCF_900106065.1	99.66	d__Bacteria	p__Proteobacteria	c__Gammaproteobacteria	o__Pseudomonadales	f__Pseudomonadaceae	g__Pseudomonas_E	s__Pseudomonas_E mandelii	cheaACF	GCF_900106065.1-BLU63_RS04075	766	Hpt,H-kinase_dim,HATPase_c,CheW,Response_reg	105
GCF_002251635.1	98.27	d__Bacteria	p__Proteobacteria	c__Gammaproteobacteria	o__Pseudomonadales	f__Pseudomonadaceae	g__Pseudomonas_E	s__Pseudomonas_E mandelii_B	cheaACF	GCF_002251635.1-B7L09_RS11585	764	Hpt,H-kinase_dim,HATPase_c,CheW,Response_reg	105
GCF_001645105.1	99.93	d__Bacteria	p__Proteobacteria	c__Gammaproteobacteria	o__Pseudomonadales	f__Pseudomonadaceae	g__Pseudomonas_E	s__Pseudomonas_E marginalis	cheaACF	GCF_001645105.1-AO064_RS24850	755	Hpt,H-kinase_dim,HATPase_c,CheW,Response_reg	105
GCF_900116605.1	99.68	d__Bacteria	p__Proteobacteria	c__Gammaproteobacteria	o__Pseudomonadales	f__Pseudomonadaceae	g__Pseudomonas_E	s__Pseudomonas_E marincola	cheaACF	GCF_900116605.1-BM395_RS03735	787	Hpt,H-kinase_dim,HATPase_c,CheW,Response_reg	105
GCF_000826105.1	98.3	d__Bacteria	p__Proteobacteria	c__Gammaproteobacteria	o__Pseudomonadales	f__Pseudomonadaceae	g__Pseudomonas_E	s__Pseudomonas_E massiliensis	cheaACF	GCF_000826105.1-BN1188_RS13540	757	Hpt,H-kinase_dim,HATPase_c,CheW,Response_reg	105
GCF_000774145.1	99.69	d__Bacteria	p__Proteobacteria	c__Gammaproteobacteria	o__Pseudomonadales	f__Pseudomonadaceae	g__Pseudomonas_E	s__Pseudomonas_E mediterranea	cheaACF	GCF_000774145.1-N005_RS16220	752	Hpt,H-kinase_dim,HATPase_c,CheW,Response_reg	105
GCF_003008615.1	99.76	d__Bacteria	p__Proteobacteria	c__Gammaproteobacteria	o__Pseudomonadales	f__Pseudomonadaceae	g__Pseudomonas_E	s__Pseudomonas_E mendocina_C	cheaACF	GCF_003008615.1-C7A17_RS15420	751	Hpt,H-kinase_dim,HATPase_c,CheW,Response_reg	105
GCF_002091715.1	99.93	d__Bacteria	p__Proteobacteria	c__Gammaproteobacteria	o__Pseudomonadales	f__Pseudomonadaceae	g__Pseudomonas_E	s__Pseudomonas_E migulae	cheaACF	GCF_002091715.1-PMI01S_RS20685	762	Hpt,H-kinase_dim,HATPase_c,CheW,Response_reg	105
GCF_900105115.1	99.66	d__Bacteria	p__Proteobacteria	c__Gammaproteobacteria	o__Pseudomonadales	f__Pseudomonadaceae	g__Pseudomonas_E	s__Pseudomonas_E mohnii	cheaACF	GCF_900105115.1-BLV61_RS21810	762	Hpt,H-kinase_dim,HATPase_c,CheW,Response_reg	105
GCF_000730605.1	99.87	d__Bacteria	p__Proteobacteria	c__Gammaproteobacteria	o__Pseudomonadales	f__Pseudomonadaceae	g__Pseudomonas_E	s__Pseudomonas_E monteilii	cheaACF	GCF_000730605.1-PM2_RS01855	767	Hpt,H-kinase_dim,HATPase_c,CheW,Response_reg	105
GCF_001534745.1	99.57	d__Bacteria	p__Proteobacteria	c__Gammaproteobacteria	o__Pseudomonadales	f__Pseudomonadaceae	g__Pseudomonas_E	s__Pseudomonas_E monteilii_A	cheaACF	GCF_001534745.1-APT63_RS04735	756	Hpt,H-kinase_dim,HATPase_c,CheW,Response_reg	105
GCF_001319945.1	100	d__Bacteria	p__Proteobacteria	c__Gammaproteobacteria	o__Pseudomonadales	f__Pseudomonadaceae	g__Pseudomonas_E	s__Pseudomonas_E monteilii_C	cheaACF	GCF_001319945.1-APH46_RS12295	758	Hpt,H-kinase_dim,HATPase_c,CheW,Response_reg	105
GCF_900102045.1	99.63	d__Bacteria	p__Proteobacteria	c__Gammaproteobacteria	o__Pseudomonadales	f__Pseudomonadaceae	g__Pseudomonas_E	s__Pseudomonas_E moorei_A	cheaACF	GCF_900102045.1-BLR01_RS02530	760	Hpt,H-kinase_dim,HATPase_c,CheW,Response_reg	105
GCF_900105805.1	99.66	d__Bacteria	p__Proteobacteria	c__Gammaproteobacteria	o__Pseudomonadales	f__Pseudomonadaceae	g__Pseudomonas_E	s__Pseudomonas_E moraviensis_A	cheaACF	GCF_900105805.1-BLU71_RS00135	756	Hpt,H-kinase_dim,HATPase_c,CheW,Response_reg	105
GCF_000621225.1	99.92	d__Bacteria	p__Proteobacteria	c__Gammaproteobacteria	o__Pseudomonadales	f__Pseudomonadaceae	g__Pseudomonas_E	s__Pseudomonas_E mosselii	cheaACF	GCF_000621225.1-Q380_RS0111305	764	Hpt,H-kinase_dim,HATPase_c,CheW,Response_reg	105
GCF_003205295.1	99.92	d__Bacteria	p__Proteobacteria	c__Gammaproteobacteria	o__Pseudomonadales	f__Pseudomonadaceae	g__Pseudomonas_E	s__Pseudomonas_E mosselii_B	cheaACF	GCF_003205295.1-DMX06_RS12715	766	Hpt,H-kinase_dim,HATPase_c,CheW,Response_reg	105
GCF_900106045.1	98.64	d__Bacteria	p__Proteobacteria	c__Gammaproteobacteria	o__Pseudomonadales	f__Pseudomonadaceae	g__Pseudomonas_E	s__Pseudomonas_E mucidolens	cheaACF	GCF_900106045.1-BLU75_RS17045	759	Hpt,H-kinase_dim,HATPase_c,CheW,Response_reg	105
GCF_000732445.1	100	d__Bacteria	p__Proteobacteria	c__Gammaproteobacteria	o__Pseudomonadales	f__Pseudomonadaceae	g__Pseudomonas_E	s__Pseudomonas_E oleovorans_A	cheaACF	GCF_000732445.1-GL31_RS20505	755	Hpt,H-kinase_dim,HATPase_c,CheW,Response_reg	105
GCF_001439815.1	99.93	d__Bacteria	p__Proteobacteria	c__Gammaproteobacteria	o__Pseudomonadales	f__Pseudomonadaceae	g__Pseudomonas_E	s__Pseudomonas_E orientalis	cheaACF	GCF_001439815.1-TU82_RS11130	757	Hpt,H-kinase_dim,HATPase_c,CheW,Response_reg	105
GCF_002934065.1	99.93	d__Bacteria	p__Proteobacteria	c__Gammaproteobacteria	o__Pseudomonadales	f__Pseudomonadaceae	g__Pseudomonas_E	s__Pseudomonas_E orientalis_A	cheaACF	GCF_002934065.1-BOP93_RS06055	759	Hpt,H-kinase_dim,HATPase_c,CheW,Response_reg	105
GCF_003031675.1	99.84	d__Bacteria	p__Proteobacteria	c__Gammaproteobacteria	o__Pseudomonadales	f__Pseudomonadaceae	g__Pseudomonas_E	s__Pseudomonas_E palleroniana	cheaACF	GCF_003031675.1-C9383_RS00550	754	Hpt,H-kinase_dim,HATPase_c,CheW,Response_reg	105
GCF_000730645.1	100	d__Bacteria	p__Proteobacteria	c__Gammaproteobacteria	o__Pseudomonadales	f__Pseudomonadaceae	g__Pseudomonas_E	s__Pseudomonas_E parafulva	cheaACF	GCF_000730645.1-PPA02S_RS09250	758	Hpt,H-kinase_dim,HATPase_c,CheW,Response_reg	105
GCF_000800255.1	99.61	d__Bacteria	p__Proteobacteria	c__Gammaproteobacteria	o__Pseudomonadales	f__Pseudomonadaceae	g__Pseudomonas_E	s__Pseudomonas_E parafulva_A	cheaACF	GCF_000800255.1-NJ69_RS01910	763	Hpt,H-kinase_dim,HATPase_c,CheW,Response_reg	105
GCF_002021815.1	100	d__Bacteria	p__Proteobacteria	c__Gammaproteobacteria	o__Pseudomonadales	f__Pseudomonadaceae	g__Pseudomonas_E	s__Pseudomonas_E parafulva_B	cheaACF	GCF_002021815.1-B2J77_RS15975	767	Hpt,H-kinase_dim,HATPase_c,CheW,Response_reg	105
GCF_001439735.1	99.8	d__Bacteria	p__Proteobacteria	c__Gammaproteobacteria	o__Pseudomonadales	f__Pseudomonadaceae	g__Pseudomonas_E	s__Pseudomonas_E paralactis	cheaACF	GCF_001439735.1-TX23_RS05465	759	Hpt,H-kinase_dim,HATPase_c,CheW,Response_reg	105
GCF_000730665.1	100	d__Bacteria	p__Proteobacteria	c__Gammaproteobacteria	o__Pseudomonadales	f__Pseudomonadaceae	g__Pseudomonas_E	s__Pseudomonas_E plecoglossicida	cheaACF	GCF_000730665.1-PPL01S_RS02135	753	Hpt,H-kinase_dim,HATPase_c,CheW,Response_reg	105
GCF_001439785.1	99.77	d__Bacteria	p__Proteobacteria	c__Gammaproteobacteria	o__Pseudomonadales	f__Pseudomonadaceae	g__Pseudomonas_E	s__Pseudomonas_E poae	cheaACF	GCF_001439785.1-TU75_RS08235	759	Hpt,H-kinase_dim,HATPase_c,CheW,Response_reg	105
GCF_900105155.1	100	d__Bacteria	p__Proteobacteria	c__Gammaproteobacteria	o__Pseudomonadales	f__Pseudomonadaceae	g__Pseudomonas_E	s__Pseudomonas_E prosekii	cheaACF	GCF_900105155.1-BLU01_RS07300	766	Hpt,H-kinase_dim,HATPase_c,CheW,Response_reg	105
GCF_000397205.1	99.38	d__Bacteria	p__Proteobacteria	c__Gammaproteobacteria	o__Pseudomonadales	f__Pseudomonadaceae	g__Pseudomonas_E	s__Pseudomonas_E protegens	cheaACF	GCF_000397205.1-PFLCHA0_RS05750	776	Hpt,H-kinase_dim,HATPase_c,CheW,Response_reg	105
GCF_003363755.1	99.38	d__Bacteria	p__Proteobacteria	c__Gammaproteobacteria	o__Pseudomonadales	f__Pseudomonadaceae	g__Pseudomonas_E	s__Pseudomonas_E protegens_A	cheaACF	GCF_003363755.1-DWF74_RS21625	772	Hpt,H-kinase_dim,HATPase_c,CheW,Response_reg	105
GCF_900105955.1	99.32	d__Bacteria	p__Proteobacteria	c__Gammaproteobacteria	o__Pseudomonadales	f__Pseudomonadaceae	g__Pseudomonas_E	s__Pseudomonas_E proteolytica_A	cheaACF	GCF_900105955.1-BLW35_RS13020	765	Hpt,H-kinase_dim,HATPase_c,CheW,Response_reg	105
GCF_001043005.1	100	d__Bacteria	p__Proteobacteria	c__Gammaproteobacteria	o__Pseudomonadales	f__Pseudomonadaceae	g__Pseudomonas_E	s__Pseudomonas_E psychrophila	cheaACF	GCF_001043005.1-TU76_RS07385	772	Hpt,H-kinase_dim,HATPase_c,CheW,Response_reg	105
GCF_000282975.1	100	d__Bacteria	p__Proteobacteria	c__Gammaproteobacteria	o__Pseudomonadales	f__Pseudomonadaceae	g__Pseudomonas_E	s__Pseudomonas_E psychrophila_A	cheaACF	GCF_000282975.1-B347_RS0120820	768	Hpt,H-kinase_dim,HATPase_c,CheW,Response_reg	105
GCF_900142655.1	100	d__Bacteria	p__Proteobacteria	c__Gammaproteobacteria	o__Pseudomonadales	f__Pseudomonadaceae	g__Pseudomonas_E	s__Pseudomonas_E punonensis	cheaACF	GCF_900142655.1-BUC40_RS16320	764	Hpt,H-kinase_dim,HATPase_c,CheW,Response_reg	105
GCF_000412675.1	99.88	d__Bacteria	p__Proteobacteria	c__Gammaproteobacteria	o__Pseudomonadales	f__Pseudomonadaceae	g__Pseudomonas_E	s__Pseudomonas_E putida	cheaACF	GCF_000412675.1-PP4_RS21260	765	Hpt,H-kinase_dim,HATPase_c,CheW,Response_reg	105
GCF_001636055.1	100	d__Bacteria	p__Proteobacteria	c__Gammaproteobacteria	o__Pseudomonadales	f__Pseudomonadaceae	g__Pseudomonas_E	s__Pseudomonas_E putida_B	cheaACF	GCF_001636055.1-AB688_RS08125	761	Hpt,H-kinase_dim,HATPase_c,CheW,Response_reg	105
GCF_000319305.1	100	d__Bacteria	p__Proteobacteria	c__Gammaproteobacteria	o__Pseudomonadales	f__Pseudomonadaceae	g__Pseudomonas_E	s__Pseudomonas_E putida_C	cheaACF	GCF_000319305.1-CSV86_RS20365	756	Hpt,H-kinase_dim,HATPase_c,CheW,Response_reg	105
GCF_000019445.1	99.59	d__Bacteria	p__Proteobacteria	c__Gammaproteobacteria	o__Pseudomonadales	f__Pseudomonadaceae	g__Pseudomonas_E	s__Pseudomonas_E putida_E	cheaACF	GCF_000019445.1-PPUTW619_RS20860	755	Hpt,H-kinase_dim,HATPase_c,CheW,Response_reg	105
GCF_000800615.1	99.19	d__Bacteria	p__Proteobacteria	c__Gammaproteobacteria	o__Pseudomonadales	f__Pseudomonadaceae	g__Pseudomonas_E	s__Pseudomonas_E putida_F	cheaACF	GCF_000800615.1-AW38_RS14810	758	Hpt,H-kinase_dim,HATPase_c,CheW,Response_reg	105
GCF_001976065.1	99.73	d__Bacteria	p__Proteobacteria	c__Gammaproteobacteria	o__Pseudomonadales	f__Pseudomonadaceae	g__Pseudomonas_E	s__Pseudomonas_E putida_G	cheaACF	GCF_001976065.1-BKX96_RS15140	759	Hpt,H-kinase_dim,HATPase_c,CheW,Response_reg	105
GCF_002356095.1	99.88	d__Bacteria	p__Proteobacteria	c__Gammaproteobacteria	o__Pseudomonadales	f__Pseudomonadaceae	g__Pseudomonas_E	s__Pseudomonas_E putida_H	cheaACF	GCF_002356095.1-KF715C_RS06255	766	Hpt,H-kinase_dim,HATPase_c,CheW,Response_reg	105
GCF_002025705.1	100	d__Bacteria	p__Proteobacteria	c__Gammaproteobacteria	o__Pseudomonadales	f__Pseudomonadaceae	g__Pseudomonas_E	s__Pseudomonas_E putida_J	cheaACF	GCF_002025705.1-BUQ73_RS20825	760	Hpt,H-kinase_dim,HATPase_c,CheW,Response_reg	105
GCF_002094795.1	100	d__Bacteria	p__Proteobacteria	c__Gammaproteobacteria	o__Pseudomonadales	f__Pseudomonadaceae	g__Pseudomonas_E	s__Pseudomonas_E putida_K	cheaACF	GCF_002094795.1-B7H17_RS13530	758	Hpt,H-kinase_dim,HATPase_c,CheW,Response_reg	105
GCF_001941965.1	100	d__Bacteria	p__Proteobacteria	c__Gammaproteobacteria	o__Pseudomonadales	f__Pseudomonadaceae	g__Pseudomonas_E	s__Pseudomonas_E putida_L	cheaACF	GCF_001941965.1-PSEMO_RS28770	758	Hpt,H-kinase_dim,HATPase_c,CheW,Response_reg	105
GCF_002736125.1	100	d__Bacteria	p__Proteobacteria	c__Gammaproteobacteria	o__Pseudomonadales	f__Pseudomonadaceae	g__Pseudomonas_E	s__Pseudomonas_E putida_M	cheaACF	GCF_002736125.1-CR511_RS05735	767	Hpt,H-kinase_dim,HATPase_c,CheW,Response_reg	105
GCF_002906855.1	99.92	d__Bacteria	p__Proteobacteria	c__Gammaproteobacteria	o__Pseudomonadales	f__Pseudomonadaceae	g__Pseudomonas_E	s__Pseudomonas_E putida_N	cheaACF	GCF_002906855.1-BGP85_RS23950	767	Hpt,H-kinase_dim,HATPase_c,CheW,Response_reg	105
GCF_000019125.1	99.6	d__Bacteria	p__Proteobacteria	c__Gammaproteobacteria	o__Pseudomonadales	f__Pseudomonadaceae	g__Pseudomonas_E	s__Pseudomonas_E putida_P	cheaACF	GCF_000019125.1-PPUTGB1_RS05615	767	Hpt,H-kinase_dim,HATPase_c,CheW,Response_reg	105
GCF_000498395.2	99.88	d__Bacteria	p__Proteobacteria	c__Gammaproteobacteria	o__Pseudomonadales	f__Pseudomonadaceae	g__Pseudomonas_E	s__Pseudomonas_E putida_Q	cheaACF	GCF_000498395.2-N805_RS16865	766	Hpt,H-kinase_dim,HATPase_c,CheW,Response_reg	105
GCF_000708715.2	99.88	d__Bacteria	p__Proteobacteria	c__Gammaproteobacteria	o__Pseudomonadales	f__Pseudomonadaceae	g__Pseudomonas_E	s__Pseudomonas_E putida_R	cheaACF	GCF_000708715.2-AK81_RS24585	765	Hpt,H-kinase_dim,HATPase_c,CheW,Response_reg	105
GCF_003228315.1	99.93	d__Bacteria	p__Proteobacteria	c__Gammaproteobacteria	o__Pseudomonadales	f__Pseudomonadaceae	g__Pseudomonas_E	s__Pseudomonas_E putida_S	cheaACF	GCF_003228315.1-DKY63_RS25290	768	Hpt,H-kinase_dim,HATPase_c,CheW,Response_reg	105
GCF_002741075.1	99.92	d__Bacteria	p__Proteobacteria	c__Gammaproteobacteria	o__Pseudomonadales	f__Pseudomonadaceae	g__Pseudomonas_E	s__Pseudomonas_E putida_T	cheaACF	GCF_002741075.1-IEC33019_RS18355	761	Hpt,H-kinase_dim,HATPase_c,CheW,Response_reg	105
GCF_001945365.1	100	d__Bacteria	p__Proteobacteria	c__Gammaproteobacteria	o__Pseudomonadales	f__Pseudomonadaceae	g__Pseudomonas_E	s__Pseudomonas_E reinekei	cheaACF	GCF_001945365.1-BVK86_RS12370	760	Hpt,H-kinase_dim,HATPase_c,CheW,Response_reg	105
GCF_000761155.1	98.38	d__Bacteria	p__Proteobacteria	c__Gammaproteobacteria	o__Pseudomonadales	f__Pseudomonadaceae	g__Pseudomonas_E	s__Pseudomonas_E rhizosphaerae	cheaACF	GCF_000761155.1-LT40_RS20455	766	Hpt,H-kinase_dim,HATPase_c,CheW,Response_reg	105
GCF_900105575.1	99.93	d__Bacteria	p__Proteobacteria	c__Gammaproteobacteria	o__Pseudomonadales	f__Pseudomonadaceae	g__Pseudomonas_E	s__Pseudomonas_E rhodesiae	cheaACF	GCF_900105575.1-BLU13_RS18005	759	Hpt,H-kinase_dim,HATPase_c,CheW,Response_reg	105
GCF_900107155.1	99.86	d__Bacteria	p__Proteobacteria	c__Gammaproteobacteria	o__Pseudomonadales	f__Pseudomonadaceae	g__Pseudomonas_E	s__Pseudomonas_E salomonii	cheaACF	GCF_900107155.1-BLV67_RS03330	759	Hpt,H-kinase_dim,HATPase_c,CheW,Response_reg	105
GCF_900105185.1	99.38	d__Bacteria	p__Proteobacteria	c__Gammaproteobacteria	o__Pseudomonadales	f__Pseudomonadaceae	g__Pseudomonas_E	s__Pseudomonas_E saponiphila	cheaACF	GCF_900105185.1-BLV47_RS29210	769	Hpt,H-kinase_dim,HATPase_c,CheW,Response_reg	105
GCF_900188155.1	99.59	d__Bacteria	p__Proteobacteria	c__Gammaproteobacteria	o__Pseudomonadales	f__Pseudomonadaceae	g__Pseudomonas_E	s__Pseudomonas_E segetis	cheaACF	GCF_900188155.1-CHB79_RS01525	763	Hpt,H-kinase_dim,HATPase_c,CheW,Response_reg	105
GCF_900102335.1	99.92	d__Bacteria	p__Proteobacteria	c__Gammaproteobacteria	o__Pseudomonadales	f__Pseudomonadaceae	g__Pseudomonas_E	s__Pseudomonas_E seleniipraecipitans	cheaACF	GCF_900102335.1-BLS60_RS01285	763	Hpt,H-kinase_dim,HATPase_c,CheW,Response_reg	105
GCF_001661075.1	99.79	d__Bacteria	p__Proteobacteria	c__Gammaproteobacteria	o__Pseudomonadales	f__Pseudomonadaceae	g__Pseudomonas_E	s__Pseudomonas_E silesiensis	cheaACF	GCF_001661075.1-PMA3_RS04595	765	Hpt,H-kinase_dim,HATPase_c,CheW,Response_reg	105
GCF_900111895.1	99.93	d__Bacteria	p__Proteobacteria	c__Gammaproteobacteria	o__Pseudomonadales	f__Pseudomonadaceae	g__Pseudomonas_E	s__Pseudomonas_E simiae	cheaACF	GCF_900111895.1-BMZ57_RS08650	754	Hpt,H-kinase_dim,HATPase_c,CheW,Response_reg	105
GCF_900110655.1	100	d__Bacteria	p__Proteobacteria	c__Gammaproteobacteria	o__Pseudomonadales	f__Pseudomonadaceae	g__Pseudomonas_E	s__Pseudomonas_E soli	cheaACF	GCF_900110655.1-BMY03_RS02150	766	Hpt,H-kinase_dim,HATPase_c,CheW,Response_reg	105
GCF_000242655.1	99.92	d__Bacteria	p__Proteobacteria	c__Gammaproteobacteria	o__Pseudomonadales	f__Pseudomonadaceae	g__Pseudomonas_E	s__Pseudomonas_E sp000242655	cheaACF	GCF_000242655.1-MUM_RS0130620	765	Hpt,H-kinase_dim,HATPase_c,CheW,Response_reg	105
GCF_000263855.1	100	d__Bacteria	p__Proteobacteria	c__Gammaproteobacteria	o__Pseudomonadales	f__Pseudomonadaceae	g__Pseudomonas_E	s__Pseudomonas_E sp000263855	cheaACF	GCF_000263855.1-PMM47T1_RS04690	765	Hpt,H-kinase_dim,HATPase_c,CheW,Response_reg	105
GCF_000282195.1	99.66	d__Bacteria	p__Proteobacteria	c__Gammaproteobacteria	o__Pseudomonadales	f__Pseudomonadaceae	g__Pseudomonas_E	s__Pseudomonas_E sp000282195	cheaACF	GCF_000282195.1-PMI21_RS06410	769	Hpt,H-kinase_dim,HATPase_c,CheW,Response_reg	105
GCF_000282215.1	99.93	d__Bacteria	p__Proteobacteria	c__Gammaproteobacteria	o__Pseudomonadales	f__Pseudomonadaceae	g__Pseudomonas_E	s__Pseudomonas_E sp000282215	cheaACF	GCF_000282215.1-PMI22_RS03380	760	Hpt,H-kinase_dim,HATPase_c,CheW,Response_reg	105
GCF_000282275.2	99.93	d__Bacteria	p__Proteobacteria	c__Gammaproteobacteria	o__Pseudomonadales	f__Pseudomonadaceae	g__Pseudomonas_E	s__Pseudomonas_E sp000282275	cheaACF	GCF_000282275.2-PMI25_RS19900	762	Hpt,H-kinase_dim,HATPase_c,CheW,Response_reg	105
GCF_000282315.2	99.93	d__Bacteria	p__Proteobacteria	c__Gammaproteobacteria	o__Pseudomonadales	f__Pseudomonadaceae	g__Pseudomonas_E	s__Pseudomonas_E sp000282315	cheaACF	GCF_000282315.2-PMI27_RS08270	761	Hpt,H-kinase_dim,HATPase_c,CheW,Response_reg	105
GCF_000282375.1	99.93	d__Bacteria	p__Proteobacteria	c__Gammaproteobacteria	o__Pseudomonadales	f__Pseudomonadaceae	g__Pseudomonas_E	s__Pseudomonas_E sp000282375	cheaACF	GCF_000282375.1-PMI30_RS03635	762	Hpt,H-kinase_dim,HATPase_c,CheW,Response_reg	105
GCF_000282415.1	100	d__Bacteria	p__Proteobacteria	c__Gammaproteobacteria	o__Pseudomonadales	f__Pseudomonadaceae	g__Pseudomonas_E	s__Pseudomonas_E sp000282415	cheaACF	GCF_000282415.1-PMI32_RS13945	762	Hpt,H-kinase_dim,HATPase_c,CheW,Response_reg	105
GCF_000282455.1	99.93	d__Bacteria	p__Proteobacteria	c__Gammaproteobacteria	o__Pseudomonadales	f__Pseudomonadaceae	g__Pseudomonas_E	s__Pseudomonas_E sp000282455	cheaACF	GCF_000282455.1-PMI34_RS05885	759	Hpt,H-kinase_dim,HATPase_c,CheW,Response_reg	105
GCF_000282475.1	99.8	d__Bacteria	p__Proteobacteria	c__Gammaproteobacteria	o__Pseudomonadales	f__Pseudomonadaceae	g__Pseudomonas_E	s__Pseudomonas_E sp000282475	cheaACF	GCF_000282475.1-PMI35_RS18580	761	Hpt,H-kinase_dim,HATPase_c,CheW,Response_reg	105
GCF_000282495.1	99.93	d__Bacteria	p__Proteobacteria	c__Gammaproteobacteria	o__Pseudomonadales	f__Pseudomonadaceae	g__Pseudomonas_E	s__Pseudomonas_E sp000282495	cheaACF	GCF_000282495.1-PMI36_RS19435	762	Hpt,H-kinase_dim,HATPase_c,CheW,Response_reg	105
GCF_000282515.1	99.93	d__Bacteria	p__Proteobacteria	c__Gammaproteobacteria	o__Pseudomonadales	f__Pseudomonadaceae	g__Pseudomonas_E	s__Pseudomonas_E sp000282515	cheaACF	GCF_000282515.1-PMI37_RS25560	757	Hpt,H-kinase_dim,HATPase_c,CheW,Response_reg	105
GCF_000282535.1	100	d__Bacteria	p__Proteobacteria	c__Gammaproteobacteria	o__Pseudomonadales	f__Pseudomonadaceae	g__Pseudomonas_E	s__Pseudomonas_E sp000282535	cheaACF	GCF_000282535.1-PMI38_RS11615	768	Hpt,H-kinase_dim,HATPase_c,CheW,Response_reg	105
GCF_000346225.2	99.98	d__Bacteria	p__Proteobacteria	c__Gammaproteobacteria	o__Pseudomonadales	f__Pseudomonadaceae	g__Pseudomonas_E	s__Pseudomonas_E sp000346225	cheaACF	GCF_000346225.2-B195_RS17910	762	Hpt,H-kinase_dim,HATPase_c,CheW,Response_reg	105
GCF_000346755.1	99.59	d__Bacteria	p__Proteobacteria	c__Gammaproteobacteria	o__Pseudomonadales	f__Pseudomonadaceae	g__Pseudomonas_E	s__Pseudomonas_E sp000346755	cheaACF	GCF_000346755.1-B348_RS0122110	762	Hpt,H-kinase_dim,HATPase_c,CheW,Response_reg	105
GCF_000416235.1	99.35	d__Bacteria	p__Proteobacteria	c__Gammaproteobacteria	o__Pseudomonadales	f__Pseudomonadaceae	g__Pseudomonas_E	s__Pseudomonas_E sp000416235	cheaACF	GCF_000416235.1-CFII64_RS04210	795	Hpt,H-kinase_dim,HATPase_c,CheW,Response_reg	105
GCF_000512695.2	98.28	d__Bacteria	p__Proteobacteria	c__Gammaproteobacteria	o__Pseudomonadales	f__Pseudomonadaceae	g__Pseudomonas_E	s__Pseudomonas_E sp000512695	cheaACF	GCF_000512695.2-IC37_RS18750	762	Hpt,H-kinase_dim,HATPase_c,CheW,Response_reg	105
GCF_000612585.1	99.52	d__Bacteria	p__Proteobacteria	c__Gammaproteobacteria	o__Pseudomonadales	f__Pseudomonadaceae	g__Pseudomonas_E	s__Pseudomonas_E sp000612585	cheaACF	GCF_000612585.1-BM70_RS0115260	758	Hpt,H-kinase_dim,HATPase_c,CheW,Response_reg	105
GCF_000631985.1	99.66	d__Bacteria	p__Proteobacteria	c__Gammaproteobacteria	o__Pseudomonadales	f__Pseudomonadaceae	g__Pseudomonas_E	s__Pseudomonas_E sp000631985	cheaACF	GCF_000631985.1-BW33_RS22810	764	Hpt,H-kinase_dim,HATPase_c,CheW,Response_reg	105
GCF_000633255.1	99.93	d__Bacteria	p__Proteobacteria	c__Gammaproteobacteria	o__Pseudomonadales	f__Pseudomonadaceae	g__Pseudomonas_E	s__Pseudomonas_E sp000633255	cheaACF	GCF_000633255.1-U862_RS0121010	766	Hpt,H-kinase_dim,HATPase_c,CheW,Response_reg	105
GCF_000633395.1	99.06	d__Bacteria	p__Proteobacteria	c__Gammaproteobacteria	o__Pseudomonadales	f__Pseudomonadaceae	g__Pseudomonas_E	s__Pseudomonas_E sp000633395	cheaACF	GCF_000633395.1-U873_RS0107145	766	Hpt,H-kinase_dim,HATPase_c,CheW,Response_reg	105
GCF_000690905.1	99.11	d__Bacteria	p__Proteobacteria	c__Gammaproteobacteria	o__Pseudomonadales	f__Pseudomonadaceae	g__Pseudomonas_E	s__Pseudomonas_E sp000690905	cheaACF	GCF_000690905.1-DU29_RS0116140	764	Hpt,H-kinase_dim,HATPase_c,CheW,Response_reg	105
GCF_000761545.1	100	d__Bacteria	p__Proteobacteria	c__Gammaproteobacteria	o__Pseudomonadales	f__Pseudomonadaceae	g__Pseudomonas_E	s__Pseudomonas_E sp000761545	cheaACF	GCF_000761545.1-IP89_RS02190	733	Hpt,H-kinase_dim,HATPase_c,CheW,Response_reg	65
GCF_000829415.1	100	d__Bacteria	p__Proteobacteria	c__Gammaproteobacteria	o__Pseudomonadales	f__Pseudomonadaceae	g__Pseudomonas_E	s__Pseudomonas_E sp000829415	cheaACF	GCF_000829415.1-PSCI_RS00390	806	Hpt,H-kinase_dim,HATPase_c,CheW,Response_reg	105
GCF_000931465.1	100	d__Bacteria	p__Proteobacteria	c__Gammaproteobacteria	o__Pseudomonadales	f__Pseudomonadaceae	g__Pseudomonas_E	s__Pseudomonas_E sp000931465	cheaACF	GCF_000931465.1-TO66_RS05695	773	Hpt,H-kinase_dim,HATPase_c,CheW,Response_reg	105
GCF_000935045.1	98.96	d__Bacteria	p__Proteobacteria	c__Gammaproteobacteria	o__Pseudomonadales	f__Pseudomonadaceae	g__Pseudomonas_E	s__Pseudomonas_E sp000935045	cheaACF	GCF_000935045.1-TZ03_RS27485	769	Hpt,H-kinase_dim,HATPase_c,CheW,Response_reg	105
GCF_000952175.1	100	d__Bacteria	p__Proteobacteria	c__Gammaproteobacteria	o__Pseudomonadales	f__Pseudomonadaceae	g__Pseudomonas_E	s__Pseudomonas_E sp000952175	cheaACF	GCF_000952175.1-UB23_RS18615	765	Hpt,H-kinase_dim,HATPase_c,CheW,Response_reg	105
GCF_000955815.1	100	d__Bacteria	p__Proteobacteria	c__Gammaproteobacteria	o__Pseudomonadales	f__Pseudomonadaceae	g__Pseudomonas_E	s__Pseudomonas_E sp000955815	cheaACF	GCF_000955815.1-UB47_RS22730	761	Hpt,H-kinase_dim,HATPase_c,CheW,Response_reg	105
GCF_001050345.1	99.93	d__Bacteria	p__Proteobacteria	c__Gammaproteobacteria	o__Pseudomonadales	f__Pseudomonadaceae	g__Pseudomonas_E	s__Pseudomonas_E sp001050345	cheaACF	GCF_001050345.1-ACR52_RS02250	756	Hpt,H-kinase_dim,HATPase_c,CheW,Response_reg	105
GCF_001259595.1	99.8	d__Bacteria	p__Proteobacteria	c__Gammaproteobacteria	o__Pseudomonadales	f__Pseudomonadaceae	g__Pseudomonas_E	s__Pseudomonas_E sp001259595	cheaACF	GCF_001259595.1-DA83_RS07415	764	Hpt,H-kinase_dim,HATPase_c,CheW,Response_reg	105
GCF_001269775.1	100	d__Bacteria	p__Proteobacteria	c__Gammaproteobacteria	o__Pseudomonadales	f__Pseudomonadaceae	g__Pseudomonas_E	s__Pseudomonas_E sp001269775	cheaACF	GCF_001269775.1-AD666_RS13925	755	Hpt,H-kinase_dim,HATPase_c,CheW,Response_reg	105
GCF_001269805.1	100	d__Bacteria	p__Proteobacteria	c__Gammaproteobacteria	o__Pseudomonadales	f__Pseudomonadaceae	g__Pseudomonas_E	s__Pseudomonas_E sp001269805	cheaACF	GCF_001269805.1-AD668_RS21955	759	Hpt,H-kinase_dim,HATPase_c,CheW,Response_reg	105
GCF_001269815.1	99.93	d__Bacteria	p__Proteobacteria	c__Gammaproteobacteria	o__Pseudomonadales	f__Pseudomonadaceae	g__Pseudomonas_E	s__Pseudomonas_E sp001269815	cheaACF	GCF_001269815.1-AD669_RS05230	756	Hpt,H-kinase_dim,HATPase_c,CheW,Response_reg	105
GCF_001269925.1	99.86	d__Bacteria	p__Proteobacteria	c__Gammaproteobacteria	o__Pseudomonadales	f__Pseudomonadaceae	g__Pseudomonas_E	s__Pseudomonas_E sp001269925	cheaACF	GCF_001269925.1-AD670_RS22210	760	Hpt,H-kinase_dim,HATPase_c,CheW,Response_reg	105
GCF_001297015.1	99.93	d__Bacteria	p__Proteobacteria	c__Gammaproteobacteria	o__Pseudomonadales	f__Pseudomonadaceae	g__Pseudomonas_E	s__Pseudomonas_E sp001297015	cheaACF	GCF_001297015.1-AK821_RS28580	762	Hpt,H-kinase_dim,HATPase_c,CheW,Response_reg	105
GCF_001297125.1	99.66	d__Bacteria	p__Proteobacteria	c__Gammaproteobacteria	o__Pseudomonadales	f__Pseudomonadaceae	g__Pseudomonas_E	s__Pseudomonas_E sp001297125	cheaACF	GCF_001297125.1-AEQ67_RS31935	756	Hpt,H-kinase_dim,HATPase_c,CheW,Response_reg	105
GCF_001308855.1	100	d__Bacteria	p__Proteobacteria	c__Gammaproteobacteria	o__Pseudomonadales	f__Pseudomonadaceae	g__Pseudomonas_E	s__Pseudomonas_E sp001308855	cheaACF	GCF_001308855.1-AL066_RS20365	763	Hpt,H-kinase_dim,HATPase_c,CheW,Response_reg	105
GCF_001320045.1	100	d__Bacteria	p__Proteobacteria	c__Gammaproteobacteria	o__Pseudomonadales	f__Pseudomonadaceae	g__Pseudomonas_E	s__Pseudomonas_E sp001320045	cheaACF	GCF_001320045.1-APH23_RS07390	771	Hpt,H-kinase_dim,HATPase_c,CheW,Response_reg	105
GCF_001320245.1	100	d__Bacteria	p__Proteobacteria	c__Gammaproteobacteria	o__Pseudomonadales	f__Pseudomonadaceae	g__Pseudomonas_E	s__Pseudomonas_E sp001320245	cheaACF	GCF_001320245.1-APH28_RS21810	760	Hpt,H-kinase_dim,HATPase_c,CheW,Response_reg	105
GCF_001320525.1	99.92	d__Bacteria	p__Proteobacteria	c__Gammaproteobacteria	o__Pseudomonadales	f__Pseudomonadaceae	g__Pseudomonas_E	s__Pseudomonas_E sp001320525	cheaACF	GCF_001320525.1-APH34_RS16785	759	Hpt,H-kinase_dim,HATPase_c,CheW,Response_reg	105
GCF_001421885.1	99.67	d__Bacteria	p__Proteobacteria	c__Gammaproteobacteria	o__Pseudomonadales	f__Pseudomonadaceae	g__Pseudomonas_E	s__Pseudomonas_E sp001421885	cheaACF	GCF_001421885.1-ASE98_RS13330	756	Hpt,H-kinase_dim,HATPase_c,CheW,Response_reg	105
GCF_001423155.1	100	d__Bacteria	p__Proteobacteria	c__Gammaproteobacteria	o__Pseudomonadales	f__Pseudomonadaceae	g__Pseudomonas_E	s__Pseudomonas_E sp001423155	cheaACF	GCF_001423155.1-ASF84_RS02345	804	Hpt,H-kinase_dim,HATPase_c,CheW,Response_reg	105
GCF_001427125.1	99.66	d__Bacteria	p__Proteobacteria	c__Gammaproteobacteria	o__Pseudomonadales	f__Pseudomonadaceae	g__Pseudomonas_E	s__Pseudomonas_E sp001427125	cheaACF	GCF_001427125.1-ASD60_RS23620	761	Hpt,H-kinase_dim,HATPase_c,CheW,Response_reg	105
GCF_001429045.1	99.59	d__Bacteria	p__Proteobacteria	c__Gammaproteobacteria	o__Pseudomonadales	f__Pseudomonadaceae	g__Pseudomonas_E	s__Pseudomonas_E sp001429045	cheaACF	GCF_001429045.1-ASD95_RS19220	759	Hpt,H-kinase_dim,HATPase_c,CheW,Response_reg	105
GCF_001511755.1	99.93	d__Bacteria	p__Proteobacteria	c__Gammaproteobacteria	o__Pseudomonadales	f__Pseudomonadaceae	g__Pseudomonas_E	s__Pseudomonas_E sp001511755	cheaACF	GCF_001511755.1-AWM52_RS08185	756	Hpt,H-kinase_dim,HATPase_c,CheW,Response_reg	105
GCF_001547895.1	99.38	d__Bacteria	p__Proteobacteria	c__Gammaproteobacteria	o__Pseudomonadales	f__Pseudomonadaceae	g__Pseudomonas_E	s__Pseudomonas_E sp001547895	cheaACF	GCF_001547895.1-POS17_RS05670	767	Hpt,H-kinase_dim,HATPase_c,CheW,Response_reg	105
GCF_001642705.1	98.17	d__Bacteria	p__Proteobacteria	c__Gammaproteobacteria	o__Pseudomonadales	f__Pseudomonadaceae	g__Pseudomonas_E	s__Pseudomonas_E sp001642705	cheaACF	GCF_001642705.1-A4C63_RS03205	767	Hpt,H-kinase_dim,HATPase_c,CheW,Response_reg	105
GCF_001655595.1	99.93	d__Bacteria	p__Proteobacteria	c__Gammaproteobacteria	o__Pseudomonadales	f__Pseudomonadaceae	g__Pseudomonas_E	s__Pseudomonas_E sp001655595	cheaACF	GCF_001655595.1-PDR5_RS05395	764	Hpt,H-kinase_dim,HATPase_c,CheW,Response_reg	105
GCF_001655615.1	99.93	d__Bacteria	p__Proteobacteria	c__Gammaproteobacteria	o__Pseudomonadales	f__Pseudomonadaceae	g__Pseudomonas_E	s__Pseudomonas_E sp001655615	cheaACF	GCF_001655615.1-PGR6_RS05055	768	Hpt,H-kinase_dim,HATPase_c,CheW,Response_reg	105
GCF_001945395.1	100	d__Bacteria	p__Proteobacteria	c__Gammaproteobacteria	o__Pseudomonadales	f__Pseudomonadaceae	g__Pseudomonas_E	s__Pseudomonas_E sp001945395	cheaACF	GCF_001945395.1-BVH03_RS21170	765	Hpt,H-kinase_dim,HATPase_c,CheW,Response_reg	105
GCF_001945445.1	100	d__Bacteria	p__Proteobacteria	c__Gammaproteobacteria	o__Pseudomonadales	f__Pseudomonadaceae	g__Pseudomonas_E	s__Pseudomonas_E sp001945445	cheaACF	GCF_001945445.1-BVH06_RS01650	765	Hpt,H-kinase_dim,HATPase_c,CheW,Response_reg	105
GCF_001952855.1	99.86	d__Bacteria	p__Proteobacteria	c__Gammaproteobacteria	o__Pseudomonadales	f__Pseudomonadaceae	g__Pseudomonas_E	s__Pseudomonas_E sp001952855	cheaACF	GCF_001952855.1-AU074_RS28165	771	Hpt,H-kinase_dim,HATPase_c,CheW,Response_reg	105
GCF_001984065.1	98.56	d__Bacteria	p__Proteobacteria	c__Gammaproteobacteria	o__Pseudomonadales	f__Pseudomonadaceae	g__Pseudomonas_E	s__Pseudomonas_E sp001984065	cheaACF	GCF_001984065.1-B0W55_RS26005	765	Hpt,H-kinase_dim,HATPase_c,CheW,Response_reg	105
GCF_002000165.1	100	d__Bacteria	p__Proteobacteria	c__Gammaproteobacteria	o__Pseudomonadales	f__Pseudomonadaceae	g__Pseudomonas_E	s__Pseudomonas_E sp002000165	cheaACF	GCF_002000165.1-BMS17_RS09165	755	Hpt,H-kinase_dim,HATPase_c,CheW,Response_reg	105
GCF_002018875.1	100	d__Bacteria	p__Proteobacteria	c__Gammaproteobacteria	o__Pseudomonadales	f__Pseudomonadaceae	g__Pseudomonas_E	s__Pseudomonas_E sp002018875	cheaACF	GCF_002018875.1-MF4836_RS08690	774	Hpt,H-kinase_dim,HATPase_c,CheW,Response_reg	105
GCF_002080045.1	99.68	d__Bacteria	p__Proteobacteria	c__Gammaproteobacteria	o__Pseudomonadales	f__Pseudomonadaceae	g__Pseudomonas_E	s__Pseudomonas_E sp002080045	cheaACF	GCF_002080045.1-BWR59_RS11780	797	Hpt,H-kinase_dim,HATPase_c,CheW,Response_reg	104
GCF_002112385.1	99.93	d__Bacteria	p__Proteobacteria	c__Gammaproteobacteria	o__Pseudomonadales	f__Pseudomonadaceae	g__Pseudomonas_E	s__Pseudomonas_E sp002112385	cheaACF	GCF_002112385.1-CAF68_RS15310	764	Hpt,H-kinase_dim,HATPase_c,CheW,Response_reg	105
GCF_002112505.1	100	d__Bacteria	p__Proteobacteria	c__Gammaproteobacteria	o__Pseudomonadales	f__Pseudomonadaceae	g__Pseudomonas_E	s__Pseudomonas_E sp002112505	cheaACF	GCF_002112505.1-CAF78_RS18135	760	Hpt,H-kinase_dim,HATPase_c,CheW,Response_reg	105
GCF_002113025.1	99.93	d__Bacteria	p__Proteobacteria	c__Gammaproteobacteria	o__Pseudomonadales	f__Pseudomonadaceae	g__Pseudomonas_E	s__Pseudomonas_E sp002113025	cheaACF	GCF_002113025.1-CAF65_RS07565	756	Hpt,H-kinase_dim,HATPase_c,CheW,Response_reg	105
GCF_002113045.1	99.93	d__Bacteria	p__Proteobacteria	c__Gammaproteobacteria	o__Pseudomonadales	f__Pseudomonadaceae	g__Pseudomonas_E	s__Pseudomonas_E sp002113045	cheaACF	GCF_002113045.1-CAF79_RS07460	766	Hpt,H-kinase_dim,HATPase_c,CheW,Response_reg	105
GCF_002113125.1	99.93	d__Bacteria	p__Proteobacteria	c__Gammaproteobacteria	o__Pseudomonadales	f__Pseudomonadaceae	g__Pseudomonas_E	s__Pseudomonas_E sp002113125	cheaACF	GCF_002113125.1-CAF63_RS22155	764	Hpt,H-kinase_dim,HATPase_c,CheW,Response_reg	105
GCF_002113165.1	99.29	d__Bacteria	p__Proteobacteria	c__Gammaproteobacteria	o__Pseudomonadales	f__Pseudomonadaceae	g__Pseudomonas_E	s__Pseudomonas_E sp002113165	cheaACF	GCF_002113165.1-CAF70_RS19670	765	Hpt,H-kinase_dim,HATPase_c,CheW,Response_reg	105
GCF_002113295.1	99.87	d__Bacteria	p__Proteobacteria	c__Gammaproteobacteria	o__Pseudomonadales	f__Pseudomonadaceae	g__Pseudomonas_E	s__Pseudomonas_E sp002113295	cheaACF	GCF_002113295.1-CAF92_RS22135	765	Hpt,H-kinase_dim,HATPase_c,CheW,Response_reg	105
GCF_002113375.1	99.11	d__Bacteria	p__Proteobacteria	c__Gammaproteobacteria	o__Pseudomonadales	f__Pseudomonadaceae	g__Pseudomonas_E	s__Pseudomonas_E sp002113375	cheaACF	GCF_002113375.1-CAG47_RS08585	759	Hpt,H-kinase_dim,HATPase_c,CheW,Response_reg	105
GCF_002113595.1	99.64	d__Bacteria	p__Proteobacteria	c__Gammaproteobacteria	o__Pseudomonadales	f__Pseudomonadaceae	g__Pseudomonas_E	s__Pseudomonas_E sp002113595	cheaACF	GCF_002113595.1-CAG33_RS06705	768	Hpt,H-kinase_dim,HATPase_c,CheW,Response_reg	105
GCF_002163625.1	99.35	d__Bacteria	p__Proteobacteria	c__Gammaproteobacteria	o__Pseudomonadales	f__Pseudomonadaceae	g__Pseudomonas_E	s__Pseudomonas_E sp002163625	cheaACF	GCF_002163625.1-B9K09_RS07000	762	Hpt,H-kinase_dim,HATPase_c,CheW,Response_reg	105
GCF_002165135.1	98.02	d__Bacteria	p__Proteobacteria	c__Gammaproteobacteria	o__Pseudomonadales	f__Pseudomonadaceae	g__Pseudomonas_E	s__Pseudomonas_E sp002165135	cheaACF	GCF_002165135.1-CAY82_RS19440	765	Hpt,H-kinase_dim,HATPase_c,CheW,Response_reg	105
GCF_002204795.1	99.93	d__Bacteria	p__Proteobacteria	c__Gammaproteobacteria	o__Pseudomonadales	f__Pseudomonadaceae	g__Pseudomonas_E	s__Pseudomonas_E sp002204795	cheaACF	GCF_002204795.1-CEC48_RS10225	765	Hpt,H-kinase_dim,HATPase_c,CheW,Response_reg	105
GCF_002263605.1	99.86	d__Bacteria	p__Proteobacteria	c__Gammaproteobacteria	o__Pseudomonadales	f__Pseudomonadaceae	g__Pseudomonas_E	s__Pseudomonas_E sp002263605	cheaACF	GCF_002263605.1-B7453_RS07640	754	Hpt,H-kinase_dim,HATPase_c,CheW,Response_reg	105
GCF_002269425.1	99.93	d__Bacteria	p__Proteobacteria	c__Gammaproteobacteria	o__Pseudomonadales	f__Pseudomonadaceae	g__Pseudomonas_E	s__Pseudomonas_E sp002269425	cheaACF	GCF_002269425.1-CI807_RS12990	756	Hpt,H-kinase_dim,HATPase_c,CheW,Response_reg	105
GCF_002286815.1	98.71	d__Bacteria	p__Proteobacteria	c__Gammaproteobacteria	o__Pseudomonadales	f__Pseudomonadaceae	g__Pseudomonas_E	s__Pseudomonas_E sp002286815	cheaACF	GCF_002286815.1-BZL43_RS07485	762	Hpt,H-kinase_dim,HATPase_c,CheW,Response_reg	105
GCF_002303925.1	99.93	d__Bacteria	p__Proteobacteria	c__Gammaproteobacteria	o__Pseudomonadales	f__Pseudomonadaceae	g__Pseudomonas_E	s__Pseudomonas_E sp002303925	cheaACF	GCF_002303925.1-BSF44_RS08560	759	Hpt,H-kinase_dim,HATPase_c,CheW,Response_reg	105
GCF_002356535.1	99.11	d__Bacteria	p__Proteobacteria	c__Gammaproteobacteria	o__Pseudomonadales	f__Pseudomonadaceae	g__Pseudomonas_E	s__Pseudomonas_E sp002356535	cheaACF	GCF_002356535.1-LAB08_RS20975	764	Hpt,H-kinase_dim,HATPase_c,CheW,Response_reg	105
GCF_002699985.1	100	d__Bacteria	p__Proteobacteria	c__Gammaproteobacteria	o__Pseudomonadales	f__Pseudomonadaceae	g__Pseudomonas_E	s__Pseudomonas_E sp002699985	cheaACF	GCF_002699985.1-AO242_RS03365	803	Hpt,H-kinase_dim,HATPase_c,CheW,Response_reg	105
GCF_002723595.1	99.86	d__Bacteria	p__Proteobacteria	c__Gammaproteobacteria	o__Pseudomonadales	f__Pseudomonadaceae	g__Pseudomonas_E	s__Pseudomonas_E sp002723595	cheaACF	GCF_002723595.1-AO240_RS08330	763	Hpt,H-kinase_dim,HATPase_c,CheW,Response_reg	105
GCF_002741105.1	99.84	d__Bacteria	p__Proteobacteria	c__Gammaproteobacteria	o__Pseudomonadales	f__Pseudomonadaceae	g__Pseudomonas_E	s__Pseudomonas_E sp002741105	cheaACF	GCF_002741105.1-CDO35_RS19795	754	Hpt,H-kinase_dim,HATPase_c,CheW,Response_reg	105
GCF_002742565.1	99.86	d__Bacteria	p__Proteobacteria	c__Gammaproteobacteria	o__Pseudomonadales	f__Pseudomonadaceae	g__Pseudomonas_E	s__Pseudomonas_E sp002742565	cheaACF	GCF_002742565.1-AOA62_RS09665	760	Hpt,H-kinase_dim,HATPase_c,CheW,Response_reg	105
GCF_002753995.1	99.59	d__Bacteria	p__Proteobacteria	c__Gammaproteobacteria	o__Pseudomonadales	f__Pseudomonadaceae	g__Pseudomonas_E	s__Pseudomonas_E sp002753995	cheaACF	GCF_002753995.1-CS390_RS05520	773	Hpt,H-kinase_dim,HATPase_c,CheW,Response_reg	105
GCF_002803095.1	99.84	d__Bacteria	p__Proteobacteria	c__Gammaproteobacteria	o__Pseudomonadales	f__Pseudomonadaceae	g__Pseudomonas_E	s__Pseudomonas_E sp002803095	cheaACF	GCF_002803095.1-CUU85_RS19075	754	Hpt,H-kinase_dim,HATPase_c,CheW,Response_reg	105
GCF_002814235.1	99.06	d__Bacteria	p__Proteobacteria	c__Gammaproteobacteria	o__Pseudomonadales	f__Pseudomonadaceae	g__Pseudomonas_E	s__Pseudomonas_E sp002814235	cheaACF	GCF_002814235.1-CWE01_RS20520	765	Hpt,H-kinase_dim,HATPase_c,CheW,Response_reg	105
GCF_002836515.1	99.93	d__Bacteria	p__Proteobacteria	c__Gammaproteobacteria	o__Pseudomonadales	f__Pseudomonadaceae	g__Pseudomonas_E	s__Pseudomonas_E sp002836515	cheaACF	GCF_002836515.1-CXF97_RS08160	756	Hpt,H-kinase_dim,HATPase_c,CheW,Response_reg	105
GCF_002843585.1	100	d__Bacteria	p__Proteobacteria	c__Gammaproteobacteria	o__Pseudomonadales	f__Pseudomonadaceae	g__Pseudomonas_E	s__Pseudomonas_E sp002843585	cheaACF	GCF_002843585.1-CXQ80_RS05165	765	Hpt,H-kinase_dim,HATPase_c,CheW,Response_reg	105
GCF_002843605.1	99.93	d__Bacteria	p__Proteobacteria	c__Gammaproteobacteria	o__Pseudomonadales	f__Pseudomonadaceae	g__Pseudomonas_E	s__Pseudomonas_E sp002843605	cheaACF	GCF_002843605.1-CXQ82_RS06320	758	Hpt,H-kinase_dim,HATPase_c,CheW,Response_reg	105
GCF_002874965.1	99.86	d__Bacteria	p__Proteobacteria	c__Gammaproteobacteria	o__Pseudomonadales	f__Pseudomonadaceae	g__Pseudomonas_E	s__Pseudomonas_E sp002874965	cheaACF	GCF_002874965.1-C0058_RS05985	767	Hpt,H-kinase_dim,HATPase_c,CheW,Response_reg	105
GCF_002878485.1	99.93	d__Bacteria	p__Proteobacteria	c__Gammaproteobacteria	o__Pseudomonadales	f__Pseudomonadaceae	g__Pseudomonas_E	s__Pseudomonas_E sp002878485	cheaACF	GCF_002878485.1-PseAD21_RS25045	761	Hpt,H-kinase_dim,HATPase_c,CheW,Response_reg	105
GCF_002901475.1	99.66	d__Bacteria	p__Proteobacteria	c__Gammaproteobacteria	o__Pseudomonadales	f__Pseudomonadaceae	g__Pseudomonas_E	s__Pseudomonas_E sp002901475	cheaACF	GCF_002901475.1-C1893_RS06065	762	Hpt,H-kinase_dim,HATPase_c,CheW,Response_reg	105
GCF_002966775.1	99.8	d__Bacteria	p__Proteobacteria	c__Gammaproteobacteria	o__Pseudomonadales	f__Pseudomonadaceae	g__Pseudomonas_E	s__Pseudomonas_E sp002966775	cheaACF	GCF_002966775.1-CLM72_RS06800	759	Hpt,H-kinase_dim,HATPase_c,CheW,Response_reg	105
GCF_002979555.1	99.93	d__Bacteria	p__Proteobacteria	c__Gammaproteobacteria	o__Pseudomonadales	f__Pseudomonadaceae	g__Pseudomonas_E	s__Pseudomonas_E sp002979555	cheaACF	GCF_002979555.1-CQ041_RS01955	760	Hpt,H-kinase_dim,HATPase_c,CheW,Response_reg	105
GCF_002980155.1	99.93	d__Bacteria	p__Proteobacteria	c__Gammaproteobacteria	o__Pseudomonadales	f__Pseudomonadaceae	g__Pseudomonas_E	s__Pseudomonas_E sp002980155	cheaACF	GCF_002980155.1-CQZ98_RS19265	762	Hpt,H-kinase_dim,HATPase_c,CheW,Response_reg	105
GCF_003024385.1	99.68	d__Bacteria	p__Proteobacteria	c__Gammaproteobacteria	o__Pseudomonadales	f__Pseudomonadaceae	g__Pseudomonas_E	s__Pseudomonas_E sp003024385	cheaACF	GCF_003024385.1-C6382_RS19925	761	Hpt,H-kinase_dim,HATPase_c,CheW,Response_reg	105
GCF_003033885.1	100	d__Bacteria	p__Proteobacteria	c__Gammaproteobacteria	o__Pseudomonadales	f__Pseudomonadaceae	g__Pseudomonas_E	s__Pseudomonas_E sp003033885	cheaACF	GCF_003033885.1-CRX69_RS03565	753	Hpt,H-kinase_dim,HATPase_c,CheW,Response_reg	105
GCF_003050835.1	99.35	d__Bacteria	p__Proteobacteria	c__Gammaproteobacteria	o__Pseudomonadales	f__Pseudomonadaceae	g__Pseudomonas_E	s__Pseudomonas_E sp003050835	cheaACF	GCF_003050835.1-C8K61_RS08265	752	Hpt,H-kinase_dim,HATPase_c,CheW,Response_reg	105
GCF_003050925.1	99.93	d__Bacteria	p__Proteobacteria	c__Gammaproteobacteria	o__Pseudomonadales	f__Pseudomonadaceae	g__Pseudomonas_E	s__Pseudomonas_E sp003050925	cheaACF	GCF_003050925.1-C8K63_RS10340	759	Hpt,H-kinase_dim,HATPase_c,CheW,Response_reg	105
GCF_003052515.2	99.68	d__Bacteria	p__Proteobacteria	c__Gammaproteobacteria	o__Pseudomonadales	f__Pseudomonadaceae	g__Pseudomonas_E	s__Pseudomonas_E sp003052515	cheaACF	GCF_003052515.2-DBP26_RS01450	799	Hpt,H-kinase_dim,HATPase_c,CheW,Response_reg	104
GCF_003053605.1	99.86	d__Bacteria	p__Proteobacteria	c__Gammaproteobacteria	o__Pseudomonadales	f__Pseudomonadaceae	g__Pseudomonas_E	s__Pseudomonas_E sp003053605	cheaACF	GCF_003053605.1-C8K57_RS01990	761	Hpt,H-kinase_dim,HATPase_c,CheW,Response_reg	105
GCF_003053805.1	99.93	d__Bacteria	p__Proteobacteria	c__Gammaproteobacteria	o__Pseudomonadales	f__Pseudomonadaceae	g__Pseudomonas_E	s__Pseudomonas_E sp003053805	cheaACF	GCF_003053805.1-C8K65_RS09440	762	Hpt,H-kinase_dim,HATPase_c,CheW,Response_reg	105
GCF_003060885.1	99.03	d__Bacteria	p__Proteobacteria	c__Gammaproteobacteria	o__Pseudomonadales	f__Pseudomonadaceae	g__Pseudomonas_E	s__Pseudomonas_E sp003060885	cheaACF	GCF_003060885.1-DBR00_RS09380	748	Hpt,H-kinase_dim,HATPase_c,CheW,Response_reg	105
GCF_003097075.1	99.93	d__Bacteria	p__Proteobacteria	c__Gammaproteobacteria	o__Pseudomonadales	f__Pseudomonadaceae	g__Pseudomonas_E	s__Pseudomonas_E sp003097075	cheaACF	GCF_003097075.1-C7539_RS14595	756	Hpt,H-kinase_dim,HATPase_c,CheW,Response_reg	105
GCF_003097235.1	100	d__Bacteria	p__Proteobacteria	c__Gammaproteobacteria	o__Pseudomonadales	f__Pseudomonadaceae	g__Pseudomonas_E	s__Pseudomonas_E sp003097235	cheaACF	GCF_003097235.1-N430_RS24370	760	Hpt,H-kinase_dim,HATPase_c,CheW,Response_reg	105
GCF_003105155.1	99.68	d__Bacteria	p__Proteobacteria	c__Gammaproteobacteria	o__Pseudomonadales	f__Pseudomonadaceae	g__Pseudomonas_E	s__Pseudomonas_E sp003105155	cheaACF	GCF_003105155.1-DCO48_RS05160	767	Hpt,H-kinase_dim,HATPase_c,CheW,Response_reg	105
GCF_003151075.1	99.93	d__Bacteria	p__Proteobacteria	c__Gammaproteobacteria	o__Pseudomonadales	f__Pseudomonadaceae	g__Pseudomonas_E	s__Pseudomonas_E sp003151075	cheaACF	GCF_003151075.1-DJ564_RS06535	762	Hpt,H-kinase_dim,HATPase_c,CheW,Response_reg	105
GCF_003205205.1	99.89	d__Bacteria	p__Proteobacteria	c__Gammaproteobacteria	o__Pseudomonadales	f__Pseudomonadaceae	g__Pseudomonas_E	s__Pseudomonas_E sp003205205	cheaACF	GCF_003205205.1-DMX11_RS25055	768	Hpt,H-kinase_dim,HATPase_c,CheW,Response_reg	105
GCF_003208235.1	99.29	d__Bacteria	p__Proteobacteria	c__Gammaproteobacteria	o__Pseudomonadales	f__Pseudomonadaceae	g__Pseudomonas_E	s__Pseudomonas_E sp003208235	cheaACF	GCF_003208235.1-C7538_RS11410	753	Hpt,H-kinase_dim,HATPase_c,CheW,Response_reg	105
GCF_003208475.1	99.86	d__Bacteria	p__Proteobacteria	c__Gammaproteobacteria	o__Pseudomonadales	f__Pseudomonadaceae	g__Pseudomonas_E	s__Pseudomonas_E sp003208475	cheaACF	GCF_003208475.1-C7535_RS22505	756	Hpt,H-kinase_dim,HATPase_c,CheW,Response_reg	105
GCF_003231275.1	100	d__Bacteria	p__Proteobacteria	c__Gammaproteobacteria	o__Pseudomonadales	f__Pseudomonadaceae	g__Pseudomonas_E	s__Pseudomonas_E sp003231275	cheaACF	GCF_003231275.1-DM374_RS01340	762	Hpt,H-kinase_dim,HATPase_c,CheW,Response_reg	105
GCF_003231305.1	99.35	d__Bacteria	p__Proteobacteria	c__Gammaproteobacteria	o__Pseudomonadales	f__Pseudomonadaceae	g__Pseudomonas_E	s__Pseudomonas_E sp003231305	cheaACF	GCF_003231305.1-DM373_RS21680	764	Hpt,H-kinase_dim,HATPase_c,CheW,Response_reg	105
GCF_003253735.1	100	d__Bacteria	p__Proteobacteria	c__Gammaproteobacteria	o__Pseudomonadales	f__Pseudomonadaceae	g__Pseudomonas_E	s__Pseudomonas_E sp003253735	cheaACF	GCF_003253735.1-F469_RS09135	764	Hpt,H-kinase_dim,HATPase_c,CheW,Response_reg	105
GCF_003290225.1	100	d__Bacteria	p__Proteobacteria	c__Gammaproteobacteria	o__Pseudomonadales	f__Pseudomonadaceae	g__Pseudomonas_E	s__Pseudomonas_E sp003290225	cheaACF	GCF_003290225.1-DNK50_RS10010	756	Hpt,H-kinase_dim,HATPase_c,CheW,Response_reg	105
GCF_003331055.1	99.44	d__Bacteria	p__Proteobacteria	c__Gammaproteobacteria	o__Pseudomonadales	f__Pseudomonadaceae	g__Pseudomonas_E	s__Pseudomonas_E sp003331055	cheaACF	GCF_003331055.1-C6A77_RS19515	766	Hpt,H-kinase_dim,HATPase_c,CheW,Response_reg	105
GCF_900005815.1	99.93	d__Bacteria	p__Proteobacteria	c__Gammaproteobacteria	o__Pseudomonadales	f__Pseudomonadaceae	g__Pseudomonas_E	s__Pseudomonas_E sp900005815	cheaACF	GCF_900005815.1-BFP86_RS08515	756	Hpt,H-kinase_dim,HATPase_c,CheW,Response_reg	105
GCF_900101695.1	100	d__Bacteria	p__Proteobacteria	c__Gammaproteobacteria	o__Pseudomonadales	f__Pseudomonadaceae	g__Pseudomonas_E	s__Pseudomonas_E sp900101695	cheaACF	GCF_900101695.1-BLR26_RS24590	761	Hpt,H-kinase_dim,HATPase_c,CheW,Response_reg	105
GCF_900107395.1	99.69	d__Bacteria	p__Proteobacteria	c__Gammaproteobacteria	o__Pseudomonadales	f__Pseudomonadaceae	g__Pseudomonas_E	s__Pseudomonas_E sp900107395	cheaACF	GCF_900107395.1-BLV20_RS08225	781	Hpt,H-kinase_dim,HATPase_c,CheW,Response_reg	105
GCF_900108875.1	99.68	d__Bacteria	p__Proteobacteria	c__Gammaproteobacteria	o__Pseudomonadales	f__Pseudomonadaceae	g__Pseudomonas_E	s__Pseudomonas_E sp900108875	cheaACF	GCF_900108875.1-BMZ10_RS14155	785	Hpt,H-kinase_dim,HATPase_c,CheW,Response_reg	104
GCF_900109995.1	100	d__Bacteria	p__Proteobacteria	c__Gammaproteobacteria	o__Pseudomonadales	f__Pseudomonadaceae	g__Pseudomonas_E	s__Pseudomonas_E sp900109995	cheaACF	GCF_900109995.1-BMW74_RS01075	761	Hpt,H-kinase_dim,HATPase_c,CheW,Response_reg	105
GCF_900110765.1	99.68	d__Bacteria	p__Proteobacteria	c__Gammaproteobacteria	o__Pseudomonadales	f__Pseudomonadaceae	g__Pseudomonas_E	s__Pseudomonas_E sp900110765	cheaACF	GCF_900110765.1-BMY73_RS20765	797	Hpt,H-kinase_dim,HATPase_c,CheW,Response_reg	104
GCF_900113505.1	100	d__Bacteria	p__Proteobacteria	c__Gammaproteobacteria	o__Pseudomonadales	f__Pseudomonadaceae	g__Pseudomonas_E	s__Pseudomonas_E sp900113505	cheaACF	GCF_900113505.1-BM132_RS06475	753	Hpt,H-kinase_dim,HATPase_c,CheW,Response_reg	105
GCF_900156465.1	100	d__Bacteria	p__Proteobacteria	c__Gammaproteobacteria	o__Pseudomonadales	f__Pseudomonadaceae	g__Pseudomonas_E	s__Pseudomonas_E sp900156465	cheaACF	GCF_900156465.1-BW992_RS01570	752	Hpt,H-kinase_dim,HATPase_c,CheW,Response_reg	105
GCF_900187425.1	99.93	d__Bacteria	p__Proteobacteria	c__Gammaproteobacteria	o__Pseudomonadales	f__Pseudomonadaceae	g__Pseudomonas_E	s__Pseudomonas_E sp900187425	cheaACF	GCF_900187425.1-CKW16_RS27645	761	Hpt,H-kinase_dim,HATPase_c,CheW,Response_reg	105
GCF_900187445.1	98.71	d__Bacteria	p__Proteobacteria	c__Gammaproteobacteria	o__Pseudomonadales	f__Pseudomonadaceae	g__Pseudomonas_E	s__Pseudomonas_E sp900187445	cheaACF	GCF_900187445.1-CKW20_RS18370	762	Hpt,H-kinase_dim,HATPase_c,CheW,Response_reg	105
GCF_900187455.1	99.92	d__Bacteria	p__Proteobacteria	c__Gammaproteobacteria	o__Pseudomonadales	f__Pseudomonadaceae	g__Pseudomonas_E	s__Pseudomonas_E sp900187455	cheaACF	GCF_900187455.1-CKW37_RS03985	762	Hpt,H-kinase_dim,HATPase_c,CheW,Response_reg	105
GCF_900187495.1	99.93	d__Bacteria	p__Proteobacteria	c__Gammaproteobacteria	o__Pseudomonadales	f__Pseudomonadaceae	g__Pseudomonas_E	s__Pseudomonas_E sp900187495	cheaACF	GCF_900187495.1-CKW32_RS02715	760	Hpt,H-kinase_dim,HATPase_c,CheW,Response_reg	105
GCF_900187505.1	99.67	d__Bacteria	p__Proteobacteria	c__Gammaproteobacteria	o__Pseudomonadales	f__Pseudomonadaceae	g__Pseudomonas_E	s__Pseudomonas_E sp900187505	cheaACF	GCF_900187505.1-CKW25_RS02870	771	Hpt,H-kinase_dim,HATPase_c,CheW,Response_reg	105
GCF_900187515.1	99.93	d__Bacteria	p__Proteobacteria	c__Gammaproteobacteria	o__Pseudomonadales	f__Pseudomonadaceae	g__Pseudomonas_E	s__Pseudomonas_E sp900187515	cheaACF	GCF_900187515.1-CKW17_RS07180	762	Hpt,H-kinase_dim,HATPase_c,CheW,Response_reg	105
GCF_900187565.1	99.66	d__Bacteria	p__Proteobacteria	c__Gammaproteobacteria	o__Pseudomonadales	f__Pseudomonadaceae	g__Pseudomonas_E	s__Pseudomonas_E sp900187565	cheaACF	GCF_900187565.1-CKW21_RS28200	765	Hpt,H-kinase_dim,HATPase_c,CheW,Response_reg	105
GCF_900187575.1	100	d__Bacteria	p__Proteobacteria	c__Gammaproteobacteria	o__Pseudomonadales	f__Pseudomonadaceae	g__Pseudomonas_E	s__Pseudomonas_E sp900187575	cheaACF	GCF_900187575.1-CKW31_RS10795	796	Hpt,H-kinase_dim,HATPase_c,CheW,Response_reg	105
GCF_900187605.1	99.8	d__Bacteria	p__Proteobacteria	c__Gammaproteobacteria	o__Pseudomonadales	f__Pseudomonadaceae	g__Pseudomonas_E	s__Pseudomonas_E sp900187605	cheaACF	GCF_900187605.1-CKW38_RS09180	761	Hpt,H-kinase_dim,HATPase_c,CheW,Response_reg	105
GCF_900187615.1	100	d__Bacteria	p__Proteobacteria	c__Gammaproteobacteria	o__Pseudomonadales	f__Pseudomonadaceae	g__Pseudomonas_E	s__Pseudomonas_E sp900187615	cheaACF	GCF_900187615.1-CKW19_RS15795	758	Hpt,H-kinase_dim,HATPase_c,CheW,Response_reg	105
GCF_900187635.1	100	d__Bacteria	p__Proteobacteria	c__Gammaproteobacteria	o__Pseudomonadales	f__Pseudomonadaceae	g__Pseudomonas_E	s__Pseudomonas_E sp900187635	cheaACF	GCF_900187635.1-CKW24_RS07790	763	Hpt,H-kinase_dim,HATPase_c,CheW,Response_reg	105
GCF_900187645.1	100	d__Bacteria	p__Proteobacteria	c__Gammaproteobacteria	o__Pseudomonadales	f__Pseudomonadaceae	g__Pseudomonas_E	s__Pseudomonas_E sp900187645	cheaACF	GCF_900187645.1-CKW13_RS01720	776	Hpt,H-kinase_dim,HATPase_c,CheW,Response_reg	105
GCF_900112645.1	99.68	d__Bacteria	p__Proteobacteria	c__Gammaproteobacteria	o__Pseudomonadales	f__Pseudomonadaceae	g__Pseudomonas_E	s__Pseudomonas_E straminea	cheaACF	GCF_900112645.1-BM279_RS18540	766	Hpt,H-kinase_dim,HATPase_c,CheW,Response_reg	105
GCF_900105675.1	99.8	d__Bacteria	p__Proteobacteria	c__Gammaproteobacteria	o__Pseudomonadales	f__Pseudomonadaceae	g__Pseudomonas_E	s__Pseudomonas_E synxantha	cheaACF	GCF_900105675.1-BLU48_RS19110	757	Hpt,H-kinase_dim,HATPase_c,CheW,Response_reg	105
GCF_000263715.2	99.8	d__Bacteria	p__Proteobacteria	c__Gammaproteobacteria	o__Pseudomonadales	f__Pseudomonadaceae	g__Pseudomonas_E	s__Pseudomonas_E synxantha_A	cheaACF	GCF_000263715.2-PSEBG33_RS20610	759	Hpt,H-kinase_dim,HATPase_c,CheW,Response_reg	105
GCF_000507185.2	100	d__Bacteria	p__Proteobacteria	c__Gammaproteobacteria	o__Pseudomonadales	f__Pseudomonadaceae	g__Pseudomonas_E	s__Pseudomonas_E syringae	cheaACF	GCF_000507185.2-V476_RS18245	783	Hpt,H-kinase_dim,HATPase_c,CheW,Response_reg	105
GCF_001698815.1	100	d__Bacteria	p__Proteobacteria	c__Gammaproteobacteria	o__Pseudomonadales	f__Pseudomonadaceae	g__Pseudomonas_E	s__Pseudomonas_E syringae_A	cheaACF	GCF_001698815.1-AFK24_RS19385	788	Hpt,H-kinase_dim,HATPase_c,CheW,Response_reg	105
GCF_001238485.1	98.37	d__Bacteria	p__Proteobacteria	c__Gammaproteobacteria	o__Pseudomonadales	f__Pseudomonadaceae	g__Pseudomonas_E	s__Pseudomonas_E syringae_E	cheaACF	GCF_001238485.1-ACS77_RS26080	762	Hpt,H-kinase_dim,HATPase_c,CheW,Response_reg	105
GCF_000452705.1	99.62	d__Bacteria	p__Proteobacteria	c__Gammaproteobacteria	o__Pseudomonadales	f__Pseudomonadaceae	g__Pseudomonas_E	s__Pseudomonas_E syringae_F	cheaACF	GCF_000452705.1-N018_RS18730	784	Hpt,H-kinase_dim,HATPase_c,CheW,Response_reg	105
GCF_000737245.1	100	d__Bacteria	p__Proteobacteria	c__Gammaproteobacteria	o__Pseudomonadales	f__Pseudomonadaceae	g__Pseudomonas_E	s__Pseudomonas_E syringae_J	cheaACF	GCF_000737245.1-IV01_RS04505	793	Hpt,H-kinase_dim,HATPase_c,CheW,Response_reg	105
GCF_002905995.1	100	d__Bacteria	p__Proteobacteria	c__Gammaproteobacteria	o__Pseudomonadales	f__Pseudomonadaceae	g__Pseudomonas_E	s__Pseudomonas_E syringae_M	cheaACF	GCF_002905995.1-BKM13_RS05160	789	Hpt,H-kinase_dim,HATPase_c,CheW,Response_reg	105
GCF_000452825.1	100	d__Bacteria	p__Proteobacteria	c__Gammaproteobacteria	o__Pseudomonadales	f__Pseudomonadaceae	g__Pseudomonas_E	s__Pseudomonas_E syringae_O	cheaACF	GCF_000452825.1-N011_RS0209490	787	Hpt,H-kinase_dim,HATPase_c,CheW,Response_reg	105
GCF_001293775.1	100	d__Bacteria	p__Proteobacteria	c__Gammaproteobacteria	o__Pseudomonadales	f__Pseudomonadaceae	g__Pseudomonas_E	s__Pseudomonas_E syringae_P	cheaACF	GCF_001293775.1-ABJ99_RS19970	782	Hpt,H-kinase_dim,HATPase_c,CheW,Response_reg	105
GCF_001466965.1	100	d__Bacteria	p__Proteobacteria	c__Gammaproteobacteria	o__Pseudomonadales	f__Pseudomonadaceae	g__Pseudomonas_E	s__Pseudomonas_E syringae_Q	cheaACF	GCF_001466965.1-AO070_RS08730	786	Hpt,H-kinase_dim,HATPase_c,CheW,Response_reg	105
GCF_900475285.1	99.92	d__Bacteria	p__Proteobacteria	c__Gammaproteobacteria	o__Pseudomonadales	f__Pseudomonadaceae	g__Pseudomonas_E	s__Pseudomonas_E taetrolens	cheaACF	GCF_900475285.1-DQN55_RS17290	766	Hpt,H-kinase_dim,HATPase_c,CheW,Response_reg	105
GCF_000425785.1	100	d__Bacteria	p__Proteobacteria	c__Gammaproteobacteria	o__Pseudomonadales	f__Pseudomonadaceae	g__Pseudomonas_E	s__Pseudomonas_E taiwanensis	cheaACF	GCF_000425785.1-H620_RS0100265	759	Hpt,H-kinase_dim,HATPase_c,CheW,Response_reg	105
GCF_001269655.1	100	d__Bacteria	p__Proteobacteria	c__Gammaproteobacteria	o__Pseudomonadales	f__Pseudomonadaceae	g__Pseudomonas_E	s__Pseudomonas_E thivervalensis	cheaACF	GCF_001269655.1-AD659_RS04580	754	Hpt,H-kinase_dim,HATPase_c,CheW,Response_reg	105
GCF_002813445.1	99.84	d__Bacteria	p__Proteobacteria	c__Gammaproteobacteria	o__Pseudomonadales	f__Pseudomonadaceae	g__Pseudomonas_E	s__Pseudomonas_E tolaasii	cheaACF	GCF_002813445.1-ATI14_RS13340	760	Hpt,H-kinase_dim,HATPase_c,CheW,Response_reg	105
GCF_900115695.1	99.77	d__Bacteria	p__Proteobacteria	c__Gammaproteobacteria	o__Pseudomonadales	f__Pseudomonadaceae	g__Pseudomonas_E	s__Pseudomonas_E toyotomiensis	cheaACF	GCF_900115695.1-BM186_RS22945	754	Hpt,H-kinase_dim,HATPase_c,CheW,Response_reg	105
GCF_001401155.1	99.68	d__Bacteria	p__Proteobacteria	c__Gammaproteobacteria	o__Pseudomonadales	f__Pseudomonadaceae	g__Pseudomonas_E	s__Pseudomonas_E tremae	cheaACF	GCF_001401155.1-ALO43_RS17205	786	Hpt,H-kinase_dim,HATPase_c,CheW,Response_reg	105
GCF_001439805.1	99.59	d__Bacteria	p__Proteobacteria	c__Gammaproteobacteria	o__Pseudomonadales	f__Pseudomonadaceae	g__Pseudomonas_E	s__Pseudomonas_E trivialis	cheaACF	GCF_001439805.1-TU79_RS09450	761	Hpt,H-kinase_dim,HATPase_c,CheW,Response_reg	105
GCF_001186335.1	99.66	d__Bacteria	p__Proteobacteria	c__Gammaproteobacteria	o__Pseudomonadales	f__Pseudomonadaceae	g__Pseudomonas_E	s__Pseudomonas_E trivialis_B	cheaACF	GCF_001186335.1-AA957_RS07985	756	Hpt,H-kinase_dim,HATPase_c,CheW,Response_reg	105
GCF_002236105.1	99.93	d__Bacteria	p__Proteobacteria	c__Gammaproteobacteria	o__Pseudomonadales	f__Pseudomonadaceae	g__Pseudomonas_E	s__Pseudomonas_E umsongensis	cheaACF	GCF_002236105.1-PSUM_RS12300	761	Hpt,H-kinase_dim,HATPase_c,CheW,Response_reg	105
GCF_001439695.1	99.93	d__Bacteria	p__Proteobacteria	c__Gammaproteobacteria	o__Pseudomonadales	f__Pseudomonadaceae	g__Pseudomonas_E	s__Pseudomonas_E veronii	cheaACF	GCF_001439695.1-TU80_RS13735	760	Hpt,H-kinase_dim,HATPase_c,CheW,Response_reg	105
GCF_001294575.1	100	d__Bacteria	p__Proteobacteria	c__Gammaproteobacteria	o__Pseudomonadales	f__Pseudomonadaceae	g__Pseudomonas_E	s__Pseudomonas_E versuta	cheaACF	GCF_001294575.1-AOC04_RS15355	762	Hpt,H-kinase_dim,HATPase_c,CheW,Response_reg	105
GCF_001642795.1	100	d__Bacteria	p__Proteobacteria	c__Gammaproteobacteria	o__Pseudomonadales	f__Pseudomonadaceae	g__Pseudomonas_E	s__Pseudomonas_E viridiflava	cheaACF	GCF_001642795.1-AO065_RS23020	786	Hpt,H-kinase_dim,HATPase_c,CheW,Response_reg	105
GCF_002723575.1	100	d__Bacteria	p__Proteobacteria	c__Gammaproteobacteria	o__Pseudomonadales	f__Pseudomonadaceae	g__Pseudomonas_E	s__Pseudomonas_E viridiflava_B	cheaACF	GCF_002723575.1-AO275_RS21920	787	Hpt,H-kinase_dim,HATPase_c,CheW,Response_reg	105
GCF_000425805.1	100	d__Bacteria	p__Proteobacteria	c__Gammaproteobacteria	o__Pseudomonadales	f__Pseudomonadaceae	g__Pseudomonas_E	s__Pseudomonas_E vranovensis	cheaACF	GCF_000425805.1-H621_RS0108335	763	Hpt,H-kinase_dim,HATPase_c,CheW,Response_reg	105
GCF_900497695.1	100	d__Bacteria	p__Proteobacteria	c__Gammaproteobacteria	o__Pseudomonadales	f__Pseudomonadaceae	g__Pseudomonas_E	s__Pseudomonas_E wadenswilerensis	cheaACF	GCF_900497695.1-CCOS864_RS22430	757	Hpt,H-kinase_dim,HATPase_c,CheW,Response_reg	105
GCF_001043055.1	100	d__Bacteria	p__Proteobacteria	c__Gammaproteobacteria	o__Pseudomonadales	f__Pseudomonadaceae	g__Pseudomonas_E	s__Pseudomonas_E weihenstephanensis	cheaACF	GCF_001043055.1-TU86_RS05630	759	Hpt,H-kinase_dim,HATPase_c,CheW,Response_reg	105
GCF_900105735.1	99.86	d__Bacteria	p__Proteobacteria	c__Gammaproteobacteria	o__Pseudomonadales	f__Pseudomonadaceae	g__Pseudomonas_E	s__Pseudomonas_E yamanorum	cheaACF	GCF_900105735.1-BLU46_RS10235	763	Hpt,H-kinase_dim,HATPase_c,CheW,Response_reg	105
GCF_000474255.1	99.68	d__Bacteria	p__Proteobacteria	c__Gammaproteobacteria	o__Pseudomonadales	f__Pseudomonadaceae	g__Pseudomonas_F	s__Pseudomonas_F alcaligenes_A	cheaACF	GCF_000474255.1-TX97_RS15625	757	Hpt,H-kinase_dim,HATPase_c,CheW,Response_reg	105
GCF_002355475.1	100	d__Bacteria	p__Proteobacteria	c__Gammaproteobacteria	o__Pseudomonadales	f__Pseudomonadaceae	g__Pseudomonas_F	s__Pseudomonas_F furukawaii	cheaACF	GCF_002355475.1-KF707C_RS23030	758	Hpt,H-kinase_dim,HATPase_c,CheW,Response_reg	105
GCF_000412695.1	100	d__Bacteria	p__Proteobacteria	c__Gammaproteobacteria	o__Pseudomonadales	f__Pseudomonadaceae	g__Pseudomonas_F	s__Pseudomonas_F resinovorans_A	cheaACF	GCF_000412695.1-PCA10_RS22790	766	Hpt,H-kinase_dim,HATPase_c,CheW,Response_reg	105
GCF_002003485.1	100	d__Bacteria	p__Proteobacteria	c__Gammaproteobacteria	o__Pseudomonadales	f__Pseudomonadaceae	g__Pseudomonas_F	s__Pseudomonas_F resinovorans_C	cheaACF	GCF_002003485.1-MnOB_RS27040	762	Hpt,H-kinase_dim,HATPase_c,CheW,Response_reg	105
GCF_000949385.2	99.19	d__Bacteria	p__Proteobacteria	c__Gammaproteobacteria	o__Pseudomonadales	f__Pseudomonadaceae	g__Pseudomonas_F	s__Pseudomonas_F sp000949385	cheaACF	GCF_000949385.2-TQ98_RS21450	758	Hpt,H-kinase_dim,HATPase_c,CheW,Response_reg	105
GCF_000949385.2	99.19	d__Bacteria	p__Proteobacteria	c__Gammaproteobacteria	o__Pseudomonadales	f__Pseudomonadaceae	g__Pseudomonas_F	s__Pseudomonas_F sp000949385	cheaACF	GCF_000949385.2-TQ98_RS06280	732	Hpt,H-kinase_dim,HATPase_c,CheW,Response_reg	118
GCF_001708505.1	99.35	d__Bacteria	p__Proteobacteria	c__Gammaproteobacteria	o__Pseudomonadales	f__Pseudomonadaceae	g__Pseudomonas_F	s__Pseudomonas_F sp001708505	cheaACF	GCF_001708505.1-THL1_RS22900	757	Hpt,H-kinase_dim,HATPase_c,CheW,Response_reg	105
GCF_001708505.1	99.35	d__Bacteria	p__Proteobacteria	c__Gammaproteobacteria	o__Pseudomonadales	f__Pseudomonadaceae	g__Pseudomonas_F	s__Pseudomonas_F sp001708505	cheaACF	GCF_001708505.1-THL1_RS02970	733	Hpt,H-kinase_dim,HATPase_c,CheW,Response_reg	118
GCF_003234055.1	99.68	d__Bacteria	p__Proteobacteria	c__Gammaproteobacteria	o__Pseudomonadales	f__Pseudomonadaceae	g__Pseudomonas_F	s__Pseudomonas_F sp003234055	cheaACF	GCF_003234055.1-DMX10_RS17735	757	Hpt,H-kinase_dim,HATPase_c,CheW,Response_reg	105
GCF_002091635.1	99.57	d__Bacteria	p__Proteobacteria	c__Gammaproteobacteria	o__Pseudomonadales	f__Pseudomonadaceae	g__Pseudomonas_M	s__Pseudomonas_M indica	cheaACF	GCF_002091635.1-PIN01S_RS02830	734	Hpt,H-kinase_dim,HATPase_c,CheW,Response_reg	118
GCF_002286785.1	99.59	d__Bacteria	p__Proteobacteria	c__Gammaproteobacteria	o__Pseudomonadales	f__Pseudomonadaceae	g__Pseudomonas_M	s__Pseudomonas_M sp002286785	cheaACF	GCF_002286785.1-BZL41_RS04800	734	Hpt,H-kinase_dim,HATPase_c,CheW,Response_reg	118
GCF_000425625.1	100	d__Bacteria	p__Proteobacteria	c__Gammaproteobacteria	o__Pseudomonadales	f__Pseudomonadaceae	g__Pseudomonas_N	s__Pseudomonas_N azotifigens	cheaACF	GCF_000425625.1-H610_RS0111625	732	Hpt,H-kinase_dim,HATPase_c,CheW,Response_reg	118
GCF_000421765.1	97.7	d__Bacteria	p__Proteobacteria	c__Gammaproteobacteria	o__Pseudomonadales	f__Pseudomonadaceae	g__Thiopseudomonas	s__Thiopseudomonas caeni	cheaACF	GCF_000421765.1-H591_RS0108760	716	Hpt,H-kinase_dim,HATPase_c,CheW,Response_reg	76
GCF_002866065.1	96.21	d__Bacteria	p__Proteobacteria	c__Gammaproteobacteria	o__Pseudomonadales	f__Pseudomonadaceae	g__Thiopseudomonas	s__Thiopseudomonas denitrificans	cheaACF	GCF_002866065.1-AR306_RS08830	712	Hpt,H-kinase_dim,HATPase_c,CheW,Response_reg	81
GCF_900115705.1	99.66	d__Bacteria	p__Proteobacteria	c__Gammaproteobacteria	o__Xanthomonadales	f__Rhodanobacteraceae	g__Frateuria_A	s__Frateuria_A terrea	cheaACF	GCF_900115705.1-BMZ38_RS07705	770	Hpt,H-kinase_dim,HATPase_c,CheW,Response_reg	118
GCF_900142825.1	100	d__Bacteria	p__Proteobacteria	c__Gammaproteobacteria	o__Xanthomonadales	f__Rhodanobacteraceae	g__Rhodanobacter	s__Rhodanobacter sp900142825	cheaACF	GCF_900142825.1-BUA26_RS12535	770	Hpt,H-kinase_dim,HATPase_c,CheW,Response_reg	66
GCF_900142825.1	100	d__Bacteria	p__Proteobacteria	c__Gammaproteobacteria	o__Xanthomonadales	f__Rhodanobacteraceae	g__Rhodanobacter	s__Rhodanobacter sp900142825	cheaACF	GCF_900142825.1-BUA26_RS07825	745	Hpt,H-kinase_dim,HATPase_c,CheW,Response_reg	105
GCF_001442535.1	99.91	d__Bacteria	p__Proteobacteria	c__Gammaproteobacteria	o__Xanthomonadales	f__Xanthomonadaceae	g__Lysobacter	s__Lysobacter antibioticus	cheaACF	GCF_001442535.1-GLA29479_RS12745	752	Hpt,H-kinase_dim,HATPase_c,CheW,Response_reg	105
GCF_000336385.2	99.07	d__Bacteria	p__Proteobacteria	c__Gammaproteobacteria	o__Xanthomonadales	f__Xanthomonadaceae	g__Lysobacter	s__Lysobacter antibioticus_A	cheaACF	GCF_000336385.2-TX83_RS20500	766	Hpt,H-kinase_dim,HATPase_c,CheW,Response_reg	105
GCF_000731095.1	99.8	d__Bacteria	p__Proteobacteria	c__Gammaproteobacteria	o__Xanthomonadales	f__Xanthomonadaceae	g__Lysobacter	s__Lysobacter antibioticus_B	cheaACF	GCF_000731095.1-EX88_RS0100465	754	Hpt,H-kinase_dim,HATPase_c,CheW,Response_reg	105
GCF_001442785.1	99.8	d__Bacteria	p__Proteobacteria	c__Gammaproteobacteria	o__Xanthomonadales	f__Xanthomonadaceae	g__Lysobacter	s__Lysobacter capsici	cheaACF	GCF_001442785.1-LC55x_RS11980	769	Hpt,H-kinase_dim,HATPase_c,CheW,Response_reg	105
GCF_900106525.1	99.8	d__Bacteria	p__Proteobacteria	c__Gammaproteobacteria	o__Xanthomonadales	f__Xanthomonadaceae	g__Lysobacter	s__Lysobacter enzymogenes	cheaACF	GCF_900106525.1-BLU84_RS07170	754	Hpt,H-kinase_dim,HATPase_c,CheW,Response_reg	105
GCF_001442515.1	99.91	d__Bacteria	p__Proteobacteria	c__Gammaproteobacteria	o__Xanthomonadales	f__Xanthomonadaceae	g__Lysobacter	s__Lysobacter enzymogenes_B	cheaACF	GCF_001442515.1-GLE_RS10720	742	Hpt,H-kinase_dim,HATPase_c,CheW,Response_reg	105
GCF_001442805.1	99.8	d__Bacteria	p__Proteobacteria	c__Gammaproteobacteria	o__Xanthomonadales	f__Xanthomonadaceae	g__Lysobacter	s__Lysobacter gummosus	cheaACF	GCF_001442805.1-LG3211_RS11125	749	Hpt,H-kinase_dim,HATPase_c,CheW,Response_reg	104
GCF_001427785.1	99.45	d__Bacteria	p__Proteobacteria	c__Gammaproteobacteria	o__Xanthomonadales	f__Xanthomonadaceae	g__Lysobacter	s__Lysobacter sp001427785	cheaACF	GCF_001427785.1-ASD86_RS19345	771	Hpt,H-kinase_dim,HATPase_c,CheW,Response_reg	105
GCF_900107375.1	99.8	d__Bacteria	p__Proteobacteria	c__Gammaproteobacteria	o__Xanthomonadales	f__Xanthomonadaceae	g__Lysobacter	s__Lysobacter sp900107375	cheaACF	GCF_900107375.1-BLV01_RS08020	742	Hpt,H-kinase_dim,HATPase_c,CheW,Response_reg	105
GCF_000014865.1	98.32	d__Bacteria	p__Proteobacteria	c__Magnetococcia	o__Magnetococcales	f__Magnetococcaceae	g__Magnetococcus	s__Magnetococcus marinus	cheaACF	GCF_000014865.1-MMC1_RS07580	734	Hpt,H-kinase_dim,HATPase_c,CheW,Response_reg	81
GCF_000014865.1	98.32	d__Bacteria	p__Proteobacteria	c__Magnetococcia	o__Magnetococcales	f__Magnetococcaceae	g__Magnetococcus	s__Magnetococcus marinus	cheaACF	GCF_000014865.1-MMC1_RS19985	878	Hpt,H-kinase_dim,HATPase_c,CheW,Response_reg	109
GCF_002109495.1	98.74	d__Bacteria	p__Proteobacteria	c__Magnetococcia	o__Magnetococcales	f__Magnetococcaceae	g__Magnetofaba	s__Magnetofaba australis	cheaACF	GCF_002109495.1-MAIT1_RS19940	914	Hpt,H-kinase_dim,HATPase_c,CheW,Response_reg	113
GCF_000744415.1	99.58	d__Bacteria	p__Proteobacteria	c__Zetaproteobacteria	o__Mariprofundales	f__Mariprofundaceae	g__Ghiorsea	s__Ghiorsea bivora	cheaACF	GCF_000744415.1-DM09_RS04595	838	Hpt,H-kinase_dim,HATPase_c,CheW,Response_reg	102
GCF_002795805.1	99.58	d__Bacteria	p__Proteobacteria	c__Zetaproteobacteria	o__Mariprofundales	f__Mariprofundaceae	g__Mariprofundus	s__Mariprofundus aestuarium	cheaACF	GCF_002795805.1-Ga0123461_RS01985	753	Hpt,H-kinase_dim,HATPase_c,CheW,Response_reg	104
GCF_002795825.1	99.58	d__Bacteria	p__Proteobacteria	c__Zetaproteobacteria	o__Mariprofundales	f__Mariprofundaceae	g__Mariprofundus	s__Mariprofundus ferrinatatus	cheaACF	GCF_002795825.1-Ga0123462_RS09190	751	Hpt,H-kinase_dim,HATPase_c,CheW,Response_reg	104
GCF_000153765.1	99.15	d__Bacteria	p__Proteobacteria	c__Zetaproteobacteria	o__Mariprofundales	f__Mariprofundaceae	g__Mariprofundus	s__Mariprofundus ferrooxydans	cheaACF	GCF_000153765.1-SPV1_RS11555	881	Hpt,H-kinase_dim,HATPase_c,CheW,Response_reg	97
GCF_001895085.1	99.58	d__Bacteria	p__Proteobacteria	c__Zetaproteobacteria	o__Mariprofundales	f__Mariprofundaceae	g__Mariprofundus	s__Mariprofundus micogutta	cheaACF	GCF_001895085.1-MMIC_RS04380	802	Hpt,H-kinase_dim,HATPase_c,CheW,Response_reg	99
GCF_003114835.1	100	d__Bacteria	p__Spirochaetota	c__Leptospirae	o__Leptospirales	f__Leptospiraceae	g__Leptospira_A	s__Leptospira_A kobayashii	cheaACF	GCF_003114835.1-DI077_RS05645	771	Hpt,H-kinase_dim,HATPase_c,CheW,Response_reg	117
GCF_003114855.1	98.82	d__Bacteria	p__Spirochaetota	c__Leptospirae	o__Leptospirales	f__Leptospiraceae	g__Leptospira_A	s__Leptospira_A ryugenii	cheaACF	GCF_003114855.1-DI060_RS00050	754	Hpt,H-kinase_dim,HATPase_c,CheW,Response_reg	92
GCF_900113965.1	99.3	d__Bacteria	p__Spirochaetota	c__Spirochaetia	o__Treponematales	f__Treponemataceae	g__Treponema_D	s__Treponema_D bryantii_A	cheaACF	GCF_900113965.1-BM161_RS08920	706	Hpt,H-kinase_dim,HATPase_c,CheW,Response_reg	65
GCF_000421345.1	100	d__Bacteria	p__Spirochaetota	c__Spirochaetia	o__Treponematales	f__Treponemataceae	g__Treponema_D	s__Treponema_D bryantii_B	cheaACF	GCF_000421345.1-G626_RS0109070	705	Hpt,H-kinase_dim,HATPase_c,CheW,Response_reg	65
GCF_000421345.1	100	d__Bacteria	p__Spirochaetota	c__Spirochaetia	o__Treponematales	f__Treponemataceae	g__Treponema_D	s__Treponema_D bryantii_B	cheaACF	GCF_000421345.1-G626_RS0110490	699	Hpt,H-kinase_dim,HATPase_c,CheW,Response_reg	70
GCF_900111035.1	100	d__Bacteria	p__Spirochaetota	c__Spirochaetia	o__Treponematales	f__Treponemataceae	g__Treponema_D	s__Treponema_D bryantii_C	cheaACF	GCF_900111035.1-BMY21_RS03770	701	Hpt,H-kinase_dim,HATPase_c,CheW,Response_reg	65
GCF_000255555.1	99.98	d__Bacteria	p__Spirochaetota	c__Spirochaetia	o__Treponematales	f__Treponemataceae	g__Treponema_D	s__Treponema_D saccharophilum	cheaACF	GCF_000255555.1-TRESADRAFT_RS14295	693	Hpt,H-kinase_dim,HATPase_c,CheW,Response_reg	69
GCF_000212415.1	100	d__Bacteria	p__Spirochaetota	c__Spirochaetia	o__Treponematales	f__Treponemataceae	g__Treponema_F	s__Treponema_F brennaborense	cheaACF	GCF_000212415.1-TREBR_RS07680	688	Hpt,H-kinase_dim,HATPase_c,CheW,Response_reg	64
GCF_000214375.1	98.86	d__Bacteria	p__Spirochaetota	c__Spirochaetia	o__Treponematales	f__Treponemataceae_B	g__Treponema_E	s__Treponema_E primitia	cheaACF	GCF_000214375.1-TREPR_RS11400	782	Hpt,H-kinase_dim,HATPase_c,CheW,Response_reg	92
GCF_000297095.1	98.23	d__Bacteria	p__Spirochaetota	c__Spirochaetia	o__Treponematales	f__Treponemataceae_B	g__Treponema_E	s__Treponema_E primitia_A	cheaACF	GCF_000297095.1-TPRIMZ1_RS0106760	781	Hpt,H-kinase_dim,HATPase_c,CheW,Response_reg	92
GCF_000526375.1	98.31	d__Bacteria	p__Synergistota	c__Synergistia	o__Synergistales	f__Aminiphilaceae	g__Aminiphilus	s__Aminiphilus circumscriptus	cheaACF	GCF_000526375.1-K349_RS0100790	867	Hpt,H-kinase_dim,HATPase_c,CheW,Response_reg	109
GCF_000172975.1	100	d__Bacteria	p__Synergistota	c__Synergistia	o__Synergistales	f__Dethiosulfovibrionaceae	g__Dethiosulfovibrio	s__Dethiosulfovibrio peptidovorans	cheaACF	GCF_000172975.1-DPEP_RS03880	717	Hpt,H-kinase_dim,HATPase_c,CheW,Response_reg	90
GCF_900177735.1	100	d__Bacteria	p__Synergistota	c__Synergistia	o__Synergistales	f__Dethiosulfovibrionaceae	g__Dethiosulfovibrio	s__Dethiosulfovibrio salsuginis	cheaACF	GCF_900177735.1-B9Y55_RS08345	724	Hpt,H-kinase_dim,HATPase_c,CheW,Response_reg	90
GCF_000165795.1	98.31	d__Bacteria	p__Synergistota	c__Synergistia	o__Synergistales	f__Synergistaceae	g__Aminomonas	s__Aminomonas paucivorans	cheaACF	GCF_000165795.1-APAU_RS02345	734	Hpt,H-kinase_dim,HATPase_c,CheW,Response_reg	105
GCF_000024905.1	98.31	d__Bacteria	p__Synergistota	c__Synergistia	o__Synergistales	f__Synergistaceae	g__Thermanaerovibrio	s__Thermanaerovibrio acidaminovorans	cheaACF	GCF_000024905.1-Taci_0357	695	Hpt,H-kinase_dim,HATPase_c,CheW,Response_reg	71
GCF_000237825.1	100	d__Bacteria	p__Synergistota	c__Synergistia	o__Synergistales	f__Synergistaceae	g__Thermanaerovibrio	s__Thermanaerovibrio velox	cheaACF	GCF_000237825.1-THEVEDRAFT_RS09210	738	Hpt,H-kinase_dim,HATPase_c,CheW,Response_reg	70
GCF_000173075.1	97.3	d__Bacteria	p__Verrucomicrobiota	c__Verrucomicrobiae	o__Chthoniobacterales	f__Chthoniobacteraceae	g__Chthoniobacter	s__Chthoniobacter flavus	cheaACF	GCF_000173075.1-CFE428DRAFT_RS31585	754	Hpt,H-kinase_dim,HATPase_c,CheW,Response_reg	57
GCF_000173075.1	97.3	d__Bacteria	p__Verrucomicrobiota	c__Verrucomicrobiae	o__Chthoniobacterales	f__Chthoniobacteraceae	g__Chthoniobacter	s__Chthoniobacter flavus	cheaACF	GCF_000173075.1-CFE428DRAFT_RS13645	741	Hpt,H-kinase_dim,HATPase_c,CheW,Response_reg	105
GCF_001613545.1	100	d__Bacteria	p__Verrucomicrobiota	c__Verrucomicrobiae	o__Chthoniobacterales	f__Terrimicrobiaceae	g__Terrimicrobium	s__Terrimicrobium sacchariphilum	cheaACF	GCF_001613545.1-TSACC_RS18215	727	Hpt,H-kinase_dim,HATPase_c,CheW,Response_reg	98
GCF_003054655.1	100	d__Bacteria	p__Verrucomicrobiota	c__Verrucomicrobiae	o__Chthoniobacterales	f__Terrimicrobiaceae	g__Terrimicrobium	s__Terrimicrobium sp003054655	cheaACF	GCF_003054655.1-DB345_RS09245	724	Hpt,H-kinase_dim,HATPase_c,CheW,Response_reg	98
GCF_003054695.1	100	d__Bacteria	p__Verrucomicrobiota	c__Verrucomicrobiae	o__Methylacidiphilales	f__UBA1321	g__LW23	s__LW23 sp003054695	cheaACF	GCF_003054695.1-DB346_RS08795	901	Hpt,H-kinase_dim,HATPase_c,CheW,Response_reg	101
GCF_003054695.1	100	d__Bacteria	p__Verrucomicrobiota	c__Verrucomicrobiae	o__Methylacidiphilales	f__UBA1321	g__LW23	s__LW23 sp003054695	cheaACF	GCF_003054695.1-DB346_RS24910	1072	Hpt,H-kinase_dim,HATPase_c,CheW,Response_reg	187
GCF_000172555.1	99.32	d__Bacteria	p__Verrucomicrobiota	c__Verrucomicrobiae	o__Pedosphaerales	f__Pedosphaeraceae	g__Pedosphaera	s__Pedosphaera parvula	cheaACF	GCF_000172555.1-CFLAV_RS23825	769	Hpt,H-kinase_dim,HATPase_c,CheW,Response_reg	105
GCF_900167535.1	100	d__Bacteria	p__Verrucomicrobiota	c__Verrucomicrobiae	o__Verrucomicrobiales	f__Verrucomicrobiaceae	g__Prosthecobacter	s__Prosthecobacter debontii	cheaACF	GCF_900167535.1-B5D61_RS03965	684	Hpt,H-kinase_dim,HATPase_c,CheW,Response_reg	92
GCF_000739635.1	100	d__Bacteria	p__Verrucomicrobiota	c__Verrucomicrobiae	o__Verrucomicrobiales	f__Verrucomicrobiaceae	g__Verrucomicrobium	s__Verrucomicrobium sp000739635	cheaACF	GCF_000739635.1-BV034_RS18835	712	Hpt,H-kinase_dim,HATPase_c,CheW,Response_reg	92
GCF_000739635.1	100	d__Bacteria	p__Verrucomicrobiota	c__Verrucomicrobiae	o__Verrucomicrobiales	f__Verrucomicrobiaceae	g__Verrucomicrobium	s__Verrucomicrobium sp000739635	cheaACF	GCF_000739635.1-BV034_RS33505	782	Hpt,H-kinase_dim,HATPase_c,CheW,Response_reg	105
GCF_000739635.1	100	d__Bacteria	p__Verrucomicrobiota	c__Verrucomicrobiae	o__Verrucomicrobiales	f__Verrucomicrobiaceae	g__Verrucomicrobium	s__Verrucomicrobium sp000739635	cheaACF	GCF_000739635.1-BV034_RS09105	775	Hpt,H-kinase_dim,HATPase_c,CheW,Response_reg	112
GCF_000739655.1	99.32	d__Bacteria	p__Verrucomicrobiota	c__Verrucomicrobiae	o__Verrucomicrobiales	f__Verrucomicrobiaceae	g__Verrucomicrobium	s__Verrucomicrobium sp000739655	cheaACF	GCF_000739655.1-BV106_RS21345	712	Hpt,H-kinase_dim,HATPase_c,CheW,Response_reg	92
GCF_000739655.1	99.32	d__Bacteria	p__Verrucomicrobiota	c__Verrucomicrobiae	o__Verrucomicrobiales	f__Verrucomicrobiaceae	g__Verrucomicrobium	s__Verrucomicrobium sp000739655	cheaACF	GCF_000739655.1-BV106_RS04360	780	Hpt,H-kinase_dim,HATPase_c,CheW,Response_reg	105
GCF_000739655.1	99.32	d__Bacteria	p__Verrucomicrobiota	c__Verrucomicrobiae	o__Verrucomicrobiales	f__Verrucomicrobiaceae	g__Verrucomicrobium	s__Verrucomicrobium sp000739655	cheaACF	GCF_000739655.1-BV106_RS14800	785	Hpt,H-kinase_dim,HATPase_c,CheW,Response_reg	112
GCF_000172155.1	100	d__Bacteria	p__Verrucomicrobiota	c__Verrucomicrobiae	o__Verrucomicrobiales	f__Verrucomicrobiaceae	g__Verrucomicrobium	s__Verrucomicrobium spinosum	cheaACF	GCF_000172155.1-VSP_RS15005	712	Hpt,H-kinase_dim,HATPase_c,CheW,Response_reg	92
GCF_000172155.1	100	d__Bacteria	p__Verrucomicrobiota	c__Verrucomicrobiae	o__Verrucomicrobiales	f__Verrucomicrobiaceae	g__Verrucomicrobium	s__Verrucomicrobium spinosum	cheaACF	GCF_000172155.1-VSP_RS01015	770	Hpt,H-kinase_dim,HATPase_c,CheW,Response_reg	105
GCF_000750955.1	96.96	d__Bacteria	p__Verrucomicrobiota_A	c__Chlamydiia	o__Parachlamydiales	f__Criblamydiaceae	g__Criblamydia	s__Criblamydia sequanensis	cheaACF	GCF_000750955.1-CSEC_RS01690	738	Hpt,H-kinase_dim,HATPase_c,CheW,Response_reg	54
GCF_900000175.1	96.28	d__Bacteria	p__Verrucomicrobiota_A	c__Chlamydiia	o__Parachlamydiales	f__Criblamydiaceae	g__Estrella	s__Estrella lausannensis	cheaACF	GCF_900000175.1-ELAC_RS10090	791	Hpt,H-kinase_dim,HATPase_c,CheW,Response_reg	121
GCF_000875975.1	100	d__Bacteria	p__Verrucomicrobiota_A	c__Chlamydiia	o__Parachlamydiales	f__Parachlamydiaceae	g__Parachlamydia	s__Parachlamydia acanthamoebae	cheaACF	GCF_000875975.1-AOM43_RS04385	734	Hpt,H-kinase_dim,HATPase_c,CheW,Response_reg	90
GCF_001499655.1	100	d__Bacteria	p__Verrucomicrobiota_A	c__Chlamydiia	o__Parachlamydiales	f__Parachlamydiaceae	g__Protochlamydia	s__Protochlamydia naegleriophila	cheaACF	GCF_001499655.1-PNK_RS07635	754	Hpt,H-kinase_dim,HATPase_c,CheW,Response_reg	105
GCF_001545115.1	100	d__Bacteria	p__Verrucomicrobiota_A	c__Chlamydiia	o__Parachlamydiales	f__Parachlamydiaceae	g__Protochlamydia	s__Protochlamydia sp001545115	cheaACF	GCF_001545115.1-BN3769_RS04855	753	Hpt,H-kinase_dim,HATPase_c,CheW,Response_reg	105
GCF_001545115.1	100	d__Bacteria	p__Verrucomicrobiota_A	c__Chlamydiia	o__Parachlamydiales	f__Parachlamydiaceae	g__Protochlamydia	s__Protochlamydia sp001545115	cheaACF	GCF_001545115.1-BN3769_RS11995	760	Hpt,H-kinase_dim,HATPase_c,CheW,Response_reg	115
GCF_001545115.1	100	d__Bacteria	p__Verrucomicrobiota_A	c__Chlamydiia	o__Parachlamydiales	f__Parachlamydiaceae	g__Protochlamydia	s__Protochlamydia sp001545115	cheaACF	GCF_001545115.1-BN3769_RS02980	782	Hpt,H-kinase_dim,HATPase_c,CheW,Response_reg	120
GCF_001458695.1	96.82	d__Bacteria	p__Nitrospirota	c__Nitrospiria	o__Nitrospirales	f__Nitrospiraceae	g__Nitrospira	s__Nitrospira inopinata	cheaACF	GCF_001458695.1-NITINOP_RS11815	805	Hpt,Hpt,H-kinase_dim,HATPase_c,CheW	109
GCF_003012935.1	100	d__Bacteria	p__Proteobacteria	c__Alphaproteobacteria	o__Rhizobiales	f__Stappiaceae	g__Pannonibacter	s__Pannonibacter carbonis	cheaACF	GCF_003012935.1-C8348_RS00300	892	Hpt,Hpt,H-kinase_dim,HATPase_c,CheW	84
GCF_001467525.1	100	d__Bacteria	p__Proteobacteria	c__Gammaproteobacteria	o__Legionellales	f__Legionellaceae	g__Legionella	s__Legionella anisa	cheaACF	GCF_001467525.1-Lani_RS10695	764	Hpt,Hpt,H-kinase_dim,HATPase_c,CheW	106
GCF_001648595.1	100	d__Bacteria	p__Proteobacteria	c__Gammaproteobacteria	o__Legionellales	f__Legionellaceae	g__Legionella	s__Legionella bozemanae	cheaACF	GCF_001648595.1-A8O27_RS04115	765	Hpt,Hpt,H-kinase_dim,HATPase_c,CheW	117
GCF_900452415.1	100	d__Bacteria	p__Proteobacteria	c__Gammaproteobacteria	o__Legionellales	f__Legionellaceae	g__Legionella	s__Legionella cincinnatiensis	cheaACF	GCF_900452415.1-DYH34_RS16625	768	Hpt,Hpt,H-kinase_dim,HATPase_c,CheW	108
GCF_000236165.1	100	d__Bacteria	p__Proteobacteria	c__Gammaproteobacteria	o__Legionellales	f__Legionellaceae	g__Legionella	s__Legionella dumoffii	cheaACF	GCF_000236165.1-KYQ_RS16295	764	Hpt,Hpt,H-kinase_dim,HATPase_c,CheW	107
GCF_900156395.1	100	d__Bacteria	p__Proteobacteria	c__Gammaproteobacteria	o__Legionellales	f__Legionellaceae	g__Legionella	s__Legionella gormanii	cheaACF	GCF_900156395.1-BW930_RS05965	758	Hpt,Hpt,H-kinase_dim,HATPase_c,CheW	107
GCF_001467695.1	100	d__Bacteria	p__Proteobacteria	c__Gammaproteobacteria	o__Legionellales	f__Legionellaceae	g__Legionella	s__Legionella gratiana	cheaACF	GCF_001467695.1-Lgra_RS07245	769	Hpt,Hpt,H-kinase_dim,HATPase_c,CheW	108
GCF_001467945.1	100	d__Bacteria	p__Proteobacteria	c__Gammaproteobacteria	o__Legionellales	f__Legionellaceae	g__Legionella	s__Legionella parisiensis	cheaACF	GCF_001467945.1-Lpar_RS04585	765	Hpt,Hpt,H-kinase_dim,HATPase_c,CheW	121
GCF_001468135.1	99.81	d__Bacteria	p__Proteobacteria	c__Gammaproteobacteria	o__Legionellales	f__Legionellaceae	g__Legionella	s__Legionella santicrucis	cheaACF	GCF_001468135.1-Lsan_RS07340	770	Hpt,Hpt,H-kinase_dim,HATPase_c,CheW	108
GCF_001465875.1	99.62	d__Bacteria	p__Proteobacteria	c__Gammaproteobacteria	o__Legionellales	f__Legionellaceae	g__Legionella	s__Legionella saoudiensis	cheaACF	GCF_001465875.1-BN3124_RS10520	761	Hpt,Hpt,H-kinase_dim,HATPase_c,CheW	92
GCF_001468005.1	100	d__Bacteria	p__Proteobacteria	c__Gammaproteobacteria	o__Legionellales	f__Legionellaceae	g__Legionella	s__Legionella steelei	cheaACF	GCF_001468005.1-Lste_RS12650	764	Hpt,Hpt,H-kinase_dim,HATPase_c,CheW	107
GCF_001468065.1	100	d__Bacteria	p__Proteobacteria	c__Gammaproteobacteria	o__Legionellales	f__Legionellaceae	g__Legionella	s__Legionella steigerwaltii	cheaACF	GCF_001468065.1-Lstg_RS04125	762	Hpt,Hpt,H-kinase_dim,HATPase_c,CheW	107
GCF_001468035.1	100	d__Bacteria	p__Proteobacteria	c__Gammaproteobacteria	o__Legionellales	f__Legionellaceae	g__Legionella	s__Legionella tucsonensis	cheaACF	GCF_001468035.1-Ltuc_RS01850	765	Hpt,Hpt,H-kinase_dim,HATPase_c,CheW	107
GCF_000701265.1	100	d__Bacteria	p__Proteobacteria	c__Gammaproteobacteria	o__Legionellales	f__Legionellaceae	g__Legionella	s__Legionella wadsworthii	cheaACF	GCF_000701265.1-BU07_RS0112610	761	Hpt,Hpt,H-kinase_dim,HATPase_c,CheW	104
GCF_000024985.1	98.13	d__Bacteria	p__Chloroflexota	c__Chloroflexia	o__Thermomicrobiales	f__Thermomicrobiaceae	g__Sphaerobacter	s__Sphaerobacter thermophilus	cheaACF	GCF_000024985.1-STHE_RS15415	1032	Hpt,Hpt,H-kinase_dim,HATPase_c,CheW,Response_reg	106
GCF_003003885.1	99.78	d__Bacteria	p__Cyanobacteria	c__Cyanobacteriia	o__Cyanobacteriales	f__Chroococcidiopsidaceae	g__Aliterella	s__Aliterella sp003003885	cheaACF	GCF_003003885.1-C7B70_RS02800	950	Hpt,Hpt,H-kinase_dim,HATPase_c,CheW,Response_reg	106
GCF_001942495.1	98.11	d__Bacteria	p__Cyanobacteria	c__Cyanobacteriia	o__Cyanobacteriales	f__Coleofasciculaceae	g__Moorea	s__Moorea bouillonii	cheaACF	GCF_001942495.1-BJP37_RS21925	907	Hpt,Hpt,H-kinase_dim,HATPase_c,CheW,Response_reg	95
GCF_001767235.1	99.26	d__Bacteria	p__Cyanobacteria	c__Cyanobacteriia	o__Cyanobacteriales	f__Coleofasciculaceae	g__Moorea	s__Moorea producens_A	cheaACF	GCF_001767235.1-BJP34_RS22375	907	Hpt,Hpt,H-kinase_dim,HATPase_c,CheW,Response_reg	95
GCF_000332235.1	99.78	d__Bacteria	p__Cyanobacteria	c__Cyanobacteriia	o__Cyanobacteriales	f__Cyanobacteriaceae	g__Geminocystis	s__Geminocystis herdmanii	cheaACF	GCF_000332235.1-SYN6308_RS03875	939	Hpt,Hpt,H-kinase_dim,HATPase_c,CheW,Response_reg	97
GCF_001548095.1	99.78	d__Bacteria	p__Cyanobacteria	c__Cyanobacteriia	o__Cyanobacteriales	f__Cyanobacteriaceae	g__Geminocystis	s__Geminocystis sp001548095	cheaACF	GCF_001548095.1-GM3708_RS03940	887	Hpt,Hpt,H-kinase_dim,HATPase_c,CheW,Response_reg	90
GCF_001548115.1	99.78	d__Bacteria	p__Cyanobacteria	c__Cyanobacteriia	o__Cyanobacteriales	f__Cyanobacteriaceae	g__Geminocystis	s__Geminocystis sp001548115	cheaACF	GCF_001548115.1-GM3709_RS13435	883	Hpt,Hpt,H-kinase_dim,HATPase_c,CheW,Response_reg	90
GCF_000147335.1	99.82	d__Bacteria	p__Cyanobacteria	c__Cyanobacteriia	o__Cyanobacteriales	f__Microcystaceae	g__Gloeothece	s__Gloeothece verrucosa	cheaACF	GCF_000147335.1-CYAN7822_RS21335	888	Hpt,Hpt,H-kinase_dim,HATPase_c,CheW,Response_reg	94
GCF_000021805.1	99.56	d__Bacteria	p__Cyanobacteria	c__Cyanobacteriia	o__Cyanobacteriales	f__Microcystaceae	g__Rippkaea	s__Rippkaea orientalis	cheaACF	GCF_000021805.1-PCC8801_RS03750	865	Hpt,Hpt,H-kinase_dim,HATPase_c,CheW,Response_reg	89
GCF_000332135.1	99.63	d__Bacteria	p__Cyanobacteria	c__Cyanobacteriia	o__Cyanobacteriales	f__Nostocaceae	g__Anabaena	s__Anabaena sp000332135	cheaACF	GCF_000332135.1-ANA7108_RS0125515	932	Hpt,Hpt,H-kinase_dim,HATPase_c,CheW,Response_reg	105
GCF_002368275.1	99.11	d__Bacteria	p__Cyanobacteria	c__Cyanobacteriia	o__Cyanobacteriales	f__Nostocaceae	g__Aulosira	s__Aulosira diplosiphon	cheaACF	GCF_002368275.1-CA741_RS16170	967	Hpt,Hpt,H-kinase_dim,HATPase_c,CheW,Response_reg	105
GCF_002368175.1	99.33	d__Bacteria	p__Cyanobacteria	c__Cyanobacteriia	o__Cyanobacteriales	f__Nostocaceae	g__Aulosira	s__Aulosira sp002368175	cheaACF	GCF_002368175.1-CA733_RS17080	988	Hpt,Hpt,H-kinase_dim,HATPase_c,CheW,Response_reg	105
GCF_000331305.1	99.39	d__Bacteria	p__Cyanobacteria	c__Cyanobacteriia	o__Cyanobacteriales	f__Nostocaceae	g__Calothrix	s__Calothrix sp000331305	cheaACF	GCF_000331305.1-CAL7103_RS0101950	950	Hpt,Hpt,H-kinase_dim,HATPase_c,CheW,Response_reg	105
GCF_002368415.1	99.28	d__Bacteria	p__Cyanobacteria	c__Cyanobacteriia	o__Cyanobacteriales	f__Nostocaceae	g__Calothrix	s__Calothrix sp002368415	cheaACF	GCF_002368415.1-CDC38_RS03725	930	Hpt,Hpt,H-kinase_dim,HATPase_c,CheW,Response_reg	105
GCF_002934005.1	97.78	d__Bacteria	p__Cyanobacteria	c__Cyanobacteriia	o__Cyanobacteriales	f__Nostocaceae	g__Cuspidothrix	s__Cuspidothrix issatschenkoi	cheaACF	GCF_002934005.1-CUN59_RS00715	967	Hpt,Hpt,H-kinase_dim,HATPase_c,CheW,Response_reg	105
GCF_000317205.1	99.52	d__Bacteria	p__Cyanobacteria	c__Cyanobacteriia	o__Cyanobacteriales	f__Nostocaceae	g__Fischerella	s__Fischerella muscicola	cheaACF	GCF_000317205.1-UYI_RS0125465	925	Hpt,Hpt,H-kinase_dim,HATPase_c,CheW,Response_reg	95
GCF_000317245.1	99.52	d__Bacteria	p__Cyanobacteria	c__Cyanobacteriia	o__Cyanobacteriales	f__Nostocaceae	g__Fischerella	s__Fischerella muscicola_A	cheaACF	GCF_000317245.1-UYG_RS0119930	925	Hpt,Hpt,H-kinase_dim,HATPase_c,CheW,Response_reg	95
GCF_000447295.1	99.76	d__Bacteria	p__Cyanobacteria	c__Cyanobacteriia	o__Cyanobacteriales	f__Nostocaceae	g__Fischerella	s__Fischerella sp000447295	cheaACF	GCF_000447295.1-FIS9431_RS0125420	924	Hpt,Hpt,H-kinase_dim,HATPase_c,CheW,Response_reg	95
GCF_000517105.1	100	d__Bacteria	p__Cyanobacteria	c__Cyanobacteriia	o__Cyanobacteriales	f__Nostocaceae	g__Fischerella	s__Fischerella sp000517105	cheaACF	GCF_000517105.1-FIS9605_RS0130810	928	Hpt,Hpt,H-kinase_dim,HATPase_c,CheW,Response_reg	95
GCF_002368315.1	99.52	d__Bacteria	p__Cyanobacteria	c__Cyanobacteriia	o__Cyanobacteriales	f__Nostocaceae	g__Fischerella	s__Fischerella sp002368315	cheaACF	GCF_002368315.1-CDC30_RS22535	925	Hpt,Hpt,H-kinase_dim,HATPase_c,CheW,Response_reg	95
GCF_000317225.1	99.76	d__Bacteria	p__Cyanobacteria	c__Cyanobacteriia	o__Cyanobacteriales	f__Nostocaceae	g__Fischerella	s__Fischerella thermalis	cheaACF	GCF_000317225.1-UYK_RS0100830	918	Hpt,Hpt,H-kinase_dim,HATPase_c,CheW,Response_reg	95
GCF_000760695.2	97.22	d__Bacteria	p__Cyanobacteria	c__Cyanobacteriia	o__Cyanobacteriales	f__Nostocaceae	g__Tolypothrix_A	s__Tolypothrix_A bouteillei	cheaACF	GCF_000760695.2-DA73_RS28310	958	Hpt,Hpt,H-kinase_dim,HATPase_c,CheW,Response_reg	105
GCF_000582685.1	99.76	d__Bacteria	p__Cyanobacteria	c__Cyanobacteriia	o__Cyanobacteriales	f__Nostocaceae	g__Tolypothrix_C	s__Tolypothrix_C hofmanni	cheaACF	GCF_000582685.1-TOL9009_RS0113925	917	Hpt,Hpt,H-kinase_dim,HATPase_c,CheW,Response_reg	95
GCF_001276715.1	100	d__Bacteria	p__Cyanobacteria	c__Cyanobacteriia	o__Cyanobacteriales	f__Oscillatoriaceae	g__Planktothricoides	s__Planktothricoides sp001276715	cheaACF	GCF_001276715.1-AM228_RS18250	1012	Hpt,Hpt,H-kinase_dim,HATPase_c,CheW,Response_reg	111
GCF_000332335.1	100	d__Bacteria	p__Cyanobacteria	c__Cyanobacteriia	o__Cyanobacteriales	f__Oscillatoriaceae_A	g__PCC-10802	s__PCC-10802 sp000332335	cheaACF	GCF_000332335.1-OSC10802_RS0113820	1018	Hpt,Hpt,H-kinase_dim,HATPase_c,CheW,Response_reg	105
GCF_000332335.1	100	d__Bacteria	p__Cyanobacteria	c__Cyanobacteriia	o__Cyanobacteriales	f__Oscillatoriaceae_A	g__PCC-10802	s__PCC-10802 sp000332335	cheaACF	GCF_000332335.1-OSC10802_RS0133850	1074	Hpt,Hpt,H-kinase_dim,HATPase_c,CheW,Response_reg	116
GCF_000332155.1	99.56	d__Bacteria	p__Cyanobacteria	c__Cyanobacteriia	o__Cyanobacteriales	f__Phormidiaceae	g__Kamptonema	s__Kamptonema formosum	cheaACF	GCF_000332155.1-OSCIL6407_RS0120200	989	Hpt,Hpt,H-kinase_dim,HATPase_c,CheW,Response_reg	104
GCF_003003725.1	97.3	d__Bacteria	p__Cyanobacteria	c__Cyanobacteriia	o__Cyanobacteriales	f__Phormidiaceae	g__Microcoleus	s__Microcoleus sp003003725	cheaACF	GCF_003003725.1-C7B67_RS09440	988	Hpt,Hpt,H-kinase_dim,HATPase_c,CheW,Response_reg	105
GCF_000317635.1	99.48	d__Bacteria	p__Cyanobacteria	c__Cyanobacteriia	o__Cyanobacteriales	f__Rubidibacteraceae	g__Halothece	s__Halothece sp000317635	cheaACF	GCF_000317635.1-PCC7418_RS05040	931	Hpt,Hpt,H-kinase_dim,HATPase_c,CheW,Response_reg	91
GCF_000353285.1	99.41	d__Bacteria	p__Cyanobacteria	c__Cyanobacteriia	o__Leptolyngbyales	f__Leptolyngbyaceae	g__Leptolyngbya	s__Leptolyngbya boryana	cheaACF	GCF_000353285.1-LEPBO_RS0120020	899	Hpt,Hpt,H-kinase_dim,HATPase_c,CheW,Response_reg	104
GCF_001548435.1	99.41	d__Bacteria	p__Cyanobacteria	c__Cyanobacteriia	o__Leptolyngbyales	f__Leptolyngbyaceae	g__Leptolyngbya	s__Leptolyngbya sp001548435	cheaACF	GCF_001548435.1-LEP3755_RS02345	932	Hpt,Hpt,H-kinase_dim,HATPase_c,CheW,Response_reg	97
GCF_001548435.1	99.41	d__Bacteria	p__Cyanobacteria	c__Cyanobacteriia	o__Leptolyngbyales	f__Leptolyngbyaceae	g__Leptolyngbya	s__Leptolyngbya sp001548435	cheaACF	GCF_001548435.1-LEP3755_RS29595	933	Hpt,Hpt,H-kinase_dim,HATPase_c,CheW,Response_reg	105
GCF_001895925.1	95.99	d__Bacteria	p__Cyanobacteria	c__Cyanobacteriia	o__Leptolyngbyales	f__Leptolyngbyaceae	g__Phormidesmis_A	s__Phormidesmis_A priestleyi_A	cheaACF	GCF_001895925.1-BRW63_RS07685	994	Hpt,Hpt,H-kinase_dim,HATPase_c,CheW,Response_reg	105
GCF_001650195.1	99.29	d__Bacteria	p__Cyanobacteria	c__Cyanobacteriia	o__Leptolyngbyales	f__Leptolyngbyaceae	g__Phormidesmis_A	s__Phormidesmis_A priestleyi_B	cheaACF	GCF_001650195.1-A8707_RS18040	928	Hpt,Hpt,H-kinase_dim,HATPase_c,CheW,Response_reg	106
GCF_000309385.1	99.18	d__Bacteria	p__Cyanobacteria	c__Cyanobacteriia	o__Phormidesmiales	f__Phormidesmiaceae	g__Nodosilinea	s__Nodosilinea nodulosa	cheaACF	GCF_000309385.1-LEPTO7104_RS0105255	990	Hpt,Hpt,H-kinase_dim,HATPase_c,CheW,Response_reg	109
GCF_000763385.1	99.18	d__Bacteria	p__Cyanobacteria	c__Cyanobacteriia	o__Phormidesmiales	f__Phormidesmiaceae	g__Nodosilinea	s__Nodosilinea sp000763385	cheaACF	GCF_000763385.1-NF78_RS24140	969	Hpt,Hpt,H-kinase_dim,HATPase_c,CheW,Response_reg	109
GCF_001904775.1	99.15	d__Bacteria	p__Cyanobacteria	c__Cyanobacteriia	o__Phormidesmiales	f__Phormidesmiaceae	g__Nodosilinea	s__Nodosilinea tenue	cheaACF	GCF_001904775.1-NIES30_RS16495	979	Hpt,Hpt,H-kinase_dim,HATPase_c,CheW,Response_reg	109
GCF_000332215.1	99.29	d__Bacteria	p__Cyanobacteria	c__Cyanobacteriia	o__Pseudanabaenales	f__Pseudanabaenaceae	g__Pseudanabaena	s__Pseudanabaena biceps	cheaACF	GCF_000332215.1-PSE7429_RS10530	982	Hpt,Hpt,H-kinase_dim,HATPase_c,CheW,Response_reg	106
GCF_001402795.1	99.06	d__Bacteria	p__Cyanobacteria	c__Cyanobacteriia	o__Pseudanabaenales	f__Pseudanabaenaceae	g__Pseudanabaena	s__Pseudanabaena sp001402795	cheaACF	GCF_001402795.1-AC805_RS03700	985	Hpt,Hpt,H-kinase_dim,HATPase_c,CheW,Response_reg	106
GCF_000179315.1	94.52	d__Bacteria	p__Desulfobacterota	c__Desulfobacteria	o__Desulfatiglandales	f__NaphS2	g__NaphS2	s__NaphS2 sp000179315	cheaACF	GCF_000179315.1-NPH_RS27150	938	Hpt,Hpt,H-kinase_dim,HATPase_c,CheW,Response_reg	105
GCF_000331025.1	100	d__Bacteria	p__Desulfobacterota	c__Desulfovibrionia	o__Desulfovibrionales	f__Desulfovibrionaceae	g__Maridesulfovibrio	s__Maridesulfovibrio hydrothermalis	cheaACF	GCF_000331025.1-DESAM_RS05250	953	Hpt,Hpt,H-kinase_dim,HATPase_c,CheW,Response_reg	102
GCF_000023445.1	100	d__Bacteria	p__Desulfobacterota	c__Desulfovibrionia	o__Desulfovibrionales	f__Desulfovibrionaceae	g__Maridesulfovibrio	s__Maridesulfovibrio salexigens	cheaACF	GCF_000023445.1-DESAL_RS18840	953	Hpt,Hpt,H-kinase_dim,HATPase_c,CheW,Response_reg	102
GCF_002197845.1	93.18	d__Bacteria	p__Planctomycetota	c__Planctomycetes	o__Gemmatales	f__Gemmataceae	g__Fimbriiglobus	s__Fimbriiglobus ruber	cheaACF	GCF_002197845.1-FRUB_RS45045	953	Hpt,Hpt,H-kinase_dim,HATPase_c,CheW,Response_reg	114
GCF_000255705.1	94.89	d__Bacteria	p__Planctomycetota	c__Planctomycetes	o__Gemmatales	f__Gemmataceae	g__Zavarzinella	s__Zavarzinella formosa	cheaACF	GCF_000255705.1-BGIM_RS0123215	912	Hpt,Hpt,H-kinase_dim,HATPase_c,CheW,Response_reg	105
GCF_000186345.1	98.45	d__Bacteria	p__Planctomycetota	c__Planctomycetes	o__Isosphaerales	f__Isosphaeraceae	g__Isosphaera	s__Isosphaera pallida	cheaACF	GCF_000186345.1-ISOP_RS20885	1327	Hpt,Hpt,H-kinase_dim,HATPase_c,CheW,Response_reg	120
GCF_001956985.1	98.45	d__Bacteria	p__Planctomycetota	c__Planctomycetes	o__Isosphaerales	f__Isosphaeraceae	g__Paludisphaera	s__Paludisphaera borealis	cheaACF	GCF_001956985.1-BSF38_RS01130	921	Hpt,Hpt,H-kinase_dim,HATPase_c,CheW,Response_reg	107
GCF_000242455.2	99.61	d__Bacteria	p__Planctomycetota	c__Planctomycetes	o__Isosphaerales	f__Isosphaeraceae	g__Singulisphaera	s__Singulisphaera acidiphila	cheaACF	GCF_000242455.2-SINAC_RS16850	941	Hpt,Hpt,H-kinase_dim,HATPase_c,CheW,Response_reg	122
GCF_900129635.1	99.61	d__Bacteria	p__Planctomycetota	c__Planctomycetes	o__Isosphaerales	f__Isosphaeraceae	g__Singulisphaera	s__Singulisphaera sp900129635	cheaACF	GCF_900129635.1-BUS42_RS03130	944	Hpt,Hpt,H-kinase_dim,HATPase_c,CheW,Response_reg	107
GCF_000346295.1	98.17	d__Bacteria	p__Planctomycetota	c__Planctomycetes	o__Pirellulales	f__Pirellulaceae	g__Rhodopirellula_A	s__Rhodopirellula_A maiorica	cheaACF	GCF_000346295.1-RMSM_RS36420	857	Hpt,Hpt,H-kinase_dim,HATPase_c,CheW,Response_reg	115
GCF_002289565.1	99.93	d__Bacteria	p__Planctomycetota	c__Planctomycetes	o__Pirellulales	f__Pirellulaceae	g__Rhodopirellula_B	s__Rhodopirellula_B sp002289565	cheaACF	GCF_002289565.1-CKO51_RS16415	987	Hpt,Hpt,H-kinase_dim,HATPase_c,CheW,Response_reg	115
GCF_002289565.1	99.93	d__Bacteria	p__Planctomycetota	c__Planctomycetes	o__Pirellulales	f__Pirellulaceae	g__Rhodopirellula_B	s__Rhodopirellula_B sp002289565	cheaACF	GCF_002289565.1-CKO51_RS28505	999	Hpt,Hpt,H-kinase_dim,HATPase_c,CheW,Response_reg	116
GCF_900113665.1	97.78	d__Bacteria	p__Planctomycetota	c__Planctomycetes	o__Planctomycetales	f__Planctomycetaceae	g__Planctomicrobium	s__Planctomicrobium piriforme	cheaACF	GCF_900113665.1-BM148_RS12475	925	Hpt,Hpt,H-kinase_dim,HATPase_c,CheW,Response_reg	104
GCF_000379525.1	99.58	d__Bacteria	p__Proteobacteria	c__Gammaproteobacteria	o__Chromatiales	f__Chromatiaceae	g__Lamprocystis	s__Lamprocystis purpurea	cheaACF	GCF_000379525.1-A39O_RS0128760	1004	Hpt,Hpt,H-kinase_dim,HATPase_c,CheW,Response_reg	106
GCF_002813775.1	99.41	d__Bacteria	p__Proteobacteria	c__Gammaproteobacteria	o__Chromatiales	f__Chromatiaceae	g__Thiodictyon	s__Thiodictyon syntrophicum	cheaACF	GCF_002813775.1-THSYN_RS18605	933	Hpt,Hpt,H-kinase_dim,HATPase_c,CheW,Response_reg	106
GCF_001469165.1	98.6	d__Bacteria	p__Proteobacteria	c__Gammaproteobacteria	o__Chromatiales	f__Chromatiaceae	g__Thiohalocapsa	s__Thiohalocapsa sp001469165	cheaACF	GCF_001469165.1-ML01_RS02010	988	Hpt,Hpt,H-kinase_dim,HATPase_c,CheW,Response_reg	102
GCF_001647025.1	98.92	d__Bacteria	p__Proteobacteria	c__Gammaproteobacteria	o__Pseudomonadales	f__Endozoicomonadaceae	g__Endozoicomonas	s__Endozoicomonas atrinae	cheaACF	GCF_001647025.1-AK963_RS04275	981	Hpt,Hpt,H-kinase_dim,HATPase_c,CheW,Response_reg	105
GCF_000710775.1	98.98	d__Bacteria	p__Proteobacteria	c__Gammaproteobacteria	o__Pseudomonadales	f__Endozoicomonadaceae	g__Endozoicomonas	s__Endozoicomonas elysicola	cheaACF	GCF_000710775.1-GV64_RS16590	960	Hpt,Hpt,H-kinase_dim,HATPase_c,CheW,Response_reg	105
GCF_002356355.1	99.23	d__Bacteria	p__Proteobacteria	c__Gammaproteobacteria	o__Thiohalobacterales	f__Thiohalobacteraceae	g__Thiohalobacter	s__Thiohalobacter thiocyanaticus_A	cheaACF	GCF_002356355.1-CFK21_RS11905	903	Hpt,Hpt,H-kinase_dim,HATPase_c,CheW,Response_reg	105
GCF_000426365.1	99.83	d__Bacteria	p__Proteobacteria	c__Gammaproteobacteria	o__Xanthomonadales	f__Xanthomonadaceae	g__Arenimonas	s__Arenimonas composti	cheaACF	GCF_000426365.1-K311_RS0114240	912	Hpt,Hpt,H-kinase_dim,HATPase_c,CheW,Response_reg	105
GCF_002109495.1	98.74	d__Bacteria	p__Proteobacteria	c__Magnetococcia	o__Magnetococcales	f__Magnetococcaceae	g__Magnetofaba	s__Magnetofaba australis	cheaACF	GCF_002109495.1-MAIT1_RS08100	940	Hpt,Hpt,H-kinase_dim,HATPase_c,CheW,Response_reg	93
GCF_000875975.1	100	d__Bacteria	p__Verrucomicrobiota_A	c__Chlamydiia	o__Parachlamydiales	f__Parachlamydiaceae	g__Parachlamydia	s__Parachlamydia acanthamoebae	cheaACF	GCF_000875975.1-AOM43_RS03420	926	Hpt,Hpt,H-kinase_dim,HATPase_c,CheW,Response_reg	105
GCF_003253705.1	100	d__Bacteria	p__Proteobacteria	c__Alphaproteobacteria	o__Acetobacterales	f__Acetobacteraceae	g__Humitalea	s__Humitalea rosea	cheaACF	GCF_003253705.1-C8P66_RS03745	822	Hpt,Hpt,Hpt,H-kinase_dim,HATPase_c,CheW	88
GCF_003253705.1	100	d__Bacteria	p__Proteobacteria	c__Alphaproteobacteria	o__Acetobacterales	f__Acetobacteraceae	g__Humitalea	s__Humitalea rosea	cheaACF	GCF_003253705.1-C8P66_RS07350	897	Hpt,Hpt,Hpt,H-kinase_dim,HATPase_c,CheW	119
GCF_000711725.1	99.5	d__Bacteria	p__Proteobacteria	c__Alphaproteobacteria	o__Acetobacterales	f__Acetobacteraceae	g__Roseomonas	s__Roseomonas aerilata	cheaACF	GCF_000711725.1-BO39_RS30000	846	Hpt,Hpt,Hpt,H-kinase_dim,HATPase_c,CheW	89
GCF_003116135.1	100	d__Bacteria	p__Proteobacteria	c__Alphaproteobacteria	o__Acetobacterales	f__Acetobacteraceae	g__Roseomonas	s__Roseomonas aestuarii	cheaACF	GCF_003116135.1-CR165_RS14080	841	Hpt,Hpt,Hpt,H-kinase_dim,HATPase_c,CheW	89
GCF_002631185.1	99.5	d__Bacteria	p__Proteobacteria	c__Alphaproteobacteria	o__Acetobacterales	f__Acetobacteraceae	g__Roseomonas	s__Roseomonas rhizosphaerae	cheaACF	GCF_002631185.1-CR162_RS02175	892	Hpt,Hpt,Hpt,H-kinase_dim,HATPase_c,CheW	89
GCF_900141905.1	100	d__Bacteria	p__Proteobacteria	c__Alphaproteobacteria	o__Acetobacterales	f__Acetobacteraceae	g__Roseomonas	s__Roseomonas rosea	cheaACF	GCF_900141905.1-BUB97_RS16555	848	Hpt,Hpt,Hpt,H-kinase_dim,HATPase_c,CheW	89
GCF_000245075.1	100	d__Bacteria	p__Proteobacteria	c__Alphaproteobacteria	o__Acetobacterales	f__Acetobacteraceae	g__Roseomonas	s__Roseomonas sp000245075	cheaACF	GCF_000245075.1-HMPREF9946_RS24760	865	Hpt,Hpt,Hpt,H-kinase_dim,HATPase_c,CheW	89
GCF_000425365.1	100	d__Bacteria	p__Proteobacteria	c__Alphaproteobacteria	o__Acetobacterales	f__Acetobacteraceae	g__Rubritepida	s__Rubritepida flocculans	cheaACF	GCF_000425365.1-H596_RS0114980	835	Hpt,Hpt,Hpt,H-kinase_dim,HATPase_c,CheW	88
GCF_000518365.1	99.57	d__Bacteria	p__Proteobacteria	c__Alphaproteobacteria	o__ATCC43930	f__Stellaceae	g__URHD0088	s__URHD0088 sp000518365	cheaACF	GCF_000518365.1-N544_RS39765	967	Hpt,Hpt,Hpt,H-kinase_dim,HATPase_c,CheW	80
GCF_900177475.1	99.56	d__Bacteria	p__Proteobacteria	c__Alphaproteobacteria	o__Azospirillales	f__Azospirillaceae	g__Azospirillum	s__Azospirillum lipoferum_A	cheaACF	GCF_900177475.1-B9Z09_RS24890	988	Hpt,Hpt,Hpt,H-kinase_dim,HATPase_c,CheW	85
GCF_000010725.1	100	d__Bacteria	p__Proteobacteria	c__Alphaproteobacteria	o__Azospirillales	f__Azospirillaceae	g__Azospirillum	s__Azospirillum lipoferum_B	cheaACF	GCF_000010725.1-AZL_RS08780	989	Hpt,Hpt,Hpt,H-kinase_dim,HATPase_c,CheW	84
GCF_000283655.1	100	d__Bacteria	p__Proteobacteria	c__Alphaproteobacteria	o__Azospirillales	f__Azospirillaceae	g__Azospirillum	s__Azospirillum lipoferum_C	cheaACF	GCF_000283655.1-AZOLI_RS07275	995	Hpt,Hpt,Hpt,H-kinase_dim,HATPase_c,CheW	84
GCF_002573965.1	100	d__Bacteria	p__Proteobacteria	c__Alphaproteobacteria	o__Azospirillales	f__Azospirillaceae	g__Azospirillum	s__Azospirillum sp002573965	cheaACF	GCF_002573965.1-CRT60_RS29510	984	Hpt,Hpt,Hpt,H-kinase_dim,HATPase_c,CheW	84
GCF_003116095.1	100	d__Bacteria	p__Proteobacteria	c__Alphaproteobacteria	o__Azospirillales	f__Azospirillaceae	g__Azospirillum	s__Azospirillum sp003116095	cheaACF	GCF_003116095.1-TSO352_RS18020	994	Hpt,Hpt,Hpt,H-kinase_dim,HATPase_c,CheW	84
GCF_003233655.1	100	d__Bacteria	p__Proteobacteria	c__Alphaproteobacteria	o__Azospirillales	f__Azospirillaceae	g__Azospirillum	s__Azospirillum sp003233655	cheaACF	GCF_003233655.1-DM194_RS06465	981	Hpt,Hpt,Hpt,H-kinase_dim,HATPase_c,CheW	84
GCF_001305595.1	100	d__Bacteria	p__Proteobacteria	c__Alphaproteobacteria	o__Azospirillales	f__Azospirillaceae	g__Azospirillum	s__Azospirillum thiophilum	cheaACF	GCF_001305595.1-AL072_RS20615	976	Hpt,Hpt,Hpt,H-kinase_dim,HATPase_c,CheW	76
GCF_000385335.1	99.48	d__Bacteria	p__Proteobacteria	c__Alphaproteobacteria	o__Rhizobiales	f__Beijerinckiaceae	g__Methyloferula	s__Methyloferula stellata	cheaACF	GCF_000385335.1-A3OQ_RS23245	936	Hpt,Hpt,Hpt,H-kinase_dim,HATPase_c,CheW	87
GCF_900176345.1	99.9	d__Bacteria	p__Proteobacteria	c__Alphaproteobacteria	o__Rhizobiales	f__Rhizobiaceae	g__Allorhizobium	s__Allorhizobium sp900176345	cheaACF	GCF_900176345.1-B9A97_RS26490	823	Hpt,Hpt,Hpt,H-kinase_dim,HATPase_c,CheW	84
GCF_000426505.1	100	d__Bacteria	p__Proteobacteria	c__Alphaproteobacteria	o__Thalassobaculales	f__Nisaeaceae	g__Nisaea	s__Nisaea denitrificans	cheaACF	GCF_000426505.1-K328_RS0101660	1068	Hpt,Hpt,Hpt,H-kinase_dim,HATPase_c,CheW	88
GCF_900102465.1	100	d__Bacteria	p__Proteobacteria	c__Alphaproteobacteria	o__Thalassobaculales	f__Thalassobaculaceae	g__Thalassobaculum	s__Thalassobaculum litoreum	cheaACF	GCF_900102465.1-BLS34_RS08940	1088	Hpt,Hpt,Hpt,H-kinase_dim,HATPase_c,CheW	88
GCF_000317515.1	99.56	d__Bacteria	p__Cyanobacteria	c__Cyanobacteriia	o__Cyanobacteriales	f__Coleofasciculaceae	g__PCC7113	s__PCC7113 sp000317515	cheaACF	GCF_000317515.1-MIC7113_RS20820	1096	Hpt,Hpt,Hpt,H-kinase_dim,HATPase_c,CheW,Response_reg	94
GCF_001637315.1	88.92	d__Bacteria	p__Cyanobacteria	c__Cyanobacteriia	o__Cyanobacteriales	f__Geitlerinemaceae	g__Phormidium_A	s__Phormidium_A willei	cheaACF	GCF_001637315.1-AY600_RS20400	1227	Hpt,Hpt,Hpt,H-kinase_dim,HATPase_c,CheW,Response_reg	143
GCF_002218085.1	100	d__Bacteria	p__Cyanobacteria	c__Cyanobacteriia	o__Cyanobacteriales	f__Nostocaceae	g__Tolypothrix_C	s__Tolypothrix_C sp002218085	cheaACF	GCF_002218085.1-CDC34_RS04045	1091	Hpt,Hpt,Hpt,H-kinase_dim,HATPase_c,CheW,Response_reg	95
GCF_003003995.1	98.25	d__Bacteria	p__Cyanobacteria	c__Cyanobacteriia	o__Cyanobacteriales	f__Xenococcaceae	g__Pleurocapsa	s__Pleurocapsa sp003003995	cheaACF	GCF_003003995.1-C7B62_RS24065	1073	Hpt,Hpt,Hpt,H-kinase_dim,HATPase_c,CheW,Response_reg	95
GCF_000316115.1	99.73	d__Bacteria	p__Cyanobacteria	c__Cyanobacteriia	o__Phormidesmiales	f__Phormidesmiaceae	g__PCC-7375	s__PCC-7375 sp000316115	cheaACF	GCF_000316115.1-LEPTO7375_RS40025	1024	Hpt,Hpt,Hpt,H-kinase_dim,HATPase_c,CheW,Response_reg	90
GCF_000482245.1	98.64	d__Bacteria	p__Cyanobacteria	c__Cyanobacteriia	o__Phormidesmiales	f__Phormidesmiaceae	g__PCC-7375	s__PCC-7375 sp000482245	cheaACF	GCF_000482245.1-N836_RS55725	1022	Hpt,Hpt,Hpt,H-kinase_dim,HATPase_c,CheW,Response_reg	90
GCF_000429985.1	100	d__Bacteria	p__Desulfobacterota	c__Desulfovibrionia	o__Desulfovibrionales	f__Desulfovibrionaceae	g__Maridesulfovibrio	s__Maridesulfovibrio bastinii	cheaACF	GCF_000429985.1-G496_RS0109215	1117	Hpt,Hpt,Hpt,H-kinase_dim,HATPase_c,CheW,Response_reg	102
GCF_900101105.1	100	d__Bacteria	p__Desulfobacterota	c__Desulfovibrionia	o__Desulfovibrionales	f__Desulfovibrionaceae	g__Maridesulfovibrio	s__Maridesulfovibrio ferrireducens	cheaACF	GCF_900101105.1-BLT41_RS03230	1090	Hpt,Hpt,Hpt,H-kinase_dim,HATPase_c,CheW,Response_reg	102
GCF_000711735.1	99.92	d__Bacteria	p__Desulfobacterota	c__Desulfovibrionia	o__Desulfovibrionales	f__Desulfovibrionaceae	g__Maridesulfovibrio	s__Maridesulfovibrio frigidus	cheaACF	GCF_000711735.1-BR06_RS0115105	1139	Hpt,Hpt,Hpt,H-kinase_dim,HATPase_c,CheW,Response_reg	102
GCF_900177375.1	100	d__Bacteria	p__Desulfobacterota	c__Desulfovibrionia	o__Desulfovibrionales	f__Desulfovibrionaceae	g__Maridesulfovibrio	s__Maridesulfovibrio gilichinskyi	cheaACF	GCF_900177375.1-B9N78_RS14190	1089	Hpt,Hpt,Hpt,H-kinase_dim,HATPase_c,CheW,Response_reg	102
GCF_000425265.1	100	d__Bacteria	p__Desulfobacterota	c__Desulfovibrionia	o__Desulfovibrionales	f__Desulfovibrionaceae	g__Maridesulfovibrio	s__Maridesulfovibrio zosterae	cheaACF	GCF_000425265.1-H589_RS0103325	1095	Hpt,Hpt,Hpt,H-kinase_dim,HATPase_c,CheW,Response_reg	102
GCF_000242455.2	99.61	d__Bacteria	p__Planctomycetota	c__Planctomycetes	o__Isosphaerales	f__Isosphaeraceae	g__Singulisphaera	s__Singulisphaera acidiphila	cheaACF	GCF_000242455.2-SINAC_RS23715	1106	Hpt,Hpt,Hpt,H-kinase_dim,HATPase_c,CheW,Response_reg	107
GCF_002020875.1	98.49	d__Bacteria	p__Proteobacteria	c__Gammaproteobacteria	o__GCF-002020875	f__GCF-002020875	g__GCF-002020875	s__GCF-002020875 sp002020875	cheaACF	GCF_002020875.1-BOW53_RS05155	1082	Hpt,Hpt,Hpt,H-kinase_dim,HATPase_c,CheW,Response_reg	105
GCF_001399755.1	98.32	d__Bacteria	p__Proteobacteria	c__Gammaproteobacteria	o__Thiohalorhabdales	f__Thiohalorhabdaceae	g__Thiohalorhabdus	s__Thiohalorhabdus denitrificans	cheaACF	GCF_001399755.1-AN478_RS07800	1127	Hpt,Hpt,Hpt,H-kinase_dim,HATPase_c,CheW,Response_reg	102
GCF_000750955.1	96.96	d__Bacteria	p__Verrucomicrobiota_A	c__Chlamydiia	o__Parachlamydiales	f__Criblamydiaceae	g__Criblamydia	s__Criblamydia sequanensis	cheaACF	GCF_000750955.1-CSEC_RS12640	1015	Hpt,Hpt,Hpt,H-kinase_dim,HATPase_c,CheW,Response_reg	101
GCF_900000175.1	96.28	d__Bacteria	p__Verrucomicrobiota_A	c__Chlamydiia	o__Parachlamydiales	f__Criblamydiaceae	g__Estrella	s__Estrella lausannensis	cheaACF	GCF_900000175.1-ELAC_RS05275	1060	Hpt,Hpt,Hpt,H-kinase_dim,HATPase_c,CheW,Response_reg	104
GCF_000332355.1	93.75	d__Bacteria	p__Cyanobacteria	c__Cyanobacteriia	o__Cyanobacteriales	f__Geitlerinemaceae	g__Geitlerinema	s__Geitlerinema sp000332355	cheaACF	GCF_000332355.1-GEI7105_RS36350	1217	Hpt,Hpt,Hpt,Hpt,H-kinase_dim,HATPase_c,CheW,Response_reg	118
GCF_000155555.1	98.93	d__Bacteria	p__Cyanobacteria	c__Cyanobacteriia	o__Cyanobacteriales	f__Coleofasciculaceae	g__Coleofasciculus	s__Coleofasciculus chthonoplastes	cheaACF	GCF_000155555.1-MC7420_RS21435	1395	Hpt,Hpt,Hpt,Hpt,Hpt,H-kinase_dim,HATPase_c,CheW,Response_reg	94
GCF_003335505.1	98.78	d__Bacteria	p__Planctomycetota	c__Planctomycetes	o__Pirellulales	f__Pirellulaceae	g__Blastopirellula_A	s__Blastopirellula_A cremea_A	cheaACF	GCF_003335505.1-DTL42_RS01160	1028	Hpt,Hpt,P2,H-kinase_dim,HATPase_c,CheW	124
GCF_002967765.1	98.78	d__Bacteria	p__Planctomycetota	c__Planctomycetes	o__Pirellulales	f__Pirellulaceae	g__Blastopirellula_A	s__Blastopirellula_A marina_A	cheaACF	GCF_002967765.1-C5Y83_RS11555	1041	Hpt,Hpt,P2,H-kinase_dim,HATPase_c,CheW	124
GCF_001956985.1	98.45	d__Bacteria	p__Planctomycetota	c__Planctomycetes	o__Isosphaerales	f__Isosphaeraceae	g__Paludisphaera	s__Paludisphaera borealis	cheaACF	GCF_001956985.1-BSF38_RS15530	777	Hpt,P2,H-kinase_dim,HATPase_c,CheW	139
GCF_001610895.1	98.45	d__Bacteria	p__Planctomycetota	c__Planctomycetes	o__Isosphaerales	f__Isosphaeraceae	g__Paludisphaera	s__Paludisphaera sp001610895	cheaACF	GCF_001610895.1-VT85_RS16400	773	Hpt,P2,H-kinase_dim,HATPase_c,CheW	128
GCF_000242455.2	99.61	d__Bacteria	p__Planctomycetota	c__Planctomycetes	o__Isosphaerales	f__Isosphaeraceae	g__Singulisphaera	s__Singulisphaera acidiphila	cheaACF	GCF_000242455.2-SINAC_RS01505	774	Hpt,P2,H-kinase_dim,HATPase_c,CheW	123
GCF_900129635.1	99.61	d__Bacteria	p__Planctomycetota	c__Planctomycetes	o__Isosphaerales	f__Isosphaeraceae	g__Singulisphaera	s__Singulisphaera sp900129635	cheaACF	GCF_900129635.1-BUS42_RS21500	787	Hpt,P2,H-kinase_dim,HATPase_c,CheW	123
GCF_001311905.1	87.28	d__Bacteria	p__Firmicutes	c__Bacilli	o__Calditerricolales	f__Calditerricolaceae	g__Calditerricola	s__Calditerricola satsumensis	cheaF1	GCF_001311905.1-JCM14719_RS08010	368	H-kinase_dim,HATPase_c,CheW	48
GCF_003386235.1	97.8	d__Bacteria	p__Firmicutes	c__Bacilli	o__Paenibacillales	f__Paenibacillaceae	g__Cohnella	s__Cohnella phaseoli	cheaF1	GCF_003386235.1-DFP98_RS08585	431	H-kinase_dim,HATPase_c,CheW	64
GCF_001758365.1	97.03	d__Bacteria	p__Firmicutes_A	c__Clostridia	o__Clostridiales	f__Clostridiaceae	g__Clostridium_C	s__Clostridium_C acetireducens	cheaF1	GCF_001758365.1-CLOACE_RS04335	409	H-kinase_dim,HATPase_c,CheW	64
GCF_000576325.1	97	d__Bacteria	p__Firmicutes	c__Bacilli	o__Bacillales	f__Bacillaceae_D	g__Bacillus_H	s__Bacillus_H sp000576325	cheaF1	GCF_000576325.1-JCM19045_RS23910	203	HATPase_c,CheW	0
GCF_000199675.1	93.64	d__Bacteria	p__Chloroflexota	c__Anaerolineae	o__Anaerolineales	f__Anaerolineaceae	g__Anaerolinea	s__Anaerolinea thermophila	cheaF1	GCF_000199675.1-ANT_RS15520	691	Hpt,CheY-binding,H-kinase_dim,HATPase_c,CheW	61
GCF_000317495.1	99.48	d__Bacteria	p__Cyanobacteria	c__Cyanobacteriia	o__Cyanobacteriales	f__Chamaesiphonaceae	g__Crinalium	s__Crinalium epipsammum	cheaF1	GCF_000317495.1-CRI9333_RS17210	672	Hpt,CheY-binding,H-kinase_dim,HATPase_c,CheW	62
GCF_000346485.2	99.76	d__Bacteria	p__Cyanobacteria	c__Cyanobacteriia	o__Cyanobacteriales	f__Nostocaceae	g__Scytonema	s__Scytonema hofmannii	cheaF1	GCF_000346485.2-WA1_RS13850	769	Hpt,CheY-binding,H-kinase_dim,HATPase_c,CheW	62
GCF_000173555.1	96.58	d__Bacteria	p__Cyanobacteria	c__Cyanobacteriia	o__Cyanobacteriales	f__Phormidiaceae	g__Arthrospira	s__Arthrospira maxima_A	cheaF1	GCF_000173555.1-AMAXDRAFT_RS22780	744	Hpt,CheY-binding,H-kinase_dim,HATPase_c,CheW	62
GCF_000210375.1	99.13	d__Bacteria	p__Cyanobacteria	c__Cyanobacteriia	o__Cyanobacteriales	f__Phormidiaceae	g__Arthrospira	s__Arthrospira platensis	cheaF1	GCF_000210375.1-NIES39_RS03620	743	Hpt,CheY-binding,H-kinase_dim,HATPase_c,CheW	62
GCF_001904725.1	99.26	d__Bacteria	p__Cyanobacteria	c__Cyanobacteriia	o__Cyanobacteriales	f__Phormidiaceae_A	g__Phormidium	s__Phormidium ambiguum	cheaF1	GCF_001904725.1-NIES2119_RS16530	717	Hpt,CheY-binding,H-kinase_dim,HATPase_c,CheW	62
GCF_000314005.1	99.56	d__Bacteria	p__Cyanobacteria	c__Cyanobacteriia	o__Cyanobacteriales	f__Spirulinaceae	g__Spirulina	s__Spirulina subsalsa	cheaF1	GCF_000314005.1-SPI9445_RS25780	758	Hpt,CheY-binding,H-kinase_dim,HATPase_c,CheW	62
GCF_900176365.1	98.71	d__Bacteria	p__Desulfobacterota	c__Desulfobacteria	o__Desulfobacterales	f__Desulfobacteraceae	g__Desulfobacterium_A	s__Desulfobacterium_A vacuolatum	cheaF1	GCF_900176365.1-B9A32_RS08790	671	Hpt,CheY-binding,H-kinase_dim,HATPase_c,CheW	63
GCF_002319075.1	99.52	d__Bacteria	p__Bacteroidota	c__Bacteroidia	o__AKYH767	f__B-17BO	g__UBA2475	s__UBA2475 sp002319075	cheaF1	GCF_002319075.1-CNR22_RS23020	607	Hpt,H-kinase_dim,HATPase_c,CheW	54
GCF_000724545.1	99.5	d__Bacteria	p__Bacteroidota	c__Bacteroidia	o__Chitinophagales	f__Saprospiraceae	g__Aureispira	s__Aureispira sp000724545	cheaF1	GCF_000724545.1-CG11_RS01545	599	Hpt,H-kinase_dim,HATPase_c,CheW	54
GCF_000275825.1	100	d__Bacteria	p__Bacteroidota	c__Bacteroidia	o__Chitinophagales	f__Saprospiraceae	g__Saprospira	s__Saprospira grandis_A	cheaF1	GCF_000275825.1-SAPGRDRAFT_RS02755	597	Hpt,H-kinase_dim,HATPase_c,CheW	54
GCF_000250635.1	100	d__Bacteria	p__Bacteroidota	c__Bacteroidia	o__Chitinophagales	f__Saprospiraceae	g__Saprospira	s__Saprospira grandis_B	cheaF1	GCF_000250635.1-SGRA_RS14680	594	Hpt,H-kinase_dim,HATPase_c,CheW	54
GCF_900113045.1	97.88	d__Bacteria	p__Bacteroidota	c__Bacteroidia	o__Cytophagales	f__Bernardetiaceae	g__Thermoflexibacter	s__Thermoflexibacter ruber	cheaF1	GCF_900113045.1-BM141_RS18995	588	Hpt,H-kinase_dim,HATPase_c,CheW	54
GCF_900100765.1	99.08	d__Bacteria	p__Bacteroidota	c__Bacteroidia	o__Cytophagales	f__Catalimonadaceae	g__Catalinimonas	s__Catalinimonas alkaloidigena	cheaF1	GCF_900100765.1-BLR44_RS06825	638	Hpt,H-kinase_dim,HATPase_c,CheW	54
GCF_900129725.1	99.98	d__Bacteria	p__Bacteroidota	c__Bacteroidia	o__Cytophagales	f__Cyclobacteriaceae	g__Chryseolinea	s__Chryseolinea serpens	cheaF1	GCF_900129725.1-BUB30_RS31245	587	Hpt,H-kinase_dim,HATPase_c,CheW	54
GCF_003286915.1	99.69	d__Bacteria	p__Bacteroidota	c__Bacteroidia	o__Cytophagales	f__Cyclobacteriaceae	g__Chryseolinea_A	s__Chryseolinea_A flava	cheaF1	GCF_003286915.1-DQQ10_RS12335	591	Hpt,H-kinase_dim,HATPase_c,CheW	55
GCF_900188325.1	98.81	d__Bacteria	p__Bacteroidota	c__Bacteroidia	o__Cytophagales	f__Cyclobacteriaceae	g__Ekhidna	s__Ekhidna lutea	cheaF1	GCF_900188325.1-CHB71_RS05300	570	Hpt,H-kinase_dim,HATPase_c,CheW	54
GCF_000331535.1	100	d__Bacteria	p__Bacteroidota	c__Bacteroidia	o__Cytophagales	f__Cyclobacteriaceae	g__Fulvivirga	s__Fulvivirga imtechensis	cheaF1	GCF_000331535.1-C900_RS19420	548	Hpt,H-kinase_dim,HATPase_c,CheW	55
GCF_003386095.1	99.7	d__Bacteria	p__Bacteroidota	c__Bacteroidia	o__Cytophagales	f__Cyclobacteriaceae	g__Marinoscillum	s__Marinoscillum furvescens	cheaF1	GCF_003386095.1-C7460_RS05545	573	Hpt,H-kinase_dim,HATPase_c,CheW	54
GCF_900177665.1	100	d__Bacteria	p__Bacteroidota	c__Bacteroidia	o__Cytophagales	f__Cyclobacteriaceae	g__Marivirga	s__Marivirga sericea	cheaF1	GCF_900177665.1-B9Y84_RS12890	607	Hpt,H-kinase_dim,HATPase_c,CheW	53
GCF_900167975.1	99.84	d__Bacteria	p__Bacteroidota	c__Bacteroidia	o__Cytophagales	f__Cyclobacteriaceae	g__Ohtaekwangia	s__Ohtaekwangia koreensis	cheaF1	GCF_900167975.1-B5Y40_RS06850	576	Hpt,H-kinase_dim,HATPase_c,CheW	53
GCF_900167975.1	99.84	d__Bacteria	p__Bacteroidota	c__Bacteroidia	o__Cytophagales	f__Cyclobacteriaceae	g__Ohtaekwangia	s__Ohtaekwangia koreensis	cheaF1	GCF_900167975.1-B5Y40_RS07055	570	Hpt,H-kinase_dim,HATPase_c,CheW	53
GCF_900142205.1	98.59	d__Bacteria	p__Bacteroidota	c__Bacteroidia	o__Cytophagales	f__Cyclobacteriaceae	g__Reichenbachiella	s__Reichenbachiella agariperforans	cheaF1	GCF_900142205.1-BUB99_RS02930	593	Hpt,H-kinase_dim,HATPase_c,CheW	54
GCF_900176375.1	98.29	d__Bacteria	p__Bacteroidota	c__Bacteroidia	o__Cytophagales	f__Cyclobacteriaceae	g__Reichenbachiella	s__Reichenbachiella faecimaris	cheaF1	GCF_900176375.1-B9A58_RS06290	600	Hpt,H-kinase_dim,HATPase_c,CheW	54
GCF_002742335.1	98.59	d__Bacteria	p__Bacteroidota	c__Bacteroidia	o__Cytophagales	f__Cyclobacteriaceae	g__Reichenbachiella	s__Reichenbachiella sp002742335	cheaF1	GCF_002742335.1-BFP72_RS03510	591	Hpt,H-kinase_dim,HATPase_c,CheW	53
GCF_003171675.1	98.29	d__Bacteria	p__Bacteroidota	c__Bacteroidia	o__Cytophagales	f__Cyclobacteriaceae	g__Reichenbachiella	s__Reichenbachiella versicolor	cheaF1	GCF_003171675.1-DKG80_RS01430	582	Hpt,H-kinase_dim,HATPase_c,CheW	54
GCF_000807855.2	98.51	d__Bacteria	p__Bacteroidota	c__Bacteroidia	o__Cytophagales	f__Flammeovirgaceae	g__Flammeovirga	s__Flammeovirga pacifica	cheaF1	GCF_000807855.2-NH26_RS15870	600	Hpt,H-kinase_dim,HATPase_c,CheW	53
GCF_000812565.1	98.51	d__Bacteria	p__Bacteroidota	c__Bacteroidia	o__Cytophagales	f__Flammeovirgaceae	g__Flammeovirga	s__Flammeovirga sp000812565	cheaF1	GCF_000812565.1-PL77_RS04825	599	Hpt,H-kinase_dim,HATPase_c,CheW	53
GCF_001583495.1	98.51	d__Bacteria	p__Bacteroidota	c__Bacteroidia	o__Cytophagales	f__Flammeovirgaceae	g__Flammeovirga	s__Flammeovirga sp001583495	cheaF1	GCF_001583495.1-AVL50_RS26520	599	Hpt,H-kinase_dim,HATPase_c,CheW	53
GCF_001682195.1	98.36	d__Bacteria	p__Bacteroidota	c__Bacteroidia	o__Cytophagales	f__Flammeovirgaceae	g__Flammeovirga	s__Flammeovirga sp001682195	cheaF1	GCF_001682195.1-MY04_RS18205	601	Hpt,H-kinase_dim,HATPase_c,CheW	53
GCF_000379765.1	99.4	d__Bacteria	p__Bacteroidota	c__Bacteroidia	o__Cytophagales	f__Flammeovirgaceae	g__Flexithrix	s__Flexithrix dorotheae	cheaF1	GCF_000379765.1-A3EM_RS41875	610	Hpt,H-kinase_dim,HATPase_c,CheW	53
GCF_003149185.1	98.96	d__Bacteria	p__Bacteroidota	c__Bacteroidia	o__Cytophagales	f__Flammeovirgaceae	g__Sediminitomix	s__Sediminitomix flava	cheaF1	GCF_003149185.1-BC781_RS20490	575	Hpt,H-kinase_dim,HATPase_c,CheW	52
GCF_000473365.1	100	d__Bacteria	p__Bacteroidota	c__Bacteroidia	o__Cytophagales	f__Hymenobacteraceae	g__Adhaeribacter	s__Adhaeribacter aquaticus	cheaF1	GCF_000473365.1-ADHAQ_RS0121770	550	Hpt,H-kinase_dim,HATPase_c,CheW	55
GCF_003023845.1	100	d__Bacteria	p__Bacteroidota	c__Bacteroidia	o__Cytophagales	f__Hymenobacteraceae	g__Adhaeribacter	s__Adhaeribacter sp003023845	cheaF1	GCF_003023845.1-AHMF7605_RS05000	544	Hpt,H-kinase_dim,HATPase_c,CheW	55
GCF_003340495.1	100	d__Bacteria	p__Bacteroidota	c__Bacteroidia	o__Cytophagales	f__Hymenobacteraceae	g__Adhaeribacter	s__Adhaeribacter sp003340495	cheaF1	GCF_003340495.1-AHMF7616_RS05930	544	Hpt,H-kinase_dim,HATPase_c,CheW	55
GCF_900111515.1	99.7	d__Bacteria	p__Bacteroidota	c__Bacteroidia	o__Cytophagales	f__Hymenobacteraceae	g__Hymenobacter	s__Hymenobacter actinosclerus	cheaF1	GCF_900111515.1-BMY67_RS09940	545	Hpt,H-kinase_dim,HATPase_c,CheW	55
GCF_000382225.1	99.4	d__Bacteria	p__Bacteroidota	c__Bacteroidia	o__Cytophagales	f__Hymenobacteraceae	g__Hymenobacter	s__Hymenobacter aerophilus	cheaF1	GCF_000382225.1-H145_RS0110405	545	Hpt,H-kinase_dim,HATPase_c,CheW	55
GCF_002204745.1	99.4	d__Bacteria	p__Bacteroidota	c__Bacteroidia	o__Cytophagales	f__Hymenobacteraceae	g__Hymenobacter	s__Hymenobacter amundsenii	cheaF1	GCF_002204745.1-CDA63_RS09770	544	Hpt,H-kinase_dim,HATPase_c,CheW	55
GCF_900115775.1	99.7	d__Bacteria	p__Bacteroidota	c__Bacteroidia	o__Cytophagales	f__Hymenobacteraceae	g__Hymenobacter	s__Hymenobacter arizonensis	cheaF1	GCF_900115775.1-BMZ66_RS01930	546	Hpt,H-kinase_dim,HATPase_c,CheW	55
GCF_002797555.1	100	d__Bacteria	p__Bacteroidota	c__Bacteroidia	o__Cytophagales	f__Hymenobacteraceae	g__Hymenobacter	s__Hymenobacter chitinivorans	cheaF1	GCF_002797555.1-CLV45_RS07035	545	Hpt,H-kinase_dim,HATPase_c,CheW	55
GCF_001816125.1	97.12	d__Bacteria	p__Bacteroidota	c__Bacteroidia	o__Cytophagales	f__Hymenobacteraceae	g__Hymenobacter	s__Hymenobacter coccineus	cheaF1	GCF_001816125.1-BEN49_RS16820	548	Hpt,H-kinase_dim,HATPase_c,CheW	55
GCF_900141805.1	100	d__Bacteria	p__Bacteroidota	c__Bacteroidia	o__Cytophagales	f__Hymenobacteraceae	g__Hymenobacter	s__Hymenobacter daecheongensis	cheaF1	GCF_900141805.1-BUB62_RS06255	546	Hpt,H-kinase_dim,HATPase_c,CheW	55
GCF_900187375.1	100	d__Bacteria	p__Bacteroidota	c__Bacteroidia	o__Cytophagales	f__Hymenobacteraceae	g__Hymenobacter	s__Hymenobacter gelipurpurascens	cheaF1	GCF_900187375.1-CFT68_RS05740	543	Hpt,H-kinase_dim,HATPase_c,CheW	55
GCF_001816165.1	99.16	d__Bacteria	p__Bacteroidota	c__Bacteroidia	o__Cytophagales	f__Hymenobacteraceae	g__Hymenobacter	s__Hymenobacter glacialis	cheaF1	GCF_001816165.1-BEN48_RS06890	546	Hpt,H-kinase_dim,HATPase_c,CheW	55
GCF_001816145.1	99.35	d__Bacteria	p__Bacteroidota	c__Bacteroidia	o__Cytophagales	f__Hymenobacteraceae	g__Hymenobacter	s__Hymenobacter lapidarius	cheaF1	GCF_001816145.1-BEN47_RS05025	546	Hpt,H-kinase_dim,HATPase_c,CheW	55
GCF_900188255.1	100	d__Bacteria	p__Bacteroidota	c__Bacteroidia	o__Cytophagales	f__Hymenobacteraceae	g__Hymenobacter	s__Hymenobacter mucosus	cheaF1	GCF_900188255.1-CHB83_RS02635	544	Hpt,H-kinase_dim,HATPase_c,CheW	55
GCF_003149515.1	98.76	d__Bacteria	p__Bacteroidota	c__Bacteroidia	o__Cytophagales	f__Hymenobacteraceae	g__Hymenobacter	s__Hymenobacter nivis	cheaF1	GCF_003149515.1-DDQ68_RS02455	548	Hpt,H-kinase_dim,HATPase_c,CheW	55
GCF_000420705.1	100	d__Bacteria	p__Bacteroidota	c__Bacteroidia	o__Cytophagales	f__Hymenobacteraceae	g__Hymenobacter	s__Hymenobacter norwichensis	cheaF1	GCF_000420705.1-G536_RS0106780	542	Hpt,H-kinase_dim,HATPase_c,CheW	55
GCF_900107135.1	99.55	d__Bacteria	p__Bacteroidota	c__Bacteroidia	o__Cytophagales	f__Hymenobacteraceae	g__Hymenobacter	s__Hymenobacter psychrophilus	cheaF1	GCF_900107135.1-BLW21_RS04305	545	Hpt,H-kinase_dim,HATPase_c,CheW	55
GCF_900142395.1	99.9	d__Bacteria	p__Bacteroidota	c__Bacteroidia	o__Cytophagales	f__Hymenobacteraceae	g__Hymenobacter	s__Hymenobacter psychrotolerans	cheaF1	GCF_900142395.1-BUE15_RS05505	542	Hpt,H-kinase_dim,HATPase_c,CheW	55
GCF_900176135.1	100	d__Bacteria	p__Bacteroidota	c__Bacteroidia	o__Cytophagales	f__Hymenobacteraceae	g__Hymenobacter	s__Hymenobacter roseosalivarius	cheaF1	GCF_900176135.1-B9A24_RS19780	544	Hpt,H-kinase_dim,HATPase_c,CheW	55
GCF_001507645.1	99.4	d__Bacteria	p__Bacteroidota	c__Bacteroidia	o__Cytophagales	f__Hymenobacteraceae	g__Hymenobacter	s__Hymenobacter sedentarius	cheaF1	GCF_001507645.1-AUC43_RS13200	546	Hpt,H-kinase_dim,HATPase_c,CheW	55
GCF_000715495.1	99.7	d__Bacteria	p__Bacteroidota	c__Bacteroidia	o__Cytophagales	f__Hymenobacteraceae	g__Hymenobacter	s__Hymenobacter sp000715495	cheaF1	GCF_000715495.1-GM79_RS20390	546	Hpt,H-kinase_dim,HATPase_c,CheW	55
GCF_000737515.1	100	d__Bacteria	p__Bacteroidota	c__Bacteroidia	o__Cytophagales	f__Hymenobacteraceae	g__Hymenobacter	s__Hymenobacter sp000737515	cheaF1	GCF_000737515.1-N008_RS19310	543	Hpt,H-kinase_dim,HATPase_c,CheW	55
GCF_000801315.1	100	d__Bacteria	p__Bacteroidota	c__Bacteroidia	o__Cytophagales	f__Hymenobacteraceae	g__Hymenobacter	s__Hymenobacter sp000801315	cheaF1	GCF_000801315.1-PK28_RS08770	542	Hpt,H-kinase_dim,HATPase_c,CheW	55
GCF_001280305.1	100	d__Bacteria	p__Bacteroidota	c__Bacteroidia	o__Cytophagales	f__Hymenobacteraceae	g__Hymenobacter	s__Hymenobacter sp001280305	cheaF1	GCF_001280305.1-AM218_RS07550	542	Hpt,H-kinase_dim,HATPase_c,CheW	55
GCF_001562275.1	99.37	d__Bacteria	p__Bacteroidota	c__Bacteroidia	o__Cytophagales	f__Hymenobacteraceae	g__Hymenobacter	s__Hymenobacter sp001562275	cheaF1	GCF_001562275.1-AXW84_RS08070	550	Hpt,H-kinase_dim,HATPase_c,CheW	55
GCF_001596155.1	99.67	d__Bacteria	p__Bacteroidota	c__Bacteroidia	o__Cytophagales	f__Hymenobacteraceae	g__Hymenobacter	s__Hymenobacter sp001596155	cheaF1	GCF_001596155.1-A0257_RS03695	551	Hpt,H-kinase_dim,HATPase_c,CheW	55
GCF_002154225.1	99.54	d__Bacteria	p__Bacteroidota	c__Bacteroidia	o__Cytophagales	f__Hymenobacteraceae	g__Hymenobacter	s__Hymenobacter sp002154225	cheaF1	GCF_002154225.1-BXP70_RS06360	546	Hpt,H-kinase_dim,HATPase_c,CheW	55
GCF_003231285.1	99.7	d__Bacteria	p__Bacteroidota	c__Bacteroidia	o__Cytophagales	f__Hymenobacteraceae	g__Hymenobacter	s__Hymenobacter sp003231285	cheaF1	GCF_003231285.1-DNI29_RS07900	543	Hpt,H-kinase_dim,HATPase_c,CheW	55
GCF_000576555.1	99.85	d__Bacteria	p__Bacteroidota	c__Bacteroidia	o__Cytophagales	f__Hymenobacteraceae	g__Hymenobacter	s__Hymenobacter swuensis	cheaF1	GCF_000576555.1-HSW_RS14030	543	Hpt,H-kinase_dim,HATPase_c,CheW	55
GCF_000972495.1	99.4	d__Bacteria	p__Bacteroidota	c__Bacteroidia	o__Cytophagales	f__Hymenobacteraceae	g__Hymenobacter	s__Hymenobacter terrenus	cheaF1	GCF_000972495.1-WX88_RS02860	546	Hpt,H-kinase_dim,HATPase_c,CheW	55
GCF_001611675.1	100	d__Bacteria	p__Bacteroidota	c__Bacteroidia	o__Cytophagales	f__Hymenobacteraceae	g__Pontibacter	s__Pontibacter akesuensis	cheaF1	GCF_001611675.1-A0W33_RS17480	546	Hpt,H-kinase_dim,HATPase_c,CheW	55
GCF_900113285.1	100	d__Bacteria	p__Bacteroidota	c__Bacteroidia	o__Cytophagales	f__Hymenobacteraceae	g__Pontibacter	s__Pontibacter chinhatensis	cheaF1	GCF_900113285.1-BM040_RS16535	546	Hpt,H-kinase_dim,HATPase_c,CheW	55
GCF_003367245.1	100	d__Bacteria	p__Bacteroidota	c__Bacteroidia	o__Cytophagales	f__Hymenobacteraceae	g__Pontibacter	s__Pontibacter diazotrophicus	cheaF1	GCF_003367245.1-DXT99_RS15365	550	Hpt,H-kinase_dim,HATPase_c,CheW	55
GCF_900156345.1	99.94	d__Bacteria	p__Bacteroidota	c__Bacteroidia	o__Cytophagales	f__Hymenobacteraceae	g__Pontibacter	s__Pontibacter indicus	cheaF1	GCF_900156345.1-B0B12_RS03425	544	Hpt,H-kinase_dim,HATPase_c,CheW	55
GCF_000973725.1	99.7	d__Bacteria	p__Bacteroidota	c__Bacteroidia	o__Cytophagales	f__Hymenobacteraceae	g__Pontibacter	s__Pontibacter korlensis	cheaF1	GCF_000973725.1-PKOR_RS19425	546	Hpt,H-kinase_dim,HATPase_c,CheW	55
GCF_900156415.1	100	d__Bacteria	p__Bacteroidota	c__Bacteroidia	o__Cytophagales	f__Hymenobacteraceae	g__Pontibacter	s__Pontibacter lucknowensis	cheaF1	GCF_900156415.1-BW972_RS09605	544	Hpt,H-kinase_dim,HATPase_c,CheW	55
GCF_003054055.1	100	d__Bacteria	p__Bacteroidota	c__Bacteroidia	o__Cytophagales	f__Hymenobacteraceae	g__Pontibacter	s__Pontibacter mucosus	cheaF1	GCF_003054055.1-C8N40_RS06790	546	Hpt,H-kinase_dim,HATPase_c,CheW	55
GCF_002846395.1	100	d__Bacteria	p__Bacteroidota	c__Bacteroidia	o__Cytophagales	f__Hymenobacteraceae	g__Pontibacter	s__Pontibacter ramchanderi	cheaF1	GCF_002846395.1-BD749_RS01405	544	Hpt,H-kinase_dim,HATPase_c,CheW	55
GCF_000373265.1	100	d__Bacteria	p__Bacteroidota	c__Bacteroidia	o__Cytophagales	f__Hymenobacteraceae	g__Pontibacter	s__Pontibacter roseus	cheaF1	GCF_000373265.1-B051_RS0108630	544	Hpt,H-kinase_dim,HATPase_c,CheW	55
GCF_001907195.1	99.94	d__Bacteria	p__Bacteroidota	c__Bacteroidia	o__Cytophagales	f__Hymenobacteraceae	g__Pontibacter	s__Pontibacter sp001907195	cheaF1	GCF_001907195.1-A3841_RS02540	546	Hpt,H-kinase_dim,HATPase_c,CheW	55
GCF_003284895.1	100	d__Bacteria	p__Bacteroidota	c__Bacteroidia	o__Cytophagales	f__Hymenobacteraceae	g__Pontibacter	s__Pontibacter sp003284895	cheaF1	GCF_003284895.1-DP923_RS07705	544	Hpt,H-kinase_dim,HATPase_c,CheW	55
GCF_900188175.1	100	d__Bacteria	p__Bacteroidota	c__Bacteroidia	o__Cytophagales	f__Hymenobacteraceae	g__Pontibacter	s__Pontibacter ummariensis	cheaF1	GCF_900188175.1-CHB92_RS03945	546	Hpt,H-kinase_dim,HATPase_c,CheW	55
GCF_003096355.1	100	d__Bacteria	p__Bacteroidota	c__Bacteroidia	o__Cytophagales	f__Hymenobacteraceae	g__Pontibacter	s__Pontibacter virosus	cheaF1	GCF_003096355.1-C8E01_RS06720	544	Hpt,H-kinase_dim,HATPase_c,CheW	55
GCF_001647285.1	100	d__Bacteria	p__Bacteroidota	c__Bacteroidia	o__Cytophagales	f__Hymenobacteraceae	g__Rufibacter	s__Rufibacter roseus	cheaF1	GCF_001647285.1-A8O23_RS10415	543	Hpt,H-kinase_dim,HATPase_c,CheW	55
GCF_001647275.1	99.66	d__Bacteria	p__Bacteroidota	c__Bacteroidia	o__Cytophagales	f__Hymenobacteraceae	g__Rufibacter	s__Rufibacter ruber	cheaF1	GCF_001647275.1-A8O25_RS15095	543	Hpt,H-kinase_dim,HATPase_c,CheW	55
GCF_001078055.1	99.95	d__Bacteria	p__Bacteroidota	c__Bacteroidia	o__Cytophagales	f__Hymenobacteraceae	g__Rufibacter	s__Rufibacter sp001078055	cheaF1	GCF_001078055.1-TH63_RS08440	543	Hpt,H-kinase_dim,HATPase_c,CheW	55
GCF_001577755.1	99.63	d__Bacteria	p__Bacteroidota	c__Bacteroidia	o__Cytophagales	f__Hymenobacteraceae	g__Rufibacter	s__Rufibacter sp001577755	cheaF1	GCF_001577755.1-TH61_RS14130	544	Hpt,H-kinase_dim,HATPase_c,CheW	55
GCF_001310085.1	100	d__Bacteria	p__Bacteroidota	c__Bacteroidia	o__Cytophagales	f__Hymenobacteraceae	g__Rufibacter	s__Rufibacter tibetensis	cheaF1	GCF_001310085.1-DC20_RS20010	543	Hpt,H-kinase_dim,HATPase_c,CheW	55
GCF_001483135.1	99.7	d__Bacteria	p__Bacteroidota	c__Bacteroidia	o__Cytophagales	f__Hymenobacteraceae	g__Solirubrum	s__Solirubrum puertoriconensis	cheaF1	GCF_001483135.1-ASU33_RS12305	545	Hpt,H-kinase_dim,HATPase_c,CheW	55
GCF_002007105.1	99.7	d__Bacteria	p__Bacteroidota	c__Bacteroidia	o__Cytophagales	f__Hymenobacteraceae	g__Solirubrum	s__Solirubrum sp002007105	cheaF1	GCF_002007105.1-B0919_RS05805	545	Hpt,H-kinase_dim,HATPase_c,CheW	55
GCF_003258365.1	99.7	d__Bacteria	p__Bacteroidota	c__Bacteroidia	o__Cytophagales	f__Hymenobacteraceae	g__Solirubrum	s__Solirubrum sp003258365	cheaF1	GCF_003258365.1-DLM85_RS02255	544	Hpt,H-kinase_dim,HATPase_c,CheW	55
GCF_000426825.1	99.18	d__Bacteria	p__Bacteroidota	c__Bacteroidia	o__Cytophagales	f__Thermonemataceae	g__Thermonema	s__Thermonema rossianum	cheaF1	GCF_000426825.1-K384_RS12770	597	Hpt,H-kinase_dim,HATPase_c,CheW	57
GCF_000258405.1	98.86	d__Bacteria	p__Bacteroidota	c__Ignavibacteria	o__Ignavibacteriales	f__Ignavibacteriaceae	g__Ignavibacterium	s__Ignavibacterium album	cheaF1	GCF_000258405.1-IALB_RS12645	594	Hpt,H-kinase_dim,HATPase_c,CheW	63
GCF_000279145.1	99.98	d__Bacteria	p__Bacteroidota	c__Ignavibacteria	o__Ignavibacteriales	f__Melioribacteraceae	g__Melioribacter	s__Melioribacter roseus	cheaF1	GCF_000279145.1-MROS_RS10945	600	Hpt,H-kinase_dim,HATPase_c,CheW	63
GCF_001536065.1	72.41	d__Bacteria	p__Bacteroidota	c__Kryptonia	o__Kryptoniales	f__Kryptoniaceae	g__Kryptonium	s__Kryptonium kryptomonas	cheaF1	GCF_001536065.1-AWW83_RS02360	573	Hpt,H-kinase_dim,HATPase_c,CheW	63
GCF_001536105.1	60.47	d__Bacteria	p__Bacteroidota	c__Kryptonia	o__Kryptoniales	f__Kryptoniaceae	g__Kryptonium	s__Kryptonium tengchongensis_A	cheaF1	GCF_001536105.1-AWW77_RS08335	572	Hpt,H-kinase_dim,HATPase_c,CheW	63
GCF_001888165.1	99.03	d__Bacteria	p__Desulfobacterota	c__Desulfuromonadia	o__Desulfuromonadales	f__Syntrophotaleaceae	g__Syntrophotalea	s__Syntrophotalea acetylenica	cheaF1	GCF_001888165.1-A6070_RS00370	597	Hpt,H-kinase_dim,HATPase_c,CheW	55
GCF_000012885.1	99.35	d__Bacteria	p__Desulfobacterota	c__Desulfuromonadia	o__Desulfuromonadales	f__Syntrophotaleaceae	g__Syntrophotalea	s__Syntrophotalea carbinolica	cheaF1	GCF_000012885.1-PCAR_RS00715	607	Hpt,H-kinase_dim,HATPase_c,CheW	55
GCF_000020725.1	99.78	d__Bacteria	p__Desulfobacterota	c__Desulfuromonadia	o__Geobacterales	f__Geobacteraceae	g__Citrifermentans	s__Citrifermentans bemidjiense	cheaF1	GCF_000020725.1-GBEM_RS03085	543	Hpt,H-kinase_dim,HATPase_c,CheW	55
GCF_000426865.1	100	d__Bacteria	p__Desulfobacterota	c__Desulfuromonadia	o__Geobacterales	f__Geobacteraceae	g__Citrifermentans	s__Citrifermentans bremense	cheaF1	GCF_000426865.1-K419_RS0119840	542	Hpt,H-kinase_dim,HATPase_c,CheW	55
GCF_002117975.1	100	d__Bacteria	p__Desulfobacterota	c__Desulfuromonadia	o__Geobacterales	f__Geobacteraceae	g__Citrifermentans	s__Citrifermentans pelophilum	cheaF1	GCF_002117975.1-GPEL0_RS12030	544	Hpt,H-kinase_dim,HATPase_c,CheW	55
GCF_000023645.1	100	d__Bacteria	p__Desulfobacterota	c__Desulfuromonadia	o__Geobacterales	f__Geobacteraceae	g__Citrifermentans	s__Citrifermentans sp000023645	cheaF1	GCF_000023645.1-GM21_RS03185	544	Hpt,H-kinase_dim,HATPase_c,CheW	55
GCF_000175115.2	100	d__Bacteria	p__Desulfobacterota	c__Desulfuromonadia	o__Geobacterales	f__Geobacteraceae	g__Citrifermentans	s__Citrifermentans sp000175115	cheaF1	GCF_000175115.2-GM18_RS18675	549	Hpt,H-kinase_dim,HATPase_c,CheW	55
GCF_000007985.2	99.35	d__Bacteria	p__Desulfobacterota	c__Desulfuromonadia	o__Geobacterales	f__Geobacteraceae	g__Geobacter	s__Geobacter sulfurreducens	cheaF1	GCF_000007985.2-GSU3199	561	Hpt,H-kinase_dim,HATPase_c,CheW	55
GCF_000022265.1	99.35	d__Bacteria	p__Desulfobacterota	c__Desulfuromonadia	o__Geobacterales	f__Geobacteraceae	g__Geotalea	s__Geotalea daltonii	cheaF1	GCF_000022265.1-GEOB_RS04605	533	Hpt,H-kinase_dim,HATPase_c,CheW	55
GCF_000016745.1	97.66	d__Bacteria	p__Desulfobacterota	c__Desulfuromonadia	o__Geobacterales	f__Geobacteraceae	g__Geotalea	s__Geotalea uraniireducens	cheaF1	GCF_000016745.1-GURA_RS03675	544	Hpt,H-kinase_dim,HATPase_c,CheW	55
GCF_000813145.1	99.33	d__Bacteria	p__Desulfobacterota	c__Desulfuromonadia	o__Geobacterales	f__Geobacteraceae	g__OR-1	s__OR-1 sp000813145	cheaF1	GCF_000813145.1-OR1_RS20070	535	Hpt,H-kinase_dim,HATPase_c,CheW	55
GCF_003053505.1	99.13	d__Bacteria	p__Desulfobacterota	c__Desulfuromonadia	o__Geobacterales	f__Geobacteraceae	g__QAXR01	s__QAXR01 sp003053505	cheaF1	GCF_003053505.1-C7376_RS13195	551	Hpt,H-kinase_dim,HATPase_c,CheW	56
GCF_000015045.1	97.17	d__Bacteria	p__Desulfobacterota	c__Desulfuromonadia	o__Geobacterales	f__Pseudopelobacteraceae	g__Pseudopelobacter	s__Pseudopelobacter propionicus	cheaF1	GCF_000015045.1-PPRO_RS15360	538	Hpt,H-kinase_dim,HATPase_c,CheW	55
GCF_000020385.1	99.68	d__Bacteria	p__Desulfobacterota	c__Desulfuromonadia	o__Geobacterales	f__Pseudopelobacteraceae	g__Trichlorobacter	s__Trichlorobacter lovleyi	cheaF1	GCF_000020385.1-GLOV_RS15805	542	Hpt,H-kinase_dim,HATPase_c,CheW	55
GCF_900167465.1	100	d__Bacteria	p__Desulfobacterota	c__Desulfuromonadia	o__Geobacterales	f__Pseudopelobacteraceae	g__Trichlorobacter	s__Trichlorobacter thiogenes	cheaF1	GCF_900167465.1-B5D39_RS05335	544	Hpt,H-kinase_dim,HATPase_c,CheW	55
GCF_000512235.1	94.12	d__Bacteria	p__Desulfobacterota	c__Syntrophorhabdia	o__Syntrophorhabdales	f__Syntrophorhabdaceae	g__Syntrophorhabdus	s__Syntrophorhabdus aromaticivorans	cheaF1	GCF_000512235.1-SYNAR_RS21745	623	Hpt,H-kinase_dim,HATPase_c,CheW	66
GCF_900454495.1	99.85	d__Bacteria	p__Firmicutes	c__Bacilli	o__Paenibacillales	f__Paenibacillaceae	g__Paenibacillus_A	s__Paenibacillus_A macerans	cheaF1	GCF_900454495.1-DYE26_RS07330	568	Hpt,H-kinase_dim,HATPase_c,CheW	63
GCF_000424205.1	99.19	d__Bacteria	p__Firmicutes_A	c__Clostridia	o__Clostridiales	f__Clostridiaceae	g__Clostridium_X	s__Clostridium_X cadaveris	cheaF1	GCF_000424205.1-G605_RS0103605	538	Hpt,H-kinase_dim,HATPase_c,CheW	55
GCF_001263175.1	92.26	d__Bacteria	p__Myxococcota	c__Myxococcia	o__Myxococcales	f__Vulgatibacteraceae	g__Vulgatibacter	s__Vulgatibacter incomptus	cheaF1	GCF_001263175.1-AKJ08_RS16790	525	Hpt,H-kinase_dim,HATPase_c,CheW	57
GCF_000284315.1	94.49	d__Bacteria	p__Nitrospirota	c__Leptospirillia	o__Leptospirillales	f__Leptospirillaceae	g__Leptospirillum	s__Leptospirillum ferrooxidans	cheaF1	GCF_000284315.1-LFE_RS01470	621	Hpt,H-kinase_dim,HATPase_c,CheW	63
GCF_000755505.1	94.17	d__Bacteria	p__Nitrospirota	c__Leptospirillia	o__Leptospirillales	f__Leptospirillaceae	g__Leptospirillum_A	s__Leptospirillum_A ferriphilum	cheaF1	GCF_000755505.1-LPTCAG_RS01105	646	Hpt,H-kinase_dim,HATPase_c,CheW	63
GCF_000299235.1	94.14	d__Bacteria	p__Nitrospirota	c__Leptospirillia	o__Leptospirillales	f__Leptospirillaceae	g__Leptospirillum_A	s__Leptospirillum_A rubarum	cheaF1	GCF_000299235.1-LFML04_RS01220	649	Hpt,H-kinase_dim,HATPase_c,CheW	63
GCF_001273775.1	95.91	d__Bacteria	p__Nitrospirota	c__Nitrospiria	o__Nitrospirales	f__Nitrospiraceae	g__Nitrospira	s__Nitrospira moscoviensis	cheaF1	GCF_001273775.1-NITMOv2_RS09865	653	Hpt,H-kinase_dim,HATPase_c,CheW	63
GCF_000196815.1	97.67	d__Bacteria	p__Nitrospirota	c__Nitrospiria	o__Nitrospirales	f__Nitrospiraceae	g__Nitrospira_A	s__Nitrospira_A defluvii	cheaF1	GCF_000196815.1-NIDE_RS10780	630	Hpt,H-kinase_dim,HATPase_c,CheW	63
GCF_900170025.1	97.67	d__Bacteria	p__Nitrospirota	c__Nitrospiria	o__Nitrospirales	f__Nitrospiraceae	g__Nitrospira_A	s__Nitrospira_A sp900170025	cheaF1	GCF_900170025.1-NSND_RS01905	630	Hpt,H-kinase_dim,HATPase_c,CheW	63
GCF_001541255.1	98.18	d__Bacteria	p__Nitrospirota	c__Thermodesulfovibrionia	o__Thermodesulfovibrionales	f__Magnetobacteriaceae	g__HCH-1	s__HCH-1 sp001541255	cheaF1	GCF_001541255.1-ASN18_RS10020	651	Hpt,H-kinase_dim,HATPase_c,CheW	63
GCF_000714715.1	92.42	d__Bacteria	p__Nitrospirota	c__Thermodesulfovibrionia	o__Thermodesulfovibrionales	f__Magnetobacteriaceae	g__Magnetobacterium	s__Magnetobacterium casensis	cheaF1	GCF_000714715.1-Mcas_RS09325	653	Hpt,H-kinase_dim,HATPase_c,CheW	63
GCF_000153105.1	98.78	d__Bacteria	p__Planctomycetota	c__Planctomycetes	o__Pirellulales	f__Pirellulaceae	g__Blastopirellula	s__Blastopirellula marina	cheaF1	GCF_000153105.1-DSM3645_RS09285	726	Hpt,H-kinase_dim,HATPase_c,CheW	63
GCF_003335505.1	98.78	d__Bacteria	p__Planctomycetota	c__Planctomycetes	o__Pirellulales	f__Pirellulaceae	g__Blastopirellula_A	s__Blastopirellula_A cremea_A	cheaF1	GCF_003335505.1-DTL42_RS21795	729	Hpt,H-kinase_dim,HATPase_c,CheW	63
GCF_002967765.1	98.78	d__Bacteria	p__Planctomycetota	c__Planctomycetes	o__Pirellulales	f__Pirellulaceae	g__Blastopirellula_A	s__Blastopirellula_A marina_A	cheaF1	GCF_002967765.1-C5Y83_RS14255	728	Hpt,H-kinase_dim,HATPase_c,CheW	63
GCF_002967715.1	97.63	d__Bacteria	p__Planctomycetota	c__Planctomycetes	o__Pirellulales	f__Pirellulaceae	g__Blastopirellula_A	s__Blastopirellula_A marina_B	cheaF1	GCF_002967715.1-C5Y96_RS15405	726	Hpt,H-kinase_dim,HATPase_c,CheW	61
[truncated: 11,496 more rows]
