# Supplementary material for: Diverse domain architectures of CheA histidine kinase, a central component of bacterial and archaeal chemosensory systems
Source: Microbiol Spectr. 2023 Dec 1;12(1):e03464-23. doi: 10.1128/spectrum.03464-23 (PMC10782961; doi:10.1128/spectrum.03464-23)
Supplement: Table S3 — Taxonomy, class, and domain composition of CheA homologs in archaea. [file spectrum.03464-23-s0003.xlsx]

## Sheet: Sheet1
Table S3. Taxonomy, class, and domain composition of CheA proteins in archaea.
Genome	CheckM Completeness (%)	GTDB Taxonomy							CheA class	Protein ID	Length (aa)	Domain architecture	Dimerization domain length (aa)
GCA_003022005.1	84.81	d__Archaea	p__Halobacteriota	c__Halobacteria	o__Halobacteriales	f__Haloarculaceae	g__QS-5-70-15	s__QS-5-70-15 sp003022005	cheaACF	PXRQ01000058.1_11	479	H_kinase_dim,HATPase_c,CheW	47
GCA_003251955.1	75.44	d__Archaea	p__Halobacteriota	c__Methanomicrobia	o__Methanomicrobiales	f__Methanospirillaceae	g__Methanospirillum	s__Methanospirillum hungatei_A	cheaACF	QKDV01000283.1_5	700	Hpt,H_kinase_dim,HATPase_c,CheW	116
GCA_002496395.1	98.69	d__Archaea	p__Halobacteriota	c__Methanomicrobia	o__Methanomicrobiales	f__Methanocorpusculaceae	g__Methanocalculus	s__Methanocalculus sp002496395	cheaACF	DAJQ01000042.1_27	734	Hpt,H-kinase_dim,HATPase_c,CheW,Response_reg	120
GCA_003838065.1	97.39	d__Archaea	p__Halobacteriota	c__Methanomicrobia	o__Methanomicrobiales	f__Methanocorpusculaceae	g__Methanocalculus	s__Methanocalculus sp003838065	cheaACF	QZAC01000055.1_19	734	Hpt,H-kinase_dim,HATPase_c,CheW,Response_reg	120
GCA_003838185.1	100	d__Archaea	p__Halobacteriota	c__Methanomicrobia	o__Methanomicrobiales	f__Methanocorpusculaceae	g__Methanocalculus	s__Methanocalculus sp003838185	cheaACF	QZAD01000044.1_14	734	Hpt,H-kinase_dim,HATPase_c,CheW,Response_reg	120
GCA_007130455.1	84.21	d__Archaea	p__Halobacteriota	c__Methanomicrobia	o__Methanomicrobiales	f__Methanocorpusculaceae	g__Methanocalculus	s__Methanocalculus sp007130455	cheaACF	SLSK01000142.1_6	733	Hpt,H-kinase_dim,HATPase_c,CheW,Response_reg	120
GCF_900095385.1	99.02	d__Archaea	p__Halobacteriota	c__Methanomicrobia	o__Methanomicrobiales	f__Methanoculleaceae	g__Methanoculleus	s__Methanoculleus chikugoensis_A	cheaACF	GCF_900095385.1-L21_RS02430	769	Hpt,H-kinase_dim,HATPase_c,CheW,Response_reg	122
GCF_001602375.1	99.02	d__Archaea	p__Halobacteriota	c__Methanomicrobia	o__Methanomicrobiales	f__Methanoculleaceae	g__Methanoculleus	s__Methanoculleus horonobensis	cheaACF	GCF_001602375.1-MCUHO_RS10515	768	Hpt,H-kinase_dim,HATPase_c,CheW,Response_reg	122
GCF_000015825.1	99.35	d__Archaea	p__Halobacteriota	c__Methanomicrobia	o__Methanomicrobiales	f__Methanoculleaceae	g__Methanoculleus	s__Methanoculleus marisnigri	cheaACF	GCF_000015825.1-MEMAR_RS01110	764	Hpt,H-kinase_dim,HATPase_c,CheW,Response_reg	122
GCF_001017125.1	99.02	d__Archaea	p__Halobacteriota	c__Methanomicrobia	o__Methanomicrobiales	f__Methanoculleaceae	g__Methanoculleus	s__Methanoculleus sediminis	cheaACF	GCF_001017125.1-SZ63_RS00210	769	Hpt,H-kinase_dim,HATPase_c,CheW,Response_reg	122
GCF_000691865.1	98.47	d__Archaea	p__Halobacteriota	c__Methanomicrobia	o__Methanomicrobiales	f__Methanoculleaceae	g__Methanoculleus	s__Methanoculleus sp000691865	cheaACF	GCF_000691865.1-EI28_RS02825	764	Hpt,H-kinase_dim,HATPase_c,CheW,Response_reg	122
GCA_001896715.1	86.06	d__Archaea	p__Halobacteriota	c__Methanomicrobia	o__Methanomicrobiales	f__Methanoculleaceae	g__Methanoculleus	s__Methanoculleus sp001896715	cheaACF	MPOY01000304.1_3	757	Hpt,H-kinase_dim,HATPase_c,CheW,Response_reg	122
GCA_002499455.1	90.56	d__Archaea	p__Halobacteriota	c__Methanomicrobia	o__Methanomicrobiales	f__Methanoculleaceae	g__Methanoculleus	s__Methanoculleus sp002499455	cheaACF	DALN01000077.1_17	741	Hpt,H-kinase_dim,HATPase_c,CheW,Response_reg	122
GCA_002506585.1	93.14	d__Archaea	p__Halobacteriota	c__Methanomicrobia	o__Methanomicrobiales	f__Methanoculleaceae	g__Methanoculleus	s__Methanoculleus sp002506585	cheaACF	DAXW01000003.1_181	767	Hpt,H-kinase_dim,HATPase_c,CheW,Response_reg	122
GCA_002839575.1	90.07	d__Archaea	p__Halobacteriota	c__Methanomicrobia	o__Methanomicrobiales	f__Methanoculleaceae	g__Methanoculleus	s__Methanoculleus sp002839575	cheaACF	PGYH01000050.1_19	754	Hpt,H-kinase_dim,HATPase_c,CheW,Response_reg	118
GCA_002839645.1	99.54	d__Archaea	p__Halobacteriota	c__Methanomicrobia	o__Methanomicrobiales	f__Methanoculleaceae	g__Methanoculleus	s__Methanoculleus sp002839645	cheaACF	PGYL01000002.1_76	774	Hpt,H-kinase_dim,HATPase_c,CheW,Response_reg	122
GCF_001571405.1	99.67	d__Archaea	p__Halobacteriota	c__Methanomicrobia	o__Methanomicrobiales	f__Methanoculleaceae	g__Methanoculleus	s__Methanoculleus thermophilus	cheaACF	GCF_001571405.1-MCUTH_RS08810	753	Hpt,H-kinase_dim,HATPase_c,CheW,Response_reg	122
GCF_000275865.1	99.54	d__Archaea	p__Halobacteriota	c__Methanomicrobia	o__Methanomicrobiales	f__Methanofollaceae	g__Methanofollis	s__Methanofollis liminatans	cheaACF	GCF_000275865.1-METLI_RS12185	749	Hpt,H-kinase_dim,HATPase_c,CheW,Response_reg	122
GCF_000243255.1	100	d__Archaea	p__Halobacteriota	c__Methanomicrobia	o__Methanomicrobiales	f__Methanomicrobiaceae	g__Methanoplanus	s__Methanoplanus limicola	cheaACF	GCF_000243255.1-METLIM_RS10105	815	Hpt,H-kinase_dim,HATPase_c,CheW,Response_reg	122
GCA_002506105.1	93.79	d__Archaea	p__Halobacteriota	c__Methanomicrobia	o__Methanomicrobiales	f__Methanoregulaceae	g__Methanolinea	s__Methanolinea sp002506105	cheaACF	DAWU01000030.1_24	801	Hpt,H-kinase_dim,HATPase_c,CheW,Response_reg	122
GCF_000327485.1	99.87	d__Archaea	p__Halobacteriota	c__Methanomicrobia	o__Methanomicrobiales	f__Methanoregulaceae	g__Methanoregula	s__Methanoregula formicica	cheaACF	GCF_000327485.1-METFOR_RS09260	790	Hpt,H-kinase_dim,HATPase_c,CheW,Response_reg	122
GCA_002067035.1	99.67	d__Archaea	p__Halobacteriota	c__Methanomicrobia	o__Methanomicrobiales	f__Methanoregulaceae	g__Methanoregula	s__Methanoregula sp002067035	cheaACF	MVQB01000046.1_169	796	Hpt,H-kinase_dim,HATPase_c,CheW,Response_reg	122
GCA_002495055.1	95	d__Archaea	p__Halobacteriota	c__Methanomicrobia	o__Methanomicrobiales	f__Methanoregulaceae	g__Methanoregula	s__Methanoregula sp002495055	cheaACF	DADR01000001.1_27	803	Hpt,H-kinase_dim,HATPase_c,CheW,Response_reg	122
GCA_002508495.1	68.63	d__Archaea	p__Halobacteriota	c__Methanomicrobia	o__Methanomicrobiales	f__Methanoregulaceae	g__Methanoregula	s__Methanoregula sp002508495	cheaACF	DANA01000096.1_3	801	Hpt,H-kinase_dim,HATPase_c,CheW,Response_reg	122
GCA_002835825.1	93.56	d__Archaea	p__Halobacteriota	c__Methanomicrobia	o__Methanomicrobiales	f__Methanoregulaceae	g__Methanoregula	s__Methanoregula sp002835825	cheaACF	PIZH01000011.1_4	795	Hpt,H-kinase_dim,HATPase_c,CheW,Response_reg	122
GCA_002839605.1	99.67	d__Archaea	p__Halobacteriota	c__Methanomicrobia	o__Methanomicrobiales	f__Methanoregulaceae	g__Methanoregula	s__Methanoregula sp002839605	cheaACF	PGYK01000003.1_35	807	Hpt,H-kinase_dim,HATPase_c,CheW,Response_reg	122
GCA_002839675.1	99.67	d__Archaea	p__Halobacteriota	c__Methanomicrobia	o__Methanomicrobiales	f__Methanoregulaceae	g__Methanoregula	s__Methanoregula sp002839675	cheaACF	PGYM01000003.1_234	802	Hpt,H-kinase_dim,HATPase_c,CheW,Response_reg	122
GCA_013331015.1	75.9	d__Archaea	p__Halobacteriota	c__Methanomicrobia	o__Methanomicrobiales	f__Methanoregulaceae	g__Methanoregula	s__Methanoregula sp11803u	cheaACF	contig_40139_1	747	Hpt,H-kinase_dim,HATPase_c,CheW,Response_reg	122
GCA_002067895.1	99.67	d__Archaea	p__Halobacteriota	c__Methanomicrobia	o__Methanomicrobiales	f__Methanoregulaceae	g__MVRE01	s__MVRE01 sp002067895	cheaACF	MVRE01000004.1_5	806	Hpt,H-kinase_dim,HATPase_c,CheW,Response_reg	122
GCF_000021965.1	99.84	d__Archaea	p__Halobacteriota	c__Methanomicrobia	o__Methanomicrobiales	f__Methanosphaerulaceae	g__Methanosphaerula	s__Methanosphaerula palustris	cheaACF	GCF_000021965.1-MPAL_RS06680	777	Hpt,H-kinase_dim,HATPase_c,CheW,Response_reg	121
GCF_000013445.1	99.02	d__Archaea	p__Halobacteriota	c__Methanomicrobia	o__Methanomicrobiales	f__Methanospirillaceae	g__Methanospirillum	s__Methanospirillum hungatei	cheaACF	GCF_000013445.1-MHUN_RS05165	764	Hpt,H-kinase_dim,HATPase_c,CheW,Response_reg	113
GCF_000013445.1	99.02	d__Archaea	p__Halobacteriota	c__Methanomicrobia	o__Methanomicrobiales	f__Methanospirillaceae	g__Methanospirillum	s__Methanospirillum hungatei	cheaACF	GCF_000013445.1-MHUN_RS02580	798	Hpt,H-kinase_dim,HATPase_c,CheW,Response_reg	122
GCF_003173355.1	99.54	d__Archaea	p__Halobacteriota	c__Methanomicrobia	o__Methanomicrobiales	f__Methanospirillaceae	g__Methanospirillum	s__Methanospirillum lacunae	cheaACF	GCF_003173355.1-DK846_RS02585	804	Hpt,H-kinase_dim,HATPase_c,CheW,Response_reg	116
GCF_003173355.1	99.54	d__Archaea	p__Halobacteriota	c__Methanomicrobia	o__Methanomicrobiales	f__Methanospirillaceae	g__Methanospirillum	s__Methanospirillum lacunae	cheaACF	GCF_003173355.1-DK846_RS04900	808	Hpt,H-kinase_dim,HATPase_c,CheW,Response_reg	122
GCF_003173335.1	99.02	d__Archaea	p__Halobacteriota	c__Methanomicrobia	o__Methanomicrobiales	f__Methanospirillaceae	g__Methanospirillum	s__Methanospirillum stamsii	cheaACF	GCF_003173335.1-DLD82_RS13075	766	Hpt,H-kinase_dim,HATPase_c,CheW,Response_reg	113
GCF_003173335.1	99.02	d__Archaea	p__Halobacteriota	c__Methanomicrobia	o__Methanomicrobiales	f__Methanospirillaceae	g__Methanospirillum	s__Methanospirillum stamsii	cheaACF	GCF_003173335.1-DLD82_RS05270	798	Hpt,H-kinase_dim,HATPase_c,CheW,Response_reg	122
GCA_003104905.1	98.69	d__Archaea	p__Halobacteriota	c__Methanosarcinia	o__Methanosarcinales	f__Methanoperedenaceae	g__Methanoperedens	s__Methanoperedens sp003104905	cheaACF	PQAS01000001.1_70	735	Hpt,H-kinase_dim,HATPase_c,CheW,Response_reg	112
GCA_003009755.1	95.16	d__Archaea	p__Thermoplasmatota	c__SW-10-69-26	o__SW-10-69-26	f__SW-10-69-26	g__SW-10-69-26	s__SW-10-69-26 sp003009755	cheaACF	PXUB01000013.1_2	732	Hpt,H-kinase_dim,HATPase_c,CheW,Response_reg	98
GCA_001940725.1	72.43	d__Archaea	p__Asgardarchaeota	c__Heimdallarchaeia	o__LC-2	f__LC-2	g__LC-2	s__LC-2 sp001940725	cheaACF	MDVR01000172.1_17	604	Hpt,P2,H-kinase_dim,HATPase_c,CheW,Response_reg	52
GCF_002214585.1	100	d__Archaea	p__Methanobacteriota	c__Thermococci	o__Thermococcales	f__Thermococcaceae	g__Thermococcus	s__Thermococcus profundus	cheaACF	GCF_002214585.1-A3L09_RS04535	733	Hpt,P2,P2,H-kinase_dim,HATPase_c,CheW	51
GCF_000337595.1	99.04	d__Archaea	p__Halobacteriota	c__Halobacteria	o__Halobacteriales	f__Natrialbaceae	g__Natrialba	s__Natrialba taiwanensis	cheaF1	NZ_AOIL01000069.1_81	1180	H_kinase_dim,HATPase_c,CheW	62
GCA_003251955.1	75.44	d__Archaea	p__Halobacteriota	c__Methanomicrobia	o__Methanomicrobiales	f__Methanospirillaceae	g__Methanospirillum	s__Methanospirillum hungatei_A	cheaF1	QKDV01000266.1_6	706	H_kinase_dim,HATPase_c,CheW,CheC	55
GCF_000337895.1	86.94	d__Archaea	p__Halobacteriota	c__Halobacteria	o__Halobacteriales	f__Natrialbaceae	g__Halobiforma	s__Halobiforma nitratireducens	cheaF1	NZ_AOMA01000048.1_48	1231	H-kinase_dim,HATPase_c,CheW	56
GCA_001563805.1	78.57	d__Archaea	p__Halobacteriota	c__Halobacteria	o__Halobacteriales	f__Natrialbaceae	g__Natronolimnobius_B	s__Natronolimnobius_B sp001563805	cheaF1	LKMK01000086.1_1	479	H-kinase_dim,HATPase_c,CheW	55
GCA_001563805.1	78.57	d__Archaea	p__Halobacteriota	c__Halobacteria	o__Halobacteriales	f__Natrialbaceae	g__Natronolimnobius_B	s__Natronolimnobius_B sp001563805	cheaF1	LKMK01000228.1_6	617	H-kinase_dim,HATPase_c,CheW	56
GCA_001563885.1	59.18	d__Archaea	p__Halobacteriota	c__Halobacteria	o__Halobacteriales	f__Natrialbaceae	g__Natronolimnobius_B	s__Natronolimnobius_B sp001563885	cheaF1	LKMM01000173.1_1	749	H-kinase_dim,HATPase_c,CheW	56
GCA_001564285.1	75.29	d__Archaea	p__Halobacteriota	c__Halobacteria	o__Halobacteriales	f__Natrialbaceae	g__Tc-Br11	s__Tc-Br11 sp001564285	cheaF1	LKNF01000192.1_6	381	H-kinase_dim,HATPase_c,CheW	56
GCA_003552885.1	60.54	d__Archaea	p__Halobacteriota	c__Halobacteria	o__Halobacteriales	f__Natrialbaceae	g__Tc-Br11-E2g8	s__Tc-Br11-E2g8 sp003552885	cheaF1	PUPA01000157.1_3	634	H-kinase_dim,HATPase_c,CheW	56
GCF_006543045.1	98.85	d__Archaea	p__Halobacteriota	c__Halobacteria	o__Halobacteriales	f__Natrialbaceae	g__XQ-INN-246	s__XQ-INN-246 sp006543045	cheaF1	GCF_006543045.1-D8Y22_RS22610	563	H-kinase_dim,HATPase_c,CheW	56
GCA_007118075.1	90.35	d__Archaea	p__Halobacteriota	c__Halobacteria	o__Halobacteriales	f__SKSH01	g__SKSH01	s__SKSH01 sp007118075	cheaF1	SKSH01000175.1_8	527	H-kinase_dim,HATPase_c,CheW	55
GCA_003023195.1	88.72	d__Archaea	p__Halobacteriota	c__Halobacteria	o__Halobacteriales	f__SW-7-71-33	g__SW-7-71-33	s__SW-7-71-33 sp003023195	cheaF1	PXRX01000038.1_66	793	H-kinase_dim,HATPase_c,CheW	56
GCA_001412335.1	97.53	d__Archaea	p__Halobacteriota	c__Methanomicrobia	o__Methanomicrobiales	f__Methanoregulaceae	g__SD8	s__SD8 sp001412335	cheaF1	LKUF01000206.1_1	436	H-kinase_dim,HATPase_c,CheW	55
GCF_000970045.1	99.84	d__Archaea	p__Halobacteriota	c__Methanosarcinia	o__Methanosarcinales	f__Methanosarcinaceae	g__MTP4	s__MTP4 sp000970045	cheaF1	GCF_000970045.1-MSMTP_RS18205	402	H-kinase_dim,HATPase_c,CheW	55
GCA_013329415.1	95.78	d__Archaea	p__Halobacteriota	c__Methanosarcinia	o__Methanosarcinales	f__Methanosarcinaceae	g__MTP4	s__MTP4 sp9310u	cheaF1	contig_6146_4	422	H-kinase_dim,HATPase_c,CheW	55
GCA_013329135.1	88.67	d__Archaea	p__Thermoplasmatota	c__Thermoplasmata	o__UBA10834	f__UBA10834	g__UBA9653	s__UBA9653 sp9653u	cheaF1	contig_131848_5	417	H-kinase_dim,HATPase_c,CheW	55
GCA_003551945.1	85.37	d__Archaea	p__Halobacteriota	c__Halobacteria	o__Halobacteriales	f__Haloarculaceae	g__Halovenus	s__Halovenus sp003551945	cheaF1	PUNZ01000270.1_6	188	HATPase_c,CheW	0
GCF_001469865.1	98.6	d__Archaea	p__Halobacteriota	c__Halobacteria	o__Halobacteriales	f__Haloferacaceae	g__Haloferax	s__Haloferax sp001469865	cheaF1	NZ_LOPV01000696.1_4	281	HATPase_c,CheW	0
GCA_007135505.1	70.46	d__Archaea	p__Halobacteriota	c__Halobacteria	o__Halobacteriales	f__Natrialbaceae	g__Halovivax	s__Halovivax sp007135505	cheaF1	SLIS01000389.1_1	364	HATPase_c,CheW	0
GCA_001564255.1	74.3	d__Archaea	p__Halobacteriota	c__Halobacteria	o__Halobacteriales	f__Natrialbaceae	g__Tc-Br11-E2g1	s__Tc-Br11-E2g1 sp001564255	cheaF1	LKNC01000170.1_6	279	HATPase_c,CheW	0
GCA_007130455.1	84.21	d__Archaea	p__Halobacteriota	c__Methanomicrobia	o__Methanomicrobiales	f__Methanocorpusculaceae	g__Methanocalculus	s__Methanocalculus sp007130455	cheaF1	SLSK01000167.1_1	204	HATPase_c,CheW	0
GCA_001896715.1	86.06	d__Archaea	p__Halobacteriota	c__Methanomicrobia	o__Methanomicrobiales	f__Methanoculleaceae	g__Methanoculleus	s__Methanoculleus sp001896715	cheaF1	MPOY01000344.1_1	307	HATPase_c,CheW	0
GCA_002067485.1	74.18	d__Archaea	p__Halobacteriota	c__Methanomicrobia	o__Methanomicrobiales	f__Methanoregulaceae	g__Methanolinea	s__Methanolinea sp002067485	cheaF1	MVQE01000094.1_1	203	HATPase_c,CheW	0
GCA_002067685.1	85.66	d__Archaea	p__Halobacteriota	c__Methanomicrobia	o__Methanomicrobiales	f__Methanoregulaceae	g__Methanolinea	s__Methanolinea sp002067685	cheaF1	MVRH01000233.1_4	267	HATPase_c,CheW	0
GCA_002497485.1	54.81	d__Archaea	p__Halobacteriota	c__Methanomicrobia	o__Methanomicrobiales	f__Methanoregulaceae	g__Methanoregula	s__Methanoregula sp002497485	cheaF1	DADH01000185.1_9	299	HATPase_c,CheW	0
GCA_003136075.1	92.2	d__Archaea	p__Halobacteriota	c__Methanomicrobia	o__Methanomicrobiales	f__Methanoregulaceae	g__Methanoregula	s__Methanoregula sp003136075	cheaF1	PNBP01000171.1_12	165	HATPase_c,CheW	0
GCA_013331375.1	82.13	d__Archaea	p__Halobacteriota	c__Methanosarcinia	o__Methanosarcinales	f__Methanoperedenaceae	g__UBA10536	s__UBA10536 sp10536u	cheaF1	UBA10536_contig_6272_1	248	HATPase_c,CheW	0
GCA_013331265.1	55.9	d__Archaea	p__Halobacteriota	c__Methanosarcinia	o__Methanosarcinales	f__Methanosarcinaceae	g__Methanosarcina	s__Methanosarcina sp10923u	cheaF1	UBA10923_contig_16603_19	318	HATPase_c,CheW	0
GCA_003230355.1	84.97	d__Archaea	p__Hydrothermarchaeota	c__Hydrothermarchaeia	o__Hydrothermarchaeales	f__SZUA-236	g__SZUA-236	s__SZUA-236 sp003230355	cheaF1	QIDD01000132.1_1	203	HATPase_c,CheW	0
GCF_000009965.1	100	d__Archaea	p__Methanobacteriota	c__Thermococci	o__Thermococcales	f__Thermococcaceae	g__Thermococcus	s__Thermococcus kodakarensis	cheaF1	NC_006624.1_645	231	HATPase_c,CheW	0
GCA_002254405.1	66.77	d__Archaea	p__Altarchaeota	c__Altarchaeia	o__IMC4	f__EX4484-2	g__EX4484-2	s__EX4484-2 sp002254405	cheaF1	NJDH01000040.1_2	528	Hpt,H-kinase_dim,HATPase_c,CheW	55
GCA_002254565.1	81.8	d__Archaea	p__Altarchaeota	c__Altarchaeia	o__IMC4	f__EX4484-2	g__EX4484-2	s__EX4484-2 sp002254565	cheaF1	NJEG01000015.1_25	528	Hpt,H-kinase_dim,HATPase_c,CheW	55
GCF_003369835.1	99.5	d__Archaea	p__Halobacteriota	c__Halobacteria	o__Halobacteriales	f__Haladaptataceae	g__Halorussus	s__Halorussus rarus	cheaF1	GCF_003369835.1-DVR07_RS02430	1014	Hpt,H-kinase_dim,HATPase_c,CheW	55
GCF_004765785.1	99.93	d__Archaea	p__Halobacteriota	c__Halobacteria	o__Halobacteriales	f__Haladaptataceae	g__Halorussus	s__Halorussus ruber	cheaF1	GCF_004765785.1-EPL01_RS12425	1214	Hpt,H-kinase_dim,HATPase_c,CheW	55
GCF_005239435.1	99.5	d__Archaea	p__Halobacteriota	c__Halobacteria	o__Halobacteriales	f__Haladaptataceae	g__Halorussus	s__Halorussus sp005239435	cheaF1	GCF_005239435.1-E2484_RS01870	1052	Hpt,H-kinase_dim,HATPase_c,CheW	55
GCF_003697815.1	99.04	d__Archaea	p__Halobacteriota	c__Halobacteria	o__Halobacteriales	f__Halalkalicoccaceae	g__Halalkalicoccus	s__Halalkalicoccus sp003697815	cheaF1	GCF_003697815.1-EAO80_RS09065	623	Hpt,H-kinase_dim,HATPase_c,CheW	54
GCF_001469865.1	98.6	d__Archaea	p__Halobacteriota	c__Halobacteria	o__Halobacteriales	f__Haloferacaceae	g__Haloferax	s__Haloferax sp001469865	cheaF1	GCF_001469865.1-AUR66_RS00155	1062	Hpt,H-kinase_dim,HATPase_c,CheW	51
GCA_004212035.1	93.3	d__Archaea	p__Halobacteriota	c__Methanonatronarchaeia	o__Methanonatronarchaeales	f__Methanonatronarchaeaceae	g__Methanonatronarchaeum	s__Methanonatronarchaeum sp004212035	cheaF1	RYFX01000052.1_6	644	Hpt,H-kinase_dim,HATPase_c,CheW	55
GCA_000007345.1	99.84	d__Archaea	p__Halobacteriota	c__Methanosarcinia	o__Methanosarcinales	f__Methanosarcinaceae	g__Methanosarcina	s__Methanosarcina acetivorans	cheaF1	AE010299.1_13	635	Hpt,H-kinase_dim,HATPase_c,CheW	55
GCF_000970025.1	99.84	d__Archaea	p__Halobacteriota	c__Methanosarcinia	o__Methanosarcinales	f__Methanosarcinaceae	g__Methanosarcina	s__Methanosarcina barkeri	cheaF1	GCF_000970025.1-MSBRM_RS18540	566	Hpt,H-kinase_dim,HATPase_c,CheW	55
GCF_000970305.1	99.18	d__Archaea	p__Halobacteriota	c__Methanosarcinia	o__Methanosarcinales	f__Methanosarcinaceae	g__Methanosarcina	s__Methanosarcina barkeri_A	cheaF1	GCF_000970305.1-MSBR3_RS18640	567	Hpt,H-kinase_dim,HATPase_c,CheW	55
GCF_000195895.1	99.84	d__Archaea	p__Halobacteriota	c__Methanosarcinia	o__Methanosarcinales	f__Methanosarcinaceae	g__Methanosarcina	s__Methanosarcina barkeri_B	cheaF1	GCF_000195895.1-MBAR_RS05315	598	Hpt,H-kinase_dim,HATPase_c,CheW	55
GCF_001304615.1	99.84	d__Archaea	p__Halobacteriota	c__Methanosarcinia	o__Methanosarcinales	f__Methanosarcinaceae	g__Methanosarcina	s__Methanosarcina flavescens	cheaF1	GCF_001304615.1-AOB57_RS07980	663	Hpt,H-kinase_dim,HATPase_c,CheW	55
GCF_000970285.1	100	d__Archaea	p__Halobacteriota	c__Methanosarcinia	o__Methanosarcinales	f__Methanosarcinaceae	g__Methanosarcina	s__Methanosarcina horonobensis	cheaF1	GCF_000970285.1-MSHOH_RS21760	677	Hpt,H-kinase_dim,HATPase_c,CheW	55
GCF_000970265.1	99.18	d__Archaea	p__Halobacteriota	c__Methanosarcinia	o__Methanosarcinales	f__Methanosarcinaceae	g__Methanosarcina	s__Methanosarcina lacustris	cheaF1	GCF_000970265.1-MSLAZ_RS16580	620	Hpt,H-kinase_dim,HATPase_c,CheW	55
GCF_000970205.1	100	d__Archaea	p__Halobacteriota	c__Methanosarcinia	o__Methanosarcinales	f__Methanosarcinaceae	g__Methanosarcina	s__Methanosarcina mazei	cheaF1	GCF_000970205.1-MSMAS_RS17740	671	Hpt,H-kinase_dim,HATPase_c,CheW	55
GCF_000970085.1	99.84	d__Archaea	p__Halobacteriota	c__Methanosarcinia	o__Methanosarcinales	f__Methanosarcinaceae	g__Methanosarcina	s__Methanosarcina siciliae	cheaF1	GCF_000970085.1-MSSIT_RS20645	676	Hpt,H-kinase_dim,HATPase_c,CheW	55
GCF_000969965.1	99.84	d__Archaea	p__Halobacteriota	c__Methanosarcinia	o__Methanosarcinales	f__Methanosarcinaceae	g__Methanosarcina	s__Methanosarcina sp000969965	cheaF1	GCF_000969965.1-MSWHS_RS18170	697	Hpt,H-kinase_dim,HATPase_c,CheW	55
GCF_000979455.1	99.84	d__Archaea	p__Halobacteriota	c__Methanosarcinia	o__Methanosarcinales	f__Methanosarcinaceae	g__Methanosarcina	s__Methanosarcina sp000979455	cheaF1	GCF_000979455.1-EO98_RS12545	616	Hpt,H-kinase_dim,HATPase_c,CheW	55
GCA_002496565.1	97.55	d__Archaea	p__Halobacteriota	c__Methanosarcinia	o__Methanosarcinales	f__Methanosarcinaceae	g__Methanosarcina	s__Methanosarcina sp002496565	cheaF1	DAKJ01000018.1_658	577	Hpt,H-kinase_dim,HATPase_c,CheW	55
GCA_002499445.1	99.18	d__Archaea	p__Halobacteriota	c__Methanosarcinia	o__Methanosarcinales	f__Methanosarcinaceae	g__Methanosarcina	s__Methanosarcina sp002499445	cheaF1	DALS01000008.1_10	611	Hpt,H-kinase_dim,HATPase_c,CheW	55
GCA_002505485.1	98.69	d__Archaea	p__Halobacteriota	c__Methanosarcinia	o__Methanosarcinales	f__Methanosarcinaceae	g__Methanosarcina	s__Methanosarcina sp002505485	cheaF1	DAVG01000080.1_151	647	Hpt,H-kinase_dim,HATPase_c,CheW	55
GCA_002509325.1	95.47	d__Archaea	p__Halobacteriota	c__Methanosarcinia	o__Methanosarcinales	f__Methanosarcinaceae	g__Methanosarcina	s__Methanosarcina sp002509325	cheaF1	DADO01000043.1_4	676	Hpt,H-kinase_dim,HATPase_c,CheW	55
GCF_004099695.1	100	d__Archaea	p__Halobacteriota	c__Methanosarcinia	o__Methanosarcinales	f__Methanosarcinaceae	g__Methanosarcina	s__Methanosarcina sp004099695	cheaF1	NZ_SCHL01000012.1_39	618	Hpt,H-kinase_dim,HATPase_c,CheW	55
GCA_013331275.1	84.67	d__Archaea	p__Halobacteriota	c__Methanosarcinia	o__Methanosarcinales	f__Methanosarcinaceae	g__Methanosarcina	s__Methanosarcina sp11020u	cheaF1	UBA11020_contig_2570_13	567	Hpt,H-kinase_dim,HATPase_c,CheW	55
GCF_002287235.1	99.84	d__Archaea	p__Halobacteriota	c__Methanosarcinia	o__Methanosarcinales	f__Methanosarcinaceae	g__Methanosarcina	s__Methanosarcina spelaei	cheaF1	GCF_002287235.1-ASJ81_RS19650	567	Hpt,H-kinase_dim,HATPase_c,CheW	55
GCF_000969885.1	99.84	d__Archaea	p__Halobacteriota	c__Methanosarcinia	o__Methanosarcinales	f__Methanosarcinaceae	g__Methanosarcina	s__Methanosarcina thermophila	cheaF1	GCF_000969885.1-MSTHT_RS09665	675	Hpt,H-kinase_dim,HATPase_c,CheW	55
GCF_000969905.1	99.84	d__Archaea	p__Halobacteriota	c__Methanosarcinia	o__Methanosarcinales	f__Methanosarcinaceae	g__Methanosarcina	s__Methanosarcina vacuolata	cheaF1	GCF_000969905.1-MSVAZ_RS18575	617	Hpt,H-kinase_dim,HATPase_c,CheW	55
GCA_003194425.1	87.91	d__Archaea	p__Halobacteriota	c__Syntropharchaeia	o__ANME-1	f__ANME-1	g__ANME1a	s__ANME1a sp003194425	cheaF1	PQXB01000001.1_473	598	Hpt,H-kinase_dim,HATPase_c,CheW	59
GCA_003336485.1	91.01	d__Archaea	p__Halobacteriota	c__Syntropharchaeia	o__ANME-1	f__ANME-1	g__QENH01	s__QENH01 sp003336485	cheaF1	QENH01000068.1_2	524	Hpt,H-kinase_dim,HATPase_c,CheW	55
GCA_003160755.1	81.24	d__Archaea	p__Halobacteriota	c__Syntropharchaeia	o__ANME-1	f__ANME-1	g__QEXZ01	s__QEXZ01 sp003160755	cheaF1	QEXZ01000063.1_7	536	Hpt,H-kinase_dim,HATPase_c,CheW	55
GCA_003661125.1	83.83	d__Archaea	p__Halobacteriota	c__Syntropharchaeia	o__ANME-1	f__ANME-1	g__QEXZ01	s__QEXZ01 sp003661125	cheaF1	QMVO01000229.1_4	554	Hpt,H-kinase_dim,HATPase_c,CheW	55
GCA_003650585.1	68.72	d__Archaea	p__Nanoarchaeota	c__Nanoarchaeia	o__Woesearchaeales	f__B29-G15	g__B29-G15	s__B29-G15 sp003650585	cheaF1	QMQS01000136.1_2	525	Hpt,H-kinase_dim,HATPase_c,CheW	50
GCA_003663565.1	74.11	d__Archaea	p__Thermoplasmatota	c__B47-G6	o__B47-G6B	f__47-G6	g__B47-G6	s__B47-G6 sp003663565	cheaF1	QMTT01000066.1_6	632	Hpt,H-kinase_dim,HATPase_c,CheW	55
GCA_013329495.1	82.93	d__Archaea	p__Thermoplasmatota	c__E2	o__UBA9212	f__UBA9212	g__UBA9212	s__UBA9212 sp9212u	cheaF1	contig_83993_4	541	Hpt,H-kinase_dim,HATPase_c,CheW	55
GCA_013329505.1	76.27	d__Archaea	p__Thermoplasmatota	c__E2	o__UBA9212	f__UBA9212	g__UBA9212	s__UBA9212 sp9293u	cheaF1	UBA9293_contig_37851_4	546	Hpt,H-kinase_dim,HATPase_c,CheW	55
GCA_003554965.1	97.6	d__Archaea	p__Thermoplasmatota	c__Thermoplasmata	o__PWKY01	f__PWKY01	g__PWHR01	s__PWHR01 sp003554965	cheaF1	PWHR01000026.1_27	529	Hpt,H-kinase_dim,HATPase_c,CheW	55
GCA_002494765.1	92.53	d__Archaea	p__Thermoplasmatota	c__UBA186	o__UBA186	f__UBA186	g__UBA186	s__UBA186 sp002494765	cheaF1	DACJ01000048.1_3	535	Hpt,H-kinase_dim,HATPase_c,CheW	55
GCA_900248165.1	99.03	d__Archaea	p__Thermoproteota	c__Nitrososphaeria	o__Nitrososphaerales	f__Nitrosocaldaceae	g__Nitrosocaldus	s__Nitrosocaldus cavascurensis	cheaF1	LT981265.1_1296	557	Hpt,H-kinase_dim,HATPase_c,CheW	54
GCA_002898655.1	76.5	d__Archaea	p__Thermoproteota	c__Nitrososphaeria	o__Nitrososphaerales	f__Nitrosocaldaceae	g__Nitrosocaldus	s__Nitrosocaldus sp002898655	cheaF1	BEHG01000023.1_4	554	Hpt,H-kinase_dim,HATPase_c,CheW	55
GCA_003352285.1	99.03	d__Archaea	p__Thermoproteota	c__Nitrososphaeria	o__Nitrososphaerales	f__Nitrosopumilaceae	g__Cenarchaeum	s__Cenarchaeum sp003352285	cheaF1	QQVN01000002.1_211	515	Hpt,H-kinase_dim,HATPase_c,CheW	55
GCA_001443365.1	99.03	d__Archaea	p__Thermoproteota	c__Nitrososphaeria	o__Nitrososphaerales	f__Nitrosopumilaceae	g__CSP1-1	s__CSP1-1 sp001443365	cheaF1	LDXL01000002.1_7	516	Hpt,H-kinase_dim,HATPase_c,CheW	55
GCF_000956175.1	100	d__Archaea	p__Thermoproteota	c__Nitrososphaeria	o__Nitrososphaerales	f__Nitrosopumilaceae	g__Nitrosopumilus	s__Nitrosopumilus adriaticus	cheaF1	GCF_000956175.1-NADRNF5_RS03885	509	Hpt,H-kinase_dim,HATPase_c,CheW	55
GCF_001541925.1	100	d__Archaea	p__Thermoproteota	c__Nitrososphaeria	o__Nitrososphaerales	f__Nitrosopumilaceae	g__Nitrosopumilus	s__Nitrosopumilus sp001541925	cheaF1	GCF_001541925.1-AW732_RS00385	519	Hpt,H-kinase_dim,HATPase_c,CheW	55
GCA_001543015.1	100	d__Archaea	p__Thermoproteota	c__Nitrososphaeria	o__Nitrososphaerales	f__Nitrosopumilaceae	g__Nitrosopumilus	s__Nitrosopumilus sp001543015	cheaF1	LFLC01000061.1_4	518	Hpt,H-kinase_dim,HATPase_c,CheW	55
GCA_002317795.1	93.85	d__Archaea	p__Thermoproteota	c__Nitrososphaeria	o__Nitrososphaerales	f__Nitrosopumilaceae	g__Nitrosopumilus	s__Nitrosopumilus sp002317795	cheaF1	NVWC01000005.1_103	518	Hpt,H-kinase_dim,HATPase_c,CheW	55
GCF_003175215.1	100	d__Archaea	p__Thermoproteota	c__Nitrososphaeria	o__Nitrososphaerales	f__Nitrosopumilaceae	g__Nitrosopumilus	s__Nitrosopumilus sp003175215	cheaF1	GCF_003175215.1-DMB70_RS03670	523	Hpt,H-kinase_dim,HATPase_c,CheW	55
GCA_900065925.1	98.54	d__Archaea	p__Thermoproteota	c__Nitrososphaeria	o__Nitrososphaerales	f__Nitrosopumilaceae	g__Nitrosotalea	s__Nitrosotalea devanaterra	cheaF1	LN890280.1_988	521	Hpt,H-kinase_dim,HATPase_c,CheW	55
GCA_900177045.1	99.51	d__Archaea	p__Thermoproteota	c__Nitrososphaeria	o__Nitrososphaerales	f__Nitrosopumilaceae	g__Nitrosotalea	s__Nitrosotalea okcheonensis	cheaF1	LT841358.1_603	512	Hpt,H-kinase_dim,HATPase_c,CheW	55
GCF_002787055.1	99.68	d__Archaea	p__Thermoproteota	c__Nitrososphaeria	o__Nitrososphaerales	f__Nitrosopumilaceae	g__Nitrosotenuis	s__Nitrosotenuis aquarius	cheaF1	GCF_002787055.1-NAQ_RS07900	514	Hpt,H-kinase_dim,HATPase_c,CheW	54
GCF_000685395.1	99.03	d__Archaea	p__Thermoproteota	c__Nitrososphaeria	o__Nitrososphaerales	f__Nitrosopumilaceae	g__Nitrosotenuis	s__Nitrosotenuis chungbukensis	cheaF1	GCF_000685395.1-NKMY2_RS02840	507	Hpt,H-kinase_dim,HATPase_c,CheW	55
GCF_000955905.1	100	d__Archaea	p__Thermoproteota	c__Nitrososphaeria	o__Nitrososphaerales	f__Nitrosopumilaceae	g__Nitrosotenuis	s__Nitrosotenuis cloacae	cheaF1	GCF_000955905.1-SU86_RS08550	506	Hpt,H-kinase_dim,HATPase_c,CheW	54
GCF_000723185.1	100	d__Archaea	p__Thermoproteota	c__Nitrososphaeria	o__Nitrososphaerales	f__Nitrosopumilaceae	g__Nitrosotenuis	s__Nitrosotenuis sp000723185	cheaF1	GCF_000723185.1-NITUZ_RS00510	505	Hpt,H-kinase_dim,HATPase_c,CheW	54
GCA_004322465.1	91.76	d__Archaea	p__Thermoproteota	c__Nitrososphaeria	o__Nitrososphaerales	f__Nitrosopumilaceae	g__Nitrosotenuis	s__Nitrosotenuis sp004322465	cheaF1	SCVO01000054.1_45	507	Hpt,H-kinase_dim,HATPase_c,CheW	55
GCA_005240025.1	83.91	d__Archaea	p__Thermoproteota	c__Nitrososphaeria	o__Nitrososphaerales	f__Nitrosopumilaceae	g__Nitrosotenuis	s__Nitrosotenuis sp005240025	cheaF1	SBBK01000115.1_5	506	Hpt,H-kinase_dim,HATPase_c,CheW	54
GCA_000730285.1	100	d__Archaea	p__Thermoproteota	c__Nitrososphaeria	o__Nitrososphaerales	f__Nitrososphaeraceae	g__Nitrososphaera	s__Nitrososphaera evergladensis	cheaF1	CP007174.1_2325	537	Hpt,H-kinase_dim,HATPase_c,CheW	56
GCA_000303155.1	100	d__Archaea	p__Thermoproteota	c__Nitrososphaeria	o__Nitrososphaerales	f__Nitrososphaeraceae	g__Nitrososphaera	s__Nitrososphaera gargensis	cheaF1	CP002408.1_1031	559	Hpt,H-kinase_dim,HATPase_c,CheW	56
GCF_000698785.1	100	d__Archaea	p__Thermoproteota	c__Nitrososphaeria	o__Nitrososphaerales	f__Nitrososphaeraceae	g__Nitrososphaera	s__Nitrososphaera viennensis	cheaF1	GCF_000698785.1-NVIE_RS04800	542	Hpt,H-kinase_dim,HATPase_c,CheW	56
GCF_000023985.1	99.52	d__Archaea	p__Methanobacteriota	c__Methanococci	o__Methanococcales	f__Methanocaldococcaceae	g__Methanocaldococcus	s__Methanocaldococcus fervens	cheaF1	GCF_000023985.1-MEFER_RS03215	969	Hpt,Hpt,P2,P2,H-kinase_dim,HATPase_c,CheW	55
GCF_000024625.1	99.52	d__Archaea	p__Methanobacteriota	c__Methanococci	o__Methanococcales	f__Methanocaldococcaceae	g__Methanocaldococcus	s__Methanocaldococcus vulcanius	cheaF1	GCF_000024625.1-METVU_RS01280	949	Hpt,Hpt,P2,P2,H-kinase_dim,HATPase_c,CheW	55
GCF_000092305.1	99.05	d__Archaea	p__Methanobacteriota	c__Methanococci	o__Methanococcales	f__Methanocaldococcaceae	g__Methanocaldococcus_A	s__Methanocaldococcus_A infernus	cheaF1	GCF_000092305.1-METIN_RS03870	965	Hpt,Hpt,P2,P2,H-kinase_dim,HATPase_c,CheW	55
GCF_000371805.1	98.81	d__Archaea	p__Methanobacteriota	c__Methanococci	o__Methanococcales	f__Methanocaldococcaceae	g__Methanocaldococcus_A	s__Methanocaldococcus_A villosus	cheaF1	GCF_000371805.1-METVI_RS0106095	955	Hpt,Hpt,P2,P2,H-kinase_dim,HATPase_c,CheW	55
GCF_004310395.1	99.52	d__Archaea	p__Methanobacteriota	c__Methanococci	o__Methanococcales	f__Methanococcaceae	g__HHB	s__HHB sp004310395	cheaF1	GCF_004310395.1-MHHB_RS02955	948	Hpt,Hpt,P2,P2,H-kinase_dim,HATPase_c,CheW	55
GCF_002945325.1	99.52	d__Archaea	p__Methanobacteriota	c__Methanococci	o__Methanococcales	f__Methanococcaceae	g__Methanococcus	s__Methanococcus maripaludis	cheaF1	GCF_002945325.1-MMJJ_RS00325	920	Hpt,Hpt,P2,P2,H-kinase_dim,HATPase_c,CheW	55
GCF_000017225.1	99.5	d__Archaea	p__Methanobacteriota	c__Methanococci	o__Methanococcales	f__Methanococcaceae	g__Methanococcus	s__Methanococcus maripaludis_A	cheaF1	GCF_000017225.1-MMARC7_RS00880	919	Hpt,Hpt,P2,P2,H-kinase_dim,HATPase_c,CheW	55
GCF_000018485.1	99.98	d__Archaea	p__Methanobacteriota	c__Methanococci	o__Methanococcales	f__Methanococcaceae	g__Methanococcus	s__Methanococcus maripaludis_C	cheaF1	GCF_000018485.1-MMARC6_RS08820	919	Hpt,Hpt,P2,P2,H-kinase_dim,HATPase_c,CheW	55
GCF_000016125.1	99.52	d__Archaea	p__Methanobacteriota	c__Methanococci	o__Methanococcales	f__Methanococcaceae	g__Methanococcus	s__Methanococcus maripaludis_D	cheaF1	GCF_000016125.1-MMARC5_RS03705	920	Hpt,Hpt,P2,P2,H-kinase_dim,HATPase_c,CheW	55
GCF_000017165.1	99.5	d__Archaea	p__Methanobacteriota	c__Methanococci	o__Methanococcales	f__Methanococcaceae	g__Methanococcus	s__Methanococcus vannielii	cheaF1	GCF_000017165.1-MEVAN_RS01135	957	Hpt,Hpt,P2,P2,H-kinase_dim,HATPase_c,CheW	55
GCF_000006175.1	99.05	d__Archaea	p__Methanobacteriota	c__Methanococci	o__Methanococcales	f__Methanococcaceae	g__Methanococcus	s__Methanococcus voltae	cheaF1	GCF_000006175.1-MVOL_RS04715	1017	Hpt,Hpt,P2,P2,H-kinase_dim,HATPase_c,CheW	55
GCF_000376965.1	100	d__Archaea	p__Methanobacteriota	c__Methanococci	o__Methanococcales	f__Methanococcaceae	g__Methanothermococcus	s__Methanothermococcus thermolithotrophicus	cheaF1	GCF_000376965.1-F555_RS0103780	944	Hpt,Hpt,P2,P2,H-kinase_dim,HATPase_c,CheW	55
GCF_000179575.2	99.05	d__Archaea	p__Methanobacteriota	c__Methanococci	o__Methanococcales	f__Methanococcaceae	g__Methanothermococcus_A	s__Methanothermococcus_A okinawensis	cheaF1	GCF_000179575.2-METOK_RS07220	954	Hpt,Hpt,P2,P2,H-kinase_dim,HATPase_c,CheW	55
GCA_001940725.1	72.43	d__Archaea	p__Asgardarchaeota	c__Heimdallarchaeia	o__LC-2	f__LC-2	g__LC-2	s__LC-2 sp001940725	cheaF1	MDVR01000026.1_14	644	Hpt,P2,H-kinase_dim,HATPase_c,CheW	54
GCA_001940645.1	91.59	d__Archaea	p__Asgardarchaeota	c__Heimdallarchaeia	o__LC-3	f__LC-3	g__LC-3	s__LC-3 sp001940645	cheaF1	MDVS01000156.1_5	627	Hpt,P2,H-kinase_dim,HATPase_c,CheW	53
GCA_004524425.1	71.89	d__Archaea	p__Asgardarchaeota	c__Lokiarchaeia	o__CR-4	f__SOKP01	g__SDNM01	s__SDNM01 sp004524425	cheaF1	SDNN01000024.1_6	698	Hpt,P2,H-kinase_dim,HATPase_c,CheW	55
GCA_004524515.1	73.21	d__Archaea	p__Asgardarchaeota	c__Lokiarchaeia	o__CR-4	f__SOKP01	g__SDNM01	s__SDNM01 sp004524515	cheaF1	SDNV01000017.1_7	698	Hpt,P2,H-kinase_dim,HATPase_c,CheW	55
GCA_005223125.1	89.25	d__Archaea	p__Asgardarchaeota	c__Lokiarchaeia	o__CR-4	f__SOKP01	g__SOKP01	s__SOKP01 sp005223125	cheaF1	NJBH01000018.1_53	690	Hpt,P2,H-kinase_dim,HATPase_c,CheW	55
GCA_004524365.1	56.54	d__Archaea	p__Asgardarchaeota	c__Lokiarchaeia	o__CR-4	f__SOKP01	g__TEKIR-8	s__TEKIR-8 sp004524365	cheaF1	SDNL01000001.1_34	702	Hpt,P2,H-kinase_dim,HATPase_c,CheW	55
GCF_000008665.1	100	d__Archaea	p__Halobacteriota	c__Archaeoglobi	o__Archaeoglobales	f__Archaeoglobaceae	g__Archaeoglobus	s__Archaeoglobus fulgidus	cheaF1	GCF_000008665.1-AF_RS05270	656	Hpt,P2,H-kinase_dim,HATPase_c,CheW	55
GCA_002507545.1	99.35	d__Archaea	p__Halobacteriota	c__Archaeoglobi	o__Archaeoglobales	f__Archaeoglobaceae	g__Archaeoglobus	s__Archaeoglobus sp002507545	cheaF1	DAVR01000004.1_113	651	Hpt,P2,H-kinase_dim,HATPase_c,CheW	55
GCA_002011215.1	100	d__Archaea	p__Halobacteriota	c__Archaeoglobi	o__Archaeoglobales	f__Archaeoglobaceae	g__Archaeoglobus_A	s__Archaeoglobus_A sp002011215	cheaF1	MTML01000066.1_25	685	Hpt,P2,H-kinase_dim,HATPase_c,CheW	55
GCA_002011235.1	94.77	d__Archaea	p__Halobacteriota	c__Archaeoglobi	o__Archaeoglobales	f__Archaeoglobaceae	g__Archaeoglobus_A	s__Archaeoglobus_A sp002011235	cheaF1	MTMO01000042.1_18	628	Hpt,P2,H-kinase_dim,HATPase_c,CheW	55
GCA_002494625.1	98.69	d__Archaea	p__Halobacteriota	c__Archaeoglobi	o__Archaeoglobales	f__Archaeoglobaceae	g__Archaeoglobus_A	s__Archaeoglobus_A sp002494625	cheaF1	DACH01000019.1_6	649	Hpt,P2,H-kinase_dim,HATPase_c,CheW	55
GCF_000025285.1	99.84	d__Archaea	p__Halobacteriota	c__Archaeoglobi	o__Archaeoglobales	f__Archaeoglobaceae	g__Archaeoglobus_B	s__Archaeoglobus_B profundus	cheaF1	GCF_000025285.1-ARCPR_RS06890	626	Hpt,P2,H-kinase_dim,HATPase_c,CheW	55
GCF_000194625.1	99.35	d__Archaea	p__Halobacteriota	c__Archaeoglobi	o__Archaeoglobales	f__Archaeoglobaceae	g__Archaeoglobus_C	s__Archaeoglobus_C veneficus	cheaF1	GCF_000194625.1-ARCVE_RS07285	646	Hpt,P2,H-kinase_dim,HATPase_c,CheW	55
GCA_003662995.1	96.73	d__Archaea	p__Halobacteriota	c__Archaeoglobi	o__Archaeoglobales	f__Archaeoglobaceae	g__B5-G16	s__B5-G16 sp003662995	cheaF1	QMZC01000127.1_5	651	Hpt,P2,H-kinase_dim,HATPase_c,CheW	55
GCF_000025505.1	100	d__Archaea	p__Halobacteriota	c__Archaeoglobi	o__Archaeoglobales	f__Archaeoglobaceae	g__Ferroglobus	s__Ferroglobus placidus	cheaF1	GCF_000025505.1-FERP_RS05355	666	Hpt,P2,H-kinase_dim,HATPase_c,CheW	55
GCF_000789255.1	99.84	d__Archaea	p__Halobacteriota	c__Archaeoglobi	o__Archaeoglobales	f__Archaeoglobaceae	g__Geoglobus	s__Geoglobus acetivorans	cheaF1	GCF_000789255.1-GACE_RS03305	644	Hpt,P2,H-kinase_dim,HATPase_c,CheW	55
GCA_002010045.1	98.69	d__Archaea	p__Halobacteriota	c__Archaeoglobi	o__Archaeoglobales	f__Archaeoglobaceae	g__JdFR-22	s__JdFR-22 sp002010045	cheaF1	MTMJ01000050.1_5	636	Hpt,P2,H-kinase_dim,HATPase_c,CheW	55
GCF_000710615.1	99.57	d__Archaea	p__Halobacteriota	c__Halobacteria	o__Halobacteriales	f__Haladaptataceae	g__Haladaptatus	s__Haladaptatus cibarius	cheaF1	GCF_000710615.1-HL45_RS06035	692	Hpt,P2,H-kinase_dim,HATPase_c,CheW	55
GCF_000376445.1	99.08	d__Archaea	p__Halobacteriota	c__Halobacteria	o__Halobacteriales	f__Haladaptataceae	g__Haladaptatus	s__Haladaptatus paucihalophilus	cheaF1	GCF_000376445.1-B208_RS0105210	688	Hpt,P2,H-kinase_dim,HATPase_c,CheW	55
GCF_001625445.1	98.69	d__Archaea	p__Halobacteriota	c__Halobacteria	o__Halobacteriales	f__Haladaptataceae	g__Haladaptatus	s__Haladaptatus sp001625445	cheaF1	GCF_001625445.1-A4G99_RS15815	672	Hpt,P2,H-kinase_dim,HATPase_c,CheW	55
GCF_004143485.1	93.12	d__Archaea	p__Halobacteriota	c__Halobacteria	o__Halobacteriales	f__Haladaptataceae	g__Halorussus	s__Halorussus amylolyticus	cheaF1	NZ_ML143054.1_20	726	Hpt,P2,H-kinase_dim,HATPase_c,CheW	55
GCF_003369835.1	99.5	d__Archaea	p__Halobacteriota	c__Halobacteria	o__Halobacteriales	f__Haladaptataceae	g__Halorussus	s__Halorussus rarus	cheaF1	GCF_003369835.1-DVR07_RS08600	744	Hpt,P2,H-kinase_dim,HATPase_c,CheW	55
GCF_004765785.1	99.93	d__Archaea	p__Halobacteriota	c__Halobacteria	o__Halobacteriales	f__Haladaptataceae	g__Halorussus	s__Halorussus ruber	cheaF1	GCF_004765785.1-EPL01_RS14180	766	Hpt,P2,H-kinase_dim,HATPase_c,CheW	55
GCA_003023465.1	72.86	d__Archaea	p__Halobacteriota	c__Halobacteria	o__Halobacteriales	f__Haladaptataceae	g__Halorussus	s__Halorussus sp003023465	cheaF1	PXSM01000133.1_10	719	Hpt,P2,H-kinase_dim,HATPase_c,CheW	55
GCF_003382685.1	97.8	d__Archaea	p__Halobacteriota	c__Halobacteria	o__Halobacteriales	f__Haladaptataceae	g__Halorussus	s__Halorussus sp003382685	cheaF1	GCF_003382685.1-DPQ64_RS07735	705	Hpt,P2,H-kinase_dim,HATPase_c,CheW	55
GCF_004087835.1	99.49	d__Archaea	p__Halobacteriota	c__Halobacteria	o__Halobacteriales	f__Haladaptataceae	g__Halorussus	s__Halorussus sp004087835	cheaF1	GCF_004087835.1-EP007_RS01135	724	Hpt,P2,H-kinase_dim,HATPase_c,CheW	55
GCF_004765795.1	99.93	d__Archaea	p__Halobacteriota	c__Halobacteria	o__Halobacteriales	f__Haladaptataceae	g__Halorussus	s__Halorussus sp004765795	cheaF1	NZ_SBIV01000008.1_15	693	Hpt,P2,H-kinase_dim,HATPase_c,CheW	55
GCF_004765805.1	98.23	d__Archaea	p__Halobacteriota	c__Halobacteria	o__Halobacteriales	f__Haladaptataceae	g__Halorussus	s__Halorussus sp004765805	cheaF1	GCF_004765805.1-EPL03_RS09185	718	Hpt,P2,H-kinase_dim,HATPase_c,CheW	55
GCF_005239435.1	99.5	d__Archaea	p__Halobacteriota	c__Halobacteria	o__Halobacteriales	f__Haladaptataceae	g__Halorussus	s__Halorussus sp005239435	cheaF1	GCF_005239435.1-E2484_RS21575	726	Hpt,P2,H-kinase_dim,HATPase_c,CheW	55
GCF_004799665.1	99.5	d__Archaea	p__Halobacteriota	c__Halobacteria	o__Halobacteriales	f__Haloarculaceae	g__Halapricum	s__Halapricum salinum	cheaF1	GCF_004799665.1-DV733_RS04780	660	Hpt,P2,H-kinase_dim,HATPase_c,CheW	55
GCF_000336615.1	99.92	d__Archaea	p__Halobacteriota	c__Halobacteria	o__Halobacteriales	f__Haloarculaceae	g__Haloarcula	s__Haloarcula amylolytica	cheaF1	GCF_000336615.1-C442_RS03380	663	Hpt,P2,H-kinase_dim,HATPase_c,CheW	55
GCF_000336895.1	99.92	d__Archaea	p__Halobacteriota	c__Halobacteria	o__Halobacteriales	f__Haloarculaceae	g__Haloarcula	s__Haloarcula argentinensis	cheaF1	GCF_000336895.1-C443_RS14805	663	Hpt,P2,H-kinase_dim,HATPase_c,CheW	55
GCF_000223905.1	99.93	d__Archaea	p__Halobacteriota	c__Halobacteria	o__Halobacteriales	f__Haloarculaceae	g__Haloarcula	s__Haloarcula hispanica	cheaF1	GCF_000223905.1-HAH_RS13040	659	Hpt,P2,H-kinase_dim,HATPase_c,CheW	55
GCF_000336635.1	99.93	d__Archaea	p__Halobacteriota	c__Halobacteria	o__Halobacteriales	f__Haloarculaceae	g__Haloarcula	s__Haloarcula japonica	cheaF1	GCF_000336635.1-C444_RS02675	663	Hpt,P2,H-kinase_dim,HATPase_c,CheW	55
GCF_000011085.1	99.53	d__Archaea	p__Halobacteriota	c__Halobacteria	o__Halobacteriales	f__Haloarculaceae	g__Haloarcula	s__Haloarcula marismortui	cheaF1	GCF_000011085.1-RR_RS13800	662	Hpt,P2,H-kinase_dim,HATPase_c,CheW	55
GCF_001280425.1	99.87	d__Archaea	p__Halobacteriota	c__Halobacteria	o__Halobacteriales	f__Haloarculaceae	g__Haloarcula	s__Haloarcula rubripromontorii	cheaF1	GCF_001280425.1-AMS69_RS06060	659	Hpt,P2,H-kinase_dim,HATPase_c,CheW	55
GCF_001485575.1	99.93	d__Archaea	p__Halobacteriota	c__Halobacteria	o__Halobacteriales	f__Haloarculaceae	g__Haloarcula	s__Haloarcula sp001485575	cheaF1	GCF_001485575.1-AV059_RS09800	662	Hpt,P2,H-kinase_dim,HATPase_c,CheW	55
GCF_005406125.1	99.47	d__Archaea	p__Halobacteriota	c__Halobacteria	o__Halobacteriales	f__Haloarculaceae	g__Haloarcula	s__Haloarcula sp005406125	cheaF1	GCF_005406125.1-Harman_RS10350	663	Hpt,P2,H-kinase_dim,HATPase_c,CheW	55
GCF_002844335.1	99.93	d__Archaea	p__Halobacteriota	c__Halobacteria	o__Halobacteriales	f__Haloarculaceae	g__Haloarcula	s__Haloarcula taiwanensis	cheaF1	GCF_002844335.1-BVU17_RS12990	660	Hpt,P2,H-kinase_dim,HATPase_c,CheW	55
GCF_000337775.1	99.93	d__Archaea	p__Halobacteriota	c__Halobacteria	o__Halobacteriales	f__Haloarculaceae	g__Haloarcula	s__Haloarcula vallismortis	cheaF1	GCF_000337775.1-C437_RS02390	663	Hpt,P2,H-kinase_dim,HATPase_c,CheW	55
GCA_003020925.1	88.8	d__Archaea	p__Halobacteriota	c__Halobacteria	o__Halobacteriales	f__Haloarculaceae	g__Halomicroarcula	s__Halomicroarcula sp003020925	cheaF1	PXRT01000017.1_29	672	Hpt,P2,H-kinase_dim,HATPase_c,CheW	55
GCF_004681185.1	99.45	d__Archaea	p__Halobacteriota	c__Halobacteria	o__Halobacteriales	f__Haloarculaceae	g__Halomicroarcula	s__Halomicroarcula sp004681185	cheaF1	GCF_004681185.1-E4S61_RS19935	656	Hpt,P2,H-kinase_dim,HATPase_c,CheW	55
GCF_000379085.1	99.93	d__Archaea	p__Halobacteriota	c__Halobacteria	o__Halobacteriales	f__Haloarculaceae	g__Halomicrobium	s__Halomicrobium katesii	cheaF1	GCF_000379085.1-HALKA_RS0101890	649	Hpt,P2,H-kinase_dim,HATPase_c,CheW	55
GCF_000023965.1	99.93	d__Archaea	p__Halobacteriota	c__Halobacteria	o__Halobacteriales	f__Haloarculaceae	g__Halomicrobium	s__Halomicrobium mukohataei	cheaF1	GCF_000023965.1-HMUK_RS01145	649	Hpt,P2,H-kinase_dim,HATPase_c,CheW	55
GCF_900114435.1	99.93	d__Archaea	p__Halobacteriota	c__Halobacteria	o__Halobacteriales	f__Haloarculaceae	g__Halomicrobium	s__Halomicrobium zhouii	cheaF1	GCF_900114435.1-BM337_RS09740	670	Hpt,P2,H-kinase_dim,HATPase_c,CheW	55
GCF_900880625.1	98.73	d__Archaea	p__Halobacteriota	c__Halobacteria	o__Halobacteriales	f__Haloarculaceae	g__Halorhabdus	s__Halorhabdus rudnickae	cheaF1	GCF_900880625.1-BN2694_RS05290	666	Hpt,P2,H-kinase_dim,HATPase_c,CheW	55
GCF_004944975.1	98.59	d__Archaea	p__Halobacteriota	c__Halobacteria	o__Halobacteriales	f__Haloarculaceae	g__Halorhabdus	s__Halorhabdus sp004944975	cheaF1	GCF_004944975.1-E3374_RS03470	672	Hpt,P2,H-kinase_dim,HATPase_c,CheW	55
GCF_000470655.1	97.13	d__Archaea	p__Halobacteriota	c__Halobacteria	o__Halobacteriales	f__Haloarculaceae	g__Halorhabdus	s__Halorhabdus tiamatea	cheaF1	GCF_000470655.1-HTIA_RS03960	667	Hpt,P2,H-kinase_dim,HATPase_c,CheW	55
GCF_000023945.1	98.25	d__Archaea	p__Halobacteriota	c__Halobacteria	o__Halobacteriales	f__Haloarculaceae	g__Halorhabdus	s__Halorhabdus utahensis	cheaF1	GCF_000023945.1-HUTA_RS04615	670	Hpt,P2,H-kinase_dim,HATPase_c,CheW	55
GCF_900110215.1	99.93	d__Archaea	p__Halobacteriota	c__Halobacteria	o__Halobacteriales	f__Haloarculaceae	g__Halorientalis	s__Halorientalis persicus	cheaF1	GCF_900110215.1-BMX17_RS12795	672	Hpt,P2,H-kinase_dim,HATPase_c,CheW	55
GCF_900102305.1	99.15	d__Archaea	p__Halobacteriota	c__Halobacteria	o__Halobacteriales	f__Haloarculaceae	g__Halorientalis	s__Halorientalis regularis	cheaF1	GCF_900102305.1-BLQ72_RS08560	665	Hpt,P2,H-kinase_dim,HATPase_c,CheW	55
GCF_001989615.1	99.5	d__Archaea	p__Halobacteriota	c__Halobacteria	o__Halobacteriales	f__Haloarculaceae	g__Halorientalis	s__Halorientalis sp001989615	cheaF1	GCF_001989615.1-BV210_RS10340	662	Hpt,P2,H-kinase_dim,HATPase_c,CheW	55
GCF_004118325.1	98.65	d__Archaea	p__Halobacteriota	c__Halobacteria	o__Halobacteriales	f__Haloarculaceae	g__Halorientalis	s__Halorientalis sp004118325	cheaF1	GCF_004118325.1-EAF64_RS15780	669	Hpt,P2,H-kinase_dim,HATPase_c,CheW	55
GCF_005049285.1	99.08	d__Archaea	p__Halobacteriota	c__Halobacteria	o__Halobacteriales	f__Haloarculaceae	g__Halorientalis	s__Halorientalis sp005049285	cheaF1	GCF_005049285.1-E2481_RS09010	668	Hpt,P2,H-kinase_dim,HATPase_c,CheW	55
GCF_000337455.1	99	d__Archaea	p__Halobacteriota	c__Halobacteria	o__Halobacteriales	f__Haloarculaceae	g__Halosimplex	s__Halosimplex carlsbadense	cheaF1	GCF_000337455.1-C475_RS09675	727	Hpt,P2,H-kinase_dim,HATPase_c,CheW	55
GCF_003730195.1	99.45	d__Archaea	p__Halobacteriota	c__Halobacteria	o__Halobacteriales	f__Haloarculaceae	g__Halosimplex	s__Halosimplex sp003730195	cheaF1	GCF_003730195.1-D1409_RS11825	713	Hpt,P2,H-kinase_dim,HATPase_c,CheW	55
GCF_004698125.1	99.53	d__Archaea	p__Halobacteriota	c__Halobacteria	o__Halobacteriales	f__Haloarculaceae	g__Halosimplex	s__Halosimplex sp004698125	cheaF1	GCF_004698125.1-E3328_RS00770	743	Hpt,P2,H-kinase_dim,HATPase_c,CheW	55
GCF_900100385.1	97.65	d__Archaea	p__Halobacteriota	c__Halobacteria	o__Halobacteriales	f__Haloarculaceae	g__Halovenus	s__Halovenus aranensis	cheaF1	GCF_900100385.1-BLR34_RS00030	646	Hpt,P2,H-kinase_dim,HATPase_c,CheW	55
GCA_003021015.1	88.7	d__Archaea	p__Halobacteriota	c__Halobacteria	o__Halobacteriales	f__Haloarculaceae	g__Halovenus	s__Halovenus sp003021015	cheaF1	PXRK01000036.1_20	682	Hpt,P2,H-kinase_dim,HATPase_c,CheW	55
GCA_003022845.1	68.31	d__Archaea	p__Halobacteriota	c__Halobacteria	o__Halobacteriales	f__Haloarculaceae	g__Halovenus	s__Halovenus sp003022845	cheaF1	PXSF01000081.1_4	682	Hpt,P2,H-kinase_dim,HATPase_c,CheW	55
GCF_004015825.1	98.72	d__Archaea	p__Halobacteriota	c__Halobacteria	o__Halobacteriales	f__Haloarculaceae	g__Halovenus	s__Halovenus sp004015825	cheaF1	NZ_SAYS01000016.1_44	659	Hpt,P2,H-kinase_dim,HATPase_c,CheW	55
GCF_003058365.1	96.52	d__Archaea	p__Halobacteriota	c__Halobacteria	o__Halobacteriales	f__Haloarculaceae	g__HARCEL1	s__HARCEL1 sp003058365	cheaF1	GCF_003058365.1-HARCEL1_RS05345	646	Hpt,P2,H-kinase_dim,HATPase_c,CheW	55
GCF_000591055.1	99.57	d__Archaea	p__Halobacteriota	c__Halobacteria	o__Halobacteriales	f__Haloarculaceae	g__Natronomonas	s__Natronomonas moolapensis	cheaF1	GCF_000591055.1-NMLP_RS08005	734	Hpt,P2,H-kinase_dim,HATPase_c,CheW	55
GCF_000026045.1	99.29	d__Archaea	p__Halobacteriota	c__Halobacteria	o__Halobacteriales	f__Haloarculaceae	g__Natronomonas	s__Natronomonas pharaonis	cheaF1	GCF_000026045.1-NP_RS05365	759	Hpt,P2,H-kinase_dim,HATPase_c,CheW	55
GCF_005239135.1	97.72	d__Archaea	p__Halobacteriota	c__Halobacteria	o__Halobacteriales	f__Haloarculaceae	g__Natronomonas	s__Natronomonas sp005239135	cheaF1	GCF_005239135.1-DM868_RS04305	670	Hpt,P2,H-kinase_dim,HATPase_c,CheW	55
GCA_007121575.1	72.63	d__Archaea	p__Halobacteriota	c__Halobacteria	o__Halobacteriales	f__Haloarculaceae	g__Natronomonas	s__Natronomonas sp007121575	cheaF1	SKKJ01000259.1_3	701	Hpt,P2,H-kinase_dim,HATPase_c,CheW	55
GCA_003021305.1	88.47	d__Archaea	p__Halobacteriota	c__Halobacteria	o__Halobacteriales	f__Haloarculaceae	g__QH-10-67-22	s__QH-10-67-22 sp003021305	cheaF1	PXQN01000055.1_14	694	Hpt,P2,H-kinase_dim,HATPase_c,CheW	55
GCA_003021105.1	65.6	d__Archaea	p__Halobacteriota	c__Halobacteria	o__Halobacteriales	f__Haloarculaceae	g__QS-1-68-17	s__QS-1-68-17 sp003021105	cheaF1	PXRG01000009.1_25	638	Hpt,P2,H-kinase_dim,HATPase_c,CheW	55
GCA_003021655.1	88.25	d__Archaea	p__Halobacteriota	c__Halobacteria	o__Halobacteriales	f__Haloarculaceae	g__QS-4-69-31	s__QS-4-69-31 sp003021655	cheaF1	PXRP01000043.1_33	656	Hpt,P2,H-kinase_dim,HATPase_c,CheW	55
GCA_003023785.1	82.13	d__Archaea	p__Halobacteriota	c__Halobacteria	o__Halobacteriales	f__Haloarculaceae	g__QS-5-68-33	s__QS-5-68-33 sp003023785	cheaF1	PXRS01000077.1_35	664	Hpt,P2,H-kinase_dim,HATPase_c,CheW	55
GCA_003023485.1	63.24	d__Archaea	p__Halobacteriota	c__Halobacteria	o__Halobacteriales	f__Haloarculaceae	g__SW-10-68-16	s__SW-10-68-16 sp003023485	cheaF1	PXSG01000003.1_4	672	Hpt,P2,H-kinase_dim,HATPase_c,CheW	55
GCF_001011115.1	98.23	d__Archaea	p__Halobacteriota	c__Halobacteria	o__Halobacteriales	f__Halobacteriaceae	g__Halanaeroarchaeum	s__Halanaeroarchaeum sulfurireducens	cheaF1	GCF_001011115.1-HLASF_RS06580	644	Hpt,P2,H-kinase_dim,HATPase_c,CheW	54
GCF_001488575.1	99.08	d__Archaea	p__Halobacteriota	c__Halobacteria	o__Halobacteriales	f__Halobacteriaceae	g__Halobacterium	s__Halobacterium hubeiense	cheaF1	GCF_001488575.1-HHUB_RS05515	682	Hpt,P2,H-kinase_dim,HATPase_c,CheW	54
GCF_900110535.1	99.08	d__Archaea	p__Halobacteriota	c__Halobacteria	o__Halobacteriales	f__Halobacteriaceae	g__Halobacterium	s__Halobacterium jilantaiense	cheaF1	GCF_900110535.1-BMW35_RS02235	674	Hpt,P2,H-kinase_dim,HATPase_c,CheW	54
GCF_004799605.1	99.42	d__Archaea	p__Halobacteriota	c__Halobacteria	o__Halobacteriales	f__Halobacteriaceae	g__Halobacterium	s__Halobacterium salinarum	cheaF1	GCF_004799605.1-HBSAL_RS05615	668	Hpt,P2,H-kinase_dim,HATPase_c,CheW	54
GCF_000230955.2	98.65	d__Archaea	p__Halobacteriota	c__Halobacteria	o__Halobacteriales	f__Halobacteriaceae	g__Halobacterium	s__Halobacterium sp000230955	cheaF1	GCF_000230955.2-HALDL1_RS07360	670	Hpt,P2,H-kinase_dim,HATPase_c,CheW	54
GCF_001485535.1	99.08	d__Archaea	p__Halobacteriota	c__Halobacteria	o__Halobacteriales	f__Halobacteriaceae	g__Halobacterium	s__Halobacterium sp001485535	cheaF1	GCF_001485535.1-AVZ66_RS05480	674	Hpt,P2,H-kinase_dim,HATPase_c,CheW	54
GCF_001886955.1	96.09	d__Archaea	p__Halobacteriota	c__Halobacteria	o__Halobacteriales	f__Halobacteriaceae	g__Halodesulfurarchaeum	s__Halodesulfurarchaeum formicicum	cheaF1	GCF_001886955.1-HSR6_RS07200	635	Hpt,P2,H-kinase_dim,HATPase_c,CheW	54
GCF_900129775.1	98.3	d__Archaea	p__Halobacteriota	c__Halobacteria	o__Halobacteriales	f__Haloferacaceae	g__Halobaculum	s__Halobaculum gomorrense	cheaF1	GCF_900129775.1-BUE16_RS08875	751	Hpt,P2,H-kinase_dim,HATPase_c,CheW	53
GCF_000495475.1	97.54	d__Archaea	p__Halobacteriota	c__Halobacteria	o__Halobacteriales	f__Haloferacaceae	g__Halobaculum	s__Halobaculum tyrrellense	cheaF1	GCF_000495475.1-K933_RS03305	760	Hpt,P2,H-kinase_dim,HATPase_c,CheW	53
GCF_900107195.1	98.92	d__Archaea	p__Halobacteriota	c__Halobacteria	o__Halobacteriales	f__Haloferacaceae	g__Halobellus	s__Halobellus clavatus	cheaF1	GCF_900107195.1-BLU74_RS12320	869	Hpt,P2,H-kinase_dim,HATPase_c,CheW	54
GCF_000739575.1	95.63	d__Archaea	p__Halobacteriota	c__Halobacteria	o__Halobacteriales	f__Haloferacaceae	g__Halobellus	s__Halobellus rufus	cheaF1	GCF_000739575.1-ACP99_RS04115	803	Hpt,P2,H-kinase_dim,HATPase_c,CheW	54
GCF_003665925.1	99.49	d__Archaea	p__Halobacteriota	c__Halobacteria	o__Halobacteriales	f__Haloferacaceae	g__Halobellus	s__Halobellus sp003665925	cheaF1	NZ_QXIJ01000001.1_373	872	Hpt,P2,H-kinase_dim,HATPase_c,CheW	54
GCF_003665935.1	98.73	d__Archaea	p__Halobacteriota	c__Halobacteria	o__Halobacteriales	f__Haloferacaceae	g__Halobellus	s__Halobellus sp003665935	cheaF1	NZ_QPLR01000001.1_191	888	Hpt,P2,H-kinase_dim,HATPase_c,CheW	54
GCF_000337795.1	99.44	d__Archaea	p__Halobacteriota	c__Halobacteria	o__Halobacteriales	f__Haloferacaceae	g__Haloferax	s__Haloferax denitrificans	cheaF1	GCF_000337795.1-C438_RS16270	728	Hpt,P2,H-kinase_dim,HATPase_c,CheW	54
GCF_000336755.1	99.57	d__Archaea	p__Halobacteriota	c__Halobacteria	o__Halobacteriales	f__Haloferacaceae	g__Haloferax	s__Haloferax elongans	cheaF1	GCF_000336755.1-C453_RS08345	729	Hpt,P2,H-kinase_dim,HATPase_c,CheW	54
GCF_000336775.1	99.06	d__Archaea	p__Halobacteriota	c__Halobacteria	o__Halobacteriales	f__Haloferacaceae	g__Haloferax	s__Haloferax gibbonsii	cheaF1	GCF_000336775.1-C454_RS16290	743	Hpt,P2,H-kinase_dim,HATPase_c,CheW	54
GCF_000336955.1	98.8	d__Archaea	p__Halobacteriota	c__Halobacteria	o__Halobacteriales	f__Haloferacaceae	g__Haloferax	s__Haloferax larsenii	cheaF1	GCF_000336955.1-C455_RS02390	735	Hpt,P2,H-kinase_dim,HATPase_c,CheW	54
GCF_001368915.1	99.25	d__Archaea	p__Halobacteriota	c__Halobacteria	o__Halobacteriales	f__Haloferacaceae	g__Haloferax	s__Haloferax massiliensis	cheaF1	GCF_001368915.1-BN996_RS08700	735	Hpt,P2,H-kinase_dim,HATPase_c,CheW	54
GCF_000306765.2	99.25	d__Archaea	p__Halobacteriota	c__Halobacteria	o__Halobacteriales	f__Haloferacaceae	g__Haloferax	s__Haloferax mediterranei	cheaF1	GCF_000306765.2-HFX_RS05995	756	Hpt,P2,H-kinase_dim,HATPase_c,CheW	54
GCF_000337815.1	99.36	d__Archaea	p__Halobacteriota	c__Halobacteria	o__Halobacteriales	f__Haloferacaceae	g__Haloferax	s__Haloferax mucosum	cheaF1	GCF_000337815.1-C440_RS13410	742	Hpt,P2,H-kinase_dim,HATPase_c,CheW	54
GCF_000336815.1	99.06	d__Archaea	p__Halobacteriota	c__Halobacteria	o__Halobacteriales	f__Haloferacaceae	g__Haloferax	s__Haloferax prahovense	cheaF1	GCF_000336815.1-C457_RS06275	738	Hpt,P2,H-kinase_dim,HATPase_c,CheW	54
GCF_001469875.2	99.44	d__Archaea	p__Halobacteriota	c__Halobacteria	o__Halobacteriales	f__Haloferacaceae	g__Haloferax	s__Haloferax sp001469875	cheaF1	GCF_001469875.2-AUR65_RS13125	745	Hpt,P2,H-kinase_dim,HATPase_c,CheW	54
GCF_001482285.1	99.44	d__Archaea	p__Halobacteriota	c__Halobacteria	o__Halobacteriales	f__Haloferacaceae	g__Haloferax	s__Haloferax sp001482285	cheaF1	GCF_001482285.1-AM590_RS18735	739	Hpt,P2,H-kinase_dim,HATPase_c,CheW	54
GCF_000337835.1	99.06	d__Archaea	p__Halobacteriota	c__Halobacteria	o__Halobacteriales	f__Haloferacaceae	g__Haloferax	s__Haloferax sulfurifontis	cheaF1	GCF_000337835.1-C441_RS01865	736	Hpt,P2,H-kinase_dim,HATPase_c,CheW	54
GCF_000025685.1	99.57	d__Archaea	p__Halobacteriota	c__Halobacteria	o__Halobacteriales	f__Haloferacaceae	g__Haloferax	s__Haloferax volcanii	cheaF1	GCF_000025685.1-HVO_RS10580	756	Hpt,P2,H-kinase_dim,HATPase_c,CheW	54
GCF_000172995.2	99.92	d__Archaea	p__Halobacteriota	c__Halobacteria	o__Halobacteriales	f__Haloferacaceae	g__Halogeometricum	s__Halogeometricum borinquense	cheaF1	GCF_000172995.2-HBOR_RS09725	831	Hpt,P2,H-kinase_dim,HATPase_c,CheW	56
GCF_900115785.1	99.57	d__Archaea	p__Halobacteriota	c__Halobacteria	o__Halobacteriales	f__Haloferacaceae	g__Halogeometricum	s__Halogeometricum limi	cheaF1	GCF_900115785.1-BM282_RS06480	873	Hpt,P2,H-kinase_dim,HATPase_c,CheW	56
GCF_000337095.1	99.1	d__Archaea	p__Halobacteriota	c__Halobacteria	o__Halobacteriales	f__Haloferacaceae	g__Halogeometricum	s__Halogeometricum pallidum	cheaF1	GCF_000337095.1-C474_RS20590	849	Hpt,P2,H-kinase_dim,HATPase_c,CheW	56
GCF_900112175.1	99.36	d__Archaea	p__Halobacteriota	c__Halobacteria	o__Halobacteriales	f__Haloferacaceae	g__Halogeometricum	s__Halogeometricum rufum	cheaF1	GCF_900112175.1-BM310_RS07785	848	Hpt,P2,H-kinase_dim,HATPase_c,CheW	56
GCF_900103715.1	99.57	d__Archaea	p__Halobacteriota	c__Halobacteria	o__Halobacteriales	f__Haloferacaceae	g__Halogranum	s__Halogranum gelatinilyticum	cheaF1	GCF_900103715.1-BLR57_RS05465	695	Hpt,P2,H-kinase_dim,HATPase_c,CheW	54
GCF_004116405.1	99.57	d__Archaea	p__Halobacteriota	c__Halobacteria	o__Halobacteriales	f__Haloferacaceae	g__Halogranum	s__Halogranum sp004116405	cheaF1	GCF_004116405.1-C3L37_RS13475	646	Hpt,P2,H-kinase_dim,HATPase_c,CheW	54
GCF_900109065.1	99.19	d__Archaea	p__Halobacteriota	c__Halobacteria	o__Halobacteriales	f__Haloferacaceae	g__Halohasta	s__Halohasta litchfieldiae	cheaF1	GCF_900109065.1-BMX08_RS00620	735	Hpt,P2,H-kinase_dim,HATPase_c,CheW	53
GCA_001563795.1	91.59	d__Archaea	p__Halobacteriota	c__Halobacteria	o__Halobacteriales	f__Haloferacaceae	g__Halohasta	s__Halohasta sp001563795	cheaF1	LKML01000006.1_9	700	Hpt,P2,H-kinase_dim,HATPase_c,CheW	53
GCA_003554115.1	61.81	d__Archaea	p__Halobacteriota	c__Halobacteria	o__Halobacteriales	f__Haloferacaceae	g__Halohasta	s__Halohasta sp003554115	cheaF1	PWFE01000133.1_25	702	Hpt,P2,H-kinase_dim,HATPase_c,CheW	53
GCF_003605635.1	99.63	d__Archaea	p__Halobacteriota	c__Halobacteria	o__Halobacteriales	f__Haloferacaceae	g__Halonotius	s__Halonotius pteroides	cheaF1	GCF_003605635.1-DP106_RS02365	770	Hpt,P2,H-kinase_dim,HATPase_c,CheW	53
GCA_000496215.1	85	d__Archaea	p__Halobacteriota	c__Halobacteria	o__Halobacteriales	f__Haloferacaceae	g__Halonotius	s__Halonotius sp000496215	cheaF1	KI543218.1_83	767	Hpt,P2,H-kinase_dim,HATPase_c,CheW	53
GCF_003605575.1	99.3	d__Archaea	p__Halobacteriota	c__Halobacteria	o__Halobacteriales	f__Haloferacaceae	g__Halonotius	s__Halonotius sp003605575	cheaF1	GCF_003605575.1-DM826_RS11950	769	Hpt,P2,H-kinase_dim,HATPase_c,CheW	53
GCF_006861655.1	99.38	d__Archaea	p__Halobacteriota	c__Halobacteria	o__Halobacteriales	f__Haloferacaceae	g__Halonotius	s__Halonotius sp006861655	cheaF1	GCF_006861655.1-EWF95_RS09080	776	Hpt,P2,H-kinase_dim,HATPase_c,CheW	53
GCF_006861665.1	98.05	d__Archaea	p__Halobacteriota	c__Halobacteria	o__Halobacteriales	f__Haloferacaceae	g__Halonotius	s__Halonotius sp006861665	cheaF1	GCF_006861665.1-EGH24_RS09155	770	Hpt,P2,H-kinase_dim,HATPase_c,CheW	53
GCF_900113245.1	99.57	d__Archaea	p__Halobacteriota	c__Halobacteria	o__Halobacteriales	f__Haloferacaceae	g__Halopelagius	s__Halopelagius inordinatus	cheaF1	GCF_900113245.1-BM167_RS05975	828	Hpt,P2,H-kinase_dim,HATPase_c,CheW	57
GCF_900100875.1	99.38	d__Archaea	p__Halobacteriota	c__Halobacteria	o__Halobacteriales	f__Haloferacaceae	g__Halopelagius	s__Halopelagius longus	cheaF1	GCF_900100875.1-BLS11_RS08520	831	Hpt,P2,H-kinase_dim,HATPase_c,CheW	57
GCF_003856835.1	99.19	d__Archaea	p__Halobacteriota	c__Halobacteria	o__Halobacteriales	f__Haloferacaceae	g__Haloplanus	s__Haloplanus aerogenes	cheaF1	GCF_003856835.1-DU502_RS07975	657	Hpt,P2,H-kinase_dim,HATPase_c,CheW	55
GCF_000427685.1	98.8	d__Archaea	p__Halobacteriota	c__Halobacteria	o__Halobacteriales	f__Haloferacaceae	g__Haloplanus	s__Haloplanus natans	cheaF1	GCF_000427685.1-HALNA_RS12785	643	Hpt,P2,H-kinase_dim,HATPase_c,CheW	55
GCF_003336245.1	99.36	d__Archaea	p__Halobacteriota	c__Halobacteria	o__Halobacteriales	f__Haloferacaceae	g__Haloplanus	s__Haloplanus salinus	cheaF1	GCF_003336245.1-DU504_RS01090	651	Hpt,P2,H-kinase_dim,HATPase_c,CheW	55
GCF_003342695.1	98.68	d__Archaea	p__Halobacteriota	c__Halobacteria	o__Halobacteriales	f__Haloferacaceae	g__Haloplanus	s__Haloplanus sp003342695	cheaF1	GCF_003342695.1-DU500_RS10730	653	Hpt,P2,H-kinase_dim,HATPase_c,CheW	55
GCF_900107665.1	98.8	d__Archaea	p__Halobacteriota	c__Halobacteria	o__Halobacteriales	f__Haloferacaceae	g__Haloplanus	s__Haloplanus vescus	cheaF1	GCF_900107665.1-BLU18_RS03280	659	Hpt,P2,H-kinase_dim,HATPase_c,CheW	55
GCF_001542905.1	97.92	d__Archaea	p__Halobacteriota	c__Halobacteria	o__Halobacteriales	f__Haloferacaceae	g__Halorubrum	s__Halorubrum aethiopicum	cheaF1	GCF_001542905.1-AXA68_RS01595	745	Hpt,P2,H-kinase_dim,HATPase_c,CheW	53
GCF_000336995.1	98.16	d__Archaea	p__Halobacteriota	c__Halobacteria	o__Halobacteriales	f__Haloferacaceae	g__Halorubrum	s__Halorubrum aidingense	cheaF1	GCF_000336995.1-C461_RS10570	748	Hpt,P2,H-kinase_dim,HATPase_c,CheW	53
GCF_000336875.1	97.07	d__Archaea	p__Halobacteriota	c__Halobacteria	o__Halobacteriales	f__Haloferacaceae	g__Halorubrum	s__Halorubrum californiense	cheaF1	GCF_000336875.1-C463_RS04295	767	Hpt,P2,H-kinase_dim,HATPase_c,CheW	53
GCF_900182635.1	98.92	d__Archaea	p__Halobacteriota	c__Halobacteria	o__Halobacteriales	f__Haloferacaceae	g__Halorubrum	s__Halorubrum cibi	cheaF1	GCF_900182635.1-FN829_RS01390	735	Hpt,P2,H-kinase_dim,HATPase_c,CheW	53
GCF_000337035.1	98.73	d__Archaea	p__Halobacteriota	c__Halobacteria	o__Halobacteriales	f__Haloferacaceae	g__Halorubrum	s__Halorubrum coriense	cheaF1	GCF_000337035.1-C464_RS06910	768	Hpt,P2,H-kinase_dim,HATPase_c,CheW	53
GCF_000337335.1	99.49	d__Archaea	p__Halobacteriota	c__Halobacteria	o__Halobacteriales	f__Haloferacaceae	g__Halorubrum	s__Halorubrum distributum	cheaF1	GCF_000337335.1-C466_RS01930	761	Hpt,P2,H-kinase_dim,HATPase_c,CheW	53
GCF_002114285.1	99.85	d__Archaea	p__Halobacteriota	c__Halobacteria	o__Halobacteriales	f__Haloferacaceae	g__Halorubrum	s__Halorubrum ezzemoulense	cheaF1	GCF_002114285.1-B9H04_RS13320	777	Hpt,P2,H-kinase_dim,HATPase_c,CheW	53
GCF_002252985.1	94.17	d__Archaea	p__Halobacteriota	c__Halobacteria	o__Halobacteriales	f__Haloferacaceae	g__Halorubrum	s__Halorubrum halodurans	cheaF1	GCF_002252985.1-DJ70_RS11060	753	Hpt,P2,H-kinase_dim,HATPase_c,CheW	53
GCF_000739595.1	98.04	d__Archaea	p__Halobacteriota	c__Halobacteria	o__Halobacteriales	f__Haloferacaceae	g__Halorubrum	s__Halorubrum halophilum	cheaF1	GCF_000739595.1-ACP96_RS14875	750	Hpt,P2,H-kinase_dim,HATPase_c,CheW	53
GCF_000337075.1	99.38	d__Archaea	p__Halobacteriota	c__Halobacteria	o__Halobacteriales	f__Haloferacaceae	g__Halorubrum	s__Halorubrum hochstenium	cheaF1	GCF_000337075.1-C467_RS09545	776	Hpt,P2,H-kinase_dim,HATPase_c,CheW	53
GCF_000337355.1	97.78	d__Archaea	p__Halobacteriota	c__Halobacteria	o__Halobacteriales	f__Haloferacaceae	g__Halorubrum	s__Halorubrum kocurii	cheaF1	GCF_000337355.1-C468_RS04325	724	Hpt,P2,H-kinase_dim,HATPase_c,CheW	53
GCF_000022205.1	99.76	d__Archaea	p__Halobacteriota	c__Halobacteria	o__Halobacteriales	f__Haloferacaceae	g__Halorubrum	s__Halorubrum lacusprofundi	cheaF1	GCF_000022205.1-HLAC_RS11245	741	Hpt,P2,H-kinase_dim,HATPase_c,CheW	53
GCF_002727125.1	98.94	d__Archaea	p__Halobacteriota	c__Halobacteria	o__Halobacteriales	f__Haloferacaceae	g__Halorubrum	s__Halorubrum persicum	cheaF1	GCF_002727125.1-DJ69_RS04595	755	Hpt,P2,H-kinase_dim,HATPase_c,CheW	53
GCF_000337915.1	99.25	d__Archaea	p__Halobacteriota	c__Halobacteria	o__Halobacteriales	f__Haloferacaceae	g__Halorubrum	s__Halorubrum saccharovorum	cheaF1	GCF_000337915.1-C471_RS05410	764	Hpt,P2,H-kinase_dim,HATPase_c,CheW	53
GCF_900111935.1	99.19	d__Archaea	p__Halobacteriota	c__Halobacteria	o__Halobacteriales	f__Haloferacaceae	g__Halorubrum	s__Halorubrum sodomense	cheaF1	GCF_900111935.1-BM286_RS02585	797	Hpt,P2,H-kinase_dim,HATPase_c,CheW	53
GCF_000296615.1	99.49	d__Archaea	p__Halobacteriota	c__Halobacteria	o__Halobacteriales	f__Haloferacaceae	g__Halorubrum	s__Halorubrum sp000296615	cheaF1	GCF_000296615.1-B378_RS0111600	775	Hpt,P2,H-kinase_dim,HATPase_c,CheW	53
GCA_000496175.1	95.51	d__Archaea	p__Halobacteriota	c__Halobacteria	o__Halobacteriales	f__Haloferacaceae	g__Halorubrum	s__Halorubrum sp000496175	cheaF1	KI543166.1_64	636	Hpt,P2,H-kinase_dim,HATPase_c,CheW	53
GCF_000746205.1	99.3	d__Archaea	p__Halobacteriota	c__Halobacteria	o__Halobacteriales	f__Haloferacaceae	g__Halorubrum	s__Halorubrum sp000746205	cheaF1	GCF_000746205.1-EP28_RS08145	765	Hpt,P2,H-kinase_dim,HATPase_c,CheW	53
GCF_001261915.1	97.8	d__Archaea	p__Halobacteriota	c__Halobacteria	o__Halobacteriales	f__Haloferacaceae	g__Halorubrum	s__Halorubrum sp001261915	cheaF1	GCF_001261915.1-SD626R_RS06325	788	Hpt,P2,H-kinase_dim,HATPase_c,CheW	53
GCA_001564205.1	56.48	d__Archaea	p__Halobacteriota	c__Halobacteria	o__Halobacteriales	f__Haloferacaceae	g__Halorubrum	s__Halorubrum sp001564205	cheaF1	LKMY01000014.1_8	704	Hpt,P2,H-kinase_dim,HATPase_c,CheW	53
GCF_002252755.1	98.8	d__Archaea	p__Halobacteriota	c__Halobacteria	o__Halobacteriales	f__Haloferacaceae	g__Halorubrum	s__Halorubrum sp002252755	cheaF1	GCF_002252755.1-DJ81_RS03425	759	Hpt,P2,H-kinase_dim,HATPase_c,CheW	53
GCF_002286985.1	99.76	d__Archaea	p__Halobacteriota	c__Halobacteria	o__Halobacteriales	f__Haloferacaceae	g__Halorubrum	s__Halorubrum sp002286985	cheaF1	GCF_002286985.1-CK500_RS12570	767	Hpt,P2,H-kinase_dim,HATPase_c,CheW	53
GCA_003023405.1	87.52	d__Archaea	p__Halobacteriota	c__Halobacteria	o__Halobacteriales	f__Haloferacaceae	g__Halorubrum	s__Halorubrum sp003023405	cheaF1	PXST01000025.1_80	759	Hpt,P2,H-kinase_dim,HATPase_c,CheW	53
GCF_003287355.1	98.61	d__Archaea	p__Halobacteriota	c__Halobacteria	o__Halobacteriales	f__Haloferacaceae	g__Halorubrum	s__Halorubrum sp003287355	cheaF1	GCF_003287355.1-DQW50_RS11340	703	Hpt,P2,H-kinase_dim,HATPase_c,CheW	53
GCF_003666015.1	99.57	d__Archaea	p__Halobacteriota	c__Halobacteria	o__Halobacteriales	f__Haloferacaceae	g__Halorubrum	s__Halorubrum sp003666015	cheaF1	NZ_QPLT01000005.1_131	776	Hpt,P2,H-kinase_dim,HATPase_c,CheW	53
GCF_003697845.1	98.92	d__Archaea	p__Halobacteriota	c__Halobacteria	o__Halobacteriales	f__Haloferacaceae	g__Halorubrum	s__Halorubrum sp003697845	cheaF1	NZ_RDQE01000001.1_305	710	Hpt,P2,H-kinase_dim,HATPase_c,CheW	53
GCF_003721435.1	99.38	d__Archaea	p__Halobacteriota	c__Halobacteria	o__Halobacteriales	f__Haloferacaceae	g__Halorubrum	s__Halorubrum sp003721435	cheaF1	NZ_RIZC01000001.1_1325	768	Hpt,P2,H-kinase_dim,HATPase_c,CheW	53
GCF_003781945.1	99.49	d__Archaea	p__Halobacteriota	c__Halobacteria	o__Halobacteriales	f__Haloferacaceae	g__Halorubrum	s__Halorubrum sp003781945	cheaF1	NZ_RJJW01000003.1_232	753	Hpt,P2,H-kinase_dim,HATPase_c,CheW	53
GCF_003990725.1	99.49	d__Archaea	p__Halobacteriota	c__Halobacteria	o__Halobacteriales	f__Haloferacaceae	g__Halorubrum	s__Halorubrum sp003990725	cheaF1	NZ_CP030064.1_2257	752	Hpt,P2,H-kinase_dim,HATPase_c,CheW	53
GCF_004114375.1	99.22	d__Archaea	p__Halobacteriota	c__Halobacteria	o__Halobacteriales	f__Haloferacaceae	g__Halorubrum	s__Halorubrum sp004114375	cheaF1	NZ_CP034692.1_2622	816	Hpt,P2,H-kinase_dim,HATPase_c,CheW	53
GCF_004114995.1	99.57	d__Archaea	p__Halobacteriota	c__Halobacteria	o__Halobacteriales	f__Haloferacaceae	g__Halorubrum	s__Halorubrum sp004114995	cheaF1	GCF_004114995.1-ESO89_RS00450	774	Hpt,P2,H-kinase_dim,HATPase_c,CheW	53
GCF_005435165.1	99	d__Archaea	p__Halobacteriota	c__Halobacteria	o__Halobacteriales	f__Haloferacaceae	g__Halorubrum	s__Halorubrum sp005435165	cheaF1	NZ_SGUC01000002.1_45	782	Hpt,P2,H-kinase_dim,HATPase_c,CheW	53
GCF_000337415.1	99.68	d__Archaea	p__Halobacteriota	c__Halobacteria	o__Halobacteriales	f__Haloferacaceae	g__Halorubrum	s__Halorubrum tebenquichense	cheaF1	GCF_000337415.1-C472_RS13095	785	Hpt,P2,H-kinase_dim,HATPase_c,CheW	53
GCF_002355655.1	99.38	d__Archaea	p__Halobacteriota	c__Halobacteria	o__Halobacteriales	f__Haloferacaceae	g__Halorubrum	s__Halorubrum trapanicum	cheaF1	GCF_002355655.1-CPZ01_RS10215	809	Hpt,P2,H-kinase_dim,HATPase_c,CheW	53
GCF_001280455.1	99.57	d__Archaea	p__Halobacteriota	c__Halobacteria	o__Halobacteriales	f__Haloferacaceae	g__Halorubrum	s__Halorubrum tropicale	cheaF1	GCF_001280455.1-AMR74_RS03420	772	Hpt,P2,H-kinase_dim,HATPase_c,CheW	53
GCF_900188065.1	98.92	d__Archaea	p__Halobacteriota	c__Halobacteria	o__Halobacteriales	f__Haloferacaceae	g__Halorubrum	s__Halorubrum vacuolatum	cheaF1	GCF_900188065.1-CHB65_RS05985	781	Hpt,P2,H-kinase_dim,HATPase_c,CheW	53
GCA_003551725.1	92.85	d__Archaea	p__Halobacteriota	c__Halobacteria	o__Halobacteriales	f__Haloferacaceae	g__N1521	s__N1521 sp003551725	cheaF1	PUNH01000220.1_12	738	Hpt,P2,H-kinase_dim,HATPase_c,CheW	53
GCF_005239175.1	99.76	d__Archaea	p__Halobacteriota	c__Halobacteria	o__Halobacteriales	f__Haloferacaceae	g__N1521	s__N1521 sp005239175	cheaF1	GCF_005239175.1-E3N89_RS11265	720	Hpt,P2,H-kinase_dim,HATPase_c,CheW	53
GCF_005543295.1	99.43	d__Archaea	p__Halobacteriota	c__Halobacteria	o__Halobacteriales	f__Haloferacaceae	g__N1521	s__N1521 sp005543295	cheaF1	GCF_005543295.1-E5K03_RS14610	744	Hpt,P2,H-kinase_dim,HATPase_c,CheW	53
GCF_002906575.1	98.42	d__Archaea	p__Halobacteriota	c__Halobacteria	o__Halobacteriales	f__Haloferacaceae	g__Salinigranum	s__Salinigranum rubrum	cheaF1	GCF_002906575.1-C2R22_RS07780	736	Hpt,P2,H-kinase_dim,HATPase_c,CheW	54
GCF_004916945.1	99.95	d__Archaea	p__Halobacteriota	c__Halobacteria	o__Halobacteriales	f__Haloferacaceae	g__Salinigranum	s__Salinigranum sp004916945	cheaF1	NZ_SSNN01000003.1_563	731	Hpt,P2,H-kinase_dim,HATPase_c,CheW	54
GCF_900103505.1	99.53	d__Archaea	p__Halobacteriota	c__Halobacteria	o__Halobacteriales	f__Natrialbaceae	g__Haloarchaeobius	s__Haloarchaeobius iranensis	cheaF1	GCF_900103505.1-BLT27_RS09175	1171	Hpt,P2,H-kinase_dim,HATPase_c,CheW	56
GCF_900112205.1	99.81	d__Archaea	p__Halobacteriota	c__Halobacteria	o__Halobacteriales	f__Natrialbaceae	g__Halobiforma	s__Halobiforma haloterrestris	cheaF1	GCF_900112205.1-BM113_RS20700	678	Hpt,P2,H-kinase_dim,HATPase_c,CheW	55
GCF_900112205.1	99.81	d__Archaea	p__Halobacteriota	c__Halobacteria	o__Halobacteriales	f__Natrialbaceae	g__Halobiforma	s__Halobiforma haloterrestris	cheaF1	GCF_900112205.1-BM113_RS10430	1419	Hpt,P2,H-kinase_dim,HATPase_c,CheW	56
GCF_000226975.2	99.43	d__Archaea	p__Halobacteriota	c__Halobacteria	o__Halobacteriales	f__Natrialbaceae	g__Halobiforma	s__Halobiforma lacisalsi	cheaF1	GCF_000226975.2-CHINAEXTREME_RS06135	677	Hpt,P2,H-kinase_dim,HATPase_c,CheW	55
GCF_000226975.2	99.43	d__Archaea	p__Halobacteriota	c__Halobacteria	o__Halobacteriales	f__Natrialbaceae	g__Halobiforma	s__Halobiforma lacisalsi	cheaF1	GCF_000226975.2-CHINAEXTREME_RS18745	1400	Hpt,P2,H-kinase_dim,HATPase_c,CheW	56
GCF_000337895.1	86.94	d__Archaea	p__Halobacteriota	c__Halobacteria	o__Halobacteriales	f__Natrialbaceae	g__Halobiforma	s__Halobiforma nitratireducens	cheaF1	GCF_000337895.1-C446_RS14485	682	Hpt,P2,H-kinase_dim,HATPase_c,CheW	55
GCF_003610195.1	100	d__Archaea	p__Halobacteriota	c__Halobacteria	o__Halobacteriales	f__Natrialbaceae	g__Halopiger	s__Halopiger aswanensis	cheaF1	GCF_003610195.1-ATJ93_RS13240	674	Hpt,P2,H-kinase_dim,HATPase_c,CheW	55
GCF_003610195.1	100	d__Archaea	p__Halobacteriota	c__Halobacteria	o__Halobacteriales	f__Natrialbaceae	g__Halopiger	s__Halopiger aswanensis	cheaF1	NZ_RAPO01000001.1_849	1482	Hpt,P2,H-kinase_dim,HATPase_c,CheW	56
GCF_000217715.1	99.57	d__Archaea	p__Halobacteriota	c__Halobacteria	o__Halobacteriales	f__Natrialbaceae	g__Halopiger	s__Halopiger xanaduensis	cheaF1	GCF_000217715.1-HALXA_RS13905	671	Hpt,P2,H-kinase_dim,HATPase_c,CheW	55
GCF_000217715.1	99.57	d__Archaea	p__Halobacteriota	c__Halobacteria	o__Halobacteriales	f__Natrialbaceae	g__Halopiger	s__Halopiger xanaduensis	cheaF1	GCF_000217715.1-HALXA_RS09175	1457	Hpt,P2,H-kinase_dim,HATPase_c,CheW	56
GCF_000455345.1	99.62	d__Archaea	p__Halobacteriota	c__Halobacteria	o__Halobacteriales	f__Natrialbaceae	g__Halopiger_A	s__Halopiger_A goleimassiliensis	cheaF1	GCF_000455345.1-TX79_RS04595	1266	Hpt,P2,H-kinase_dim,HATPase_c,CheW	56
GCF_000455345.1	99.62	d__Archaea	p__Halobacteriota	c__Halobacteria	o__Halobacteriales	f__Natrialbaceae	g__Halopiger_A	s__Halopiger_A goleimassiliensis	cheaF1	GCF_000455345.1-TX79_RS15215	663	Hpt,P2,H-kinase_dim,HATPase_c,CheW	55
GCF_000455365.1	99.24	d__Archaea	p__Halobacteriota	c__Halobacteria	o__Halobacteriales	f__Natrialbaceae	g__Halopiger_B	s__Halopiger_B djelfimassiliensis	cheaF1	GCF_000455365.1-TX80_RS14170	1244	Hpt,P2,H-kinase_dim,HATPase_c,CheW	58
GCF_000455365.1	99.24	d__Archaea	p__Halobacteriota	c__Halobacteria	o__Halobacteriales	f__Natrialbaceae	g__Halopiger_B	s__Halopiger_B djelfimassiliensis	cheaF1	GCF_000455365.1-TX80_RS07655	653	Hpt,P2,H-kinase_dim,HATPase_c,CheW	55
GCF_900116205.1	99.2	d__Archaea	p__Halobacteriota	c__Halobacteria	o__Halobacteriales	f__Natrialbaceae	g__Halostagnicola	s__Halostagnicola kamekurae	cheaF1	GCF_900116205.1-BM348_RS02945	657	Hpt,P2,H-kinase_dim,HATPase_c,CheW	55
GCF_000517625.1	100	d__Archaea	p__Halobacteriota	c__Halobacteria	o__Halobacteriales	f__Natrialbaceae	g__Halostagnicola	s__Halostagnicola larsenii	cheaF1	GCF_000517625.1-HALLA_RS11085	658	Hpt,P2,H-kinase_dim,HATPase_c,CheW	55
GCF_000691505.1	87.74	d__Archaea	p__Halobacteriota	c__Halobacteria	o__Halobacteriales	f__Natrialbaceae	g__Halostagnicola	s__Halostagnicola sp000691505	cheaF1	GCF_000691505.1-EL22_RS03320	658	Hpt,P2,H-kinase_dim,HATPase_c,CheW	55
GCF_000337495.1	99.17	d__Archaea	p__Halobacteriota	c__Halobacteria	o__Halobacteriales	f__Natrialbaceae	g__Haloterrigena	s__Haloterrigena salina	cheaF1	GCF_000337495.1-C477_RS14380	672	Hpt,P2,H-kinase_dim,HATPase_c,CheW	55
GCF_000337495.1	99.17	d__Archaea	p__Halobacteriota	c__Halobacteria	o__Halobacteriales	f__Natrialbaceae	g__Haloterrigena	s__Haloterrigena salina	cheaF1	GCF_000337495.1-C477_RS19855	1335	Hpt,P2,H-kinase_dim,HATPase_c,CheW	56
GCF_003977755.1	99.62	d__Archaea	p__Halobacteriota	c__Halobacteria	o__Halobacteriales	f__Natrialbaceae	g__Haloterrigena	s__Haloterrigena sp003977755	cheaF1	GCF_003977755.1-EH209_RS00070	671	Hpt,P2,H-kinase_dim,HATPase_c,CheW	55
GCF_003977755.1	99.62	d__Archaea	p__Halobacteriota	c__Halobacteria	o__Halobacteriales	f__Natrialbaceae	g__Haloterrigena	s__Haloterrigena sp003977755	cheaF1	GCF_003977755.1-EH209_RS11155	1292	Hpt,P2,H-kinase_dim,HATPase_c,CheW	56
GCF_000025325.1	99.49	d__Archaea	p__Halobacteriota	c__Halobacteria	o__Halobacteriales	f__Natrialbaceae	g__Haloterrigena	s__Haloterrigena turkmenica	cheaF1	GCF_000025325.1-HTUR_RS04740	1286	Hpt,P2,H-kinase_dim,HATPase_c,CheW	56
GCF_000337515.1	98.65	d__Archaea	p__Halobacteriota	c__Halobacteria	o__Halobacteriales	f__Natrialbaceae	g__Halovivax	s__Halovivax asiaticus	cheaF1	GCF_000337515.1-C479_RS02125	1586	Hpt,P2,H-kinase_dim,HATPase_c,CheW	56
GCA_000328525.1	98.25	d__Archaea	p__Halobacteriota	c__Halobacteria	o__Halobacteriales	f__Natrialbaceae	g__Halovivax	s__Halovivax ruber	cheaF1	CP003050.1_1267	1578	Hpt,P2,H-kinase_dim,HATPase_c,CheW	56
GCA_007119345.1	95.06	d__Archaea	p__Halobacteriota	c__Halobacteria	o__Halobacteriales	f__Natrialbaceae	g__Halovivax	s__Halovivax sp007119345	cheaF1	SKPV01000171.1_7	1550	Hpt,P2,H-kinase_dim,HATPase_c,CheW	56
GCF_003841505.1	99.49	d__Archaea	p__Halobacteriota	c__Halobacteria	o__Halobacteriales	f__Natrialbaceae	g__Natrarchaeobius	s__Natrarchaeobius chitinivorans	cheaF1	GCF_003841505.1-EA473_RS15680	1194	Hpt,P2,H-kinase_dim,HATPase_c,CheW	56
GCF_003841505.1	99.49	d__Archaea	p__Halobacteriota	c__Halobacteria	o__Halobacteriales	f__Natrialbaceae	g__Natrarchaeobius	s__Natrarchaeobius chitinivorans	cheaF1	GCF_003841505.1-EA473_RS14510	681	Hpt,P2,H-kinase_dim,HATPase_c,CheW	55
GCF_003841465.1	99.3	d__Archaea	p__Halobacteriota	c__Halobacteria	o__Halobacteriales	f__Natrialbaceae	g__Natrarchaeobius	s__Natrarchaeobius chitinivorans_A	cheaF1	NZ_REFZ01000008.1_122	1169	Hpt,P2,H-kinase_dim,HATPase_c,CheW	56
GCF_003841465.1	99.3	d__Archaea	p__Halobacteriota	c__Halobacteria	o__Halobacteriales	f__Natrialbaceae	g__Natrarchaeobius	s__Natrarchaeobius chitinivorans_A	cheaF1	NZ_REFZ01000010.1_6	674	Hpt,P2,H-kinase_dim,HATPase_c,CheW	55
GCF_003841485.1	99.35	d__Archaea	p__Halobacteriota	c__Halobacteria	o__Halobacteriales	f__Natrialbaceae	g__Natrarchaeobius	s__Natrarchaeobius halalkaliphilus	cheaF1	GCF_003841485.1-EA462_RS09875	1111	Hpt,P2,H-kinase_dim,HATPase_c,CheW	56
GCF_003841485.1	99.35	d__Archaea	p__Halobacteriota	c__Halobacteria	o__Halobacteriales	f__Natrialbaceae	g__Natrarchaeobius	s__Natrarchaeobius halalkaliphilus	cheaF1	GCF_003841485.1-EA462_RS16420	676	Hpt,P2,H-kinase_dim,HATPase_c,CheW	55
GCF_000337535.1	99.42	d__Archaea	p__Halobacteriota	c__Halobacteria	o__Halobacteriales	f__Natrialbaceae	g__Natrialba	s__Natrialba aegyptia	cheaF1	GCF_000337535.1-C480_RS02780	1462	Hpt,P2,H-kinase_dim,HATPase_c,CheW	62
GCF_000337535.1	99.42	d__Archaea	p__Halobacteriota	c__Halobacteria	o__Halobacteriales	f__Natrialbaceae	g__Natrialba	s__Natrialba aegyptia	cheaF1	GCF_000337535.1-C480_RS06125	697	Hpt,P2,H-kinase_dim,HATPase_c,CheW	55
GCF_000337555.1	99.11	d__Archaea	p__Halobacteriota	c__Halobacteria	o__Halobacteriales	f__Natrialbaceae	g__Natrialba	s__Natrialba asiatica	cheaF1	GCF_000337555.1-C481_RS12405	1454	Hpt,P2,H-kinase_dim,HATPase_c,CheW	62
GCF_000337555.1	99.11	d__Archaea	p__Halobacteriota	c__Halobacteria	o__Halobacteriales	f__Natrialbaceae	g__Natrialba	s__Natrialba asiatica	cheaF1	GCF_000337555.1-C481_RS15890	694	Hpt,P2,H-kinase_dim,HATPase_c,CheW	55
GCF_000337135.1	99.74	d__Archaea	p__Halobacteriota	c__Halobacteria	o__Halobacteriales	f__Natrialbaceae	g__Natrialba	s__Natrialba chahannaoensis	cheaF1	GCF_000337135.1-C482_RS11110	1487	Hpt,P2,H-kinase_dim,HATPase_c,CheW	62
GCF_000337135.1	99.74	d__Archaea	p__Halobacteriota	c__Halobacteria	o__Halobacteriales	f__Natrialbaceae	g__Natrialba	s__Natrialba chahannaoensis	cheaF1	GCF_000337135.1-C482_RS19775	673	Hpt,P2,H-kinase_dim,HATPase_c,CheW	55
GCF_000337575.1	99.17	d__Archaea	p__Halobacteriota	c__Halobacteria	o__Halobacteriales	f__Natrialbaceae	g__Natrialba	s__Natrialba hulunbeirensis	cheaF1	GCF_000337575.1-C483_RS16640	1520	Hpt,P2,H-kinase_dim,HATPase_c,CheW	62
GCF_000337575.1	99.17	d__Archaea	p__Halobacteriota	c__Halobacteria	o__Halobacteriales	f__Natrialbaceae	g__Natrialba	s__Natrialba hulunbeirensis	cheaF1	GCF_000337575.1-C483_RS12840	674	Hpt,P2,H-kinase_dim,HATPase_c,CheW	55
GCF_000025625.1	99.17	d__Archaea	p__Halobacteriota	c__Halobacteria	o__Halobacteriales	f__Natrialbaceae	g__Natrialba	s__Natrialba magadii	cheaF1	GCF_000025625.1-NMAG_RS15205	1576	Hpt,P2,H-kinase_dim,HATPase_c,CheW	62
GCF_000025625.1	99.17	d__Archaea	p__Halobacteriota	c__Halobacteria	o__Halobacteriales	f__Natrialbaceae	g__Natrialba	s__Natrialba magadii	cheaF1	GCF_000025625.1-NMAG_RS13920	674	Hpt,P2,H-kinase_dim,HATPase_c,CheW	55
GCF_001861355.1	99.36	d__Archaea	p__Halobacteriota	c__Halobacteria	o__Halobacteriales	f__Natrialbaceae	g__Natrialba	s__Natrialba sp001861355	cheaF1	GCF_001861355.1-BBD46_RS12410	1474	Hpt,P2,H-kinase_dim,HATPase_c,CheW	62
GCF_001861355.1	99.36	d__Archaea	p__Halobacteriota	c__Halobacteria	o__Halobacteriales	f__Natrialbaceae	g__Natrialba	s__Natrialba sp001861355	cheaF1	GCF_001861355.1-BBD46_RS09175	673	Hpt,P2,H-kinase_dim,HATPase_c,CheW	55
GCF_000337595.1	99.04	d__Archaea	p__Halobacteriota	c__Halobacteria	o__Halobacteriales	f__Natrialbaceae	g__Natrialba	s__Natrialba taiwanensis	cheaF1	GCF_000337595.1-C484_RS13630	695	Hpt,P2,H-kinase_dim,HATPase_c,CheW	55
GCF_000731985.1	99.57	d__Archaea	p__Halobacteriota	c__Halobacteria	o__Halobacteriales	f__Natrialbaceae	g__Natrinema	s__Natrinema altunense	cheaF1	GCF_000731985.1-ALTAJ2_RS05710	1144	Hpt,P2,H-kinase_dim,HATPase_c,CheW	56
GCF_002494345.1	99.92	d__Archaea	p__Halobacteriota	c__Halobacteria	o__Halobacteriales	f__Natrialbaceae	g__Natrinema	s__Natrinema ejinorense	cheaF1	GCF_002494345.1-CP557_RS10355	1222	Hpt,P2,H-kinase_dim,HATPase_c,CheW	56
GCF_000337175.1	99.3	d__Archaea	p__Halobacteriota	c__Halobacteria	o__Halobacteriales	f__Natrialbaceae	g__Natrinema	s__Natrinema gari	cheaF1	GCF_000337175.1-C486_RS19430	1167	Hpt,P2,H-kinase_dim,HATPase_c,CheW	56
GCF_004217335.1	98.8	d__Archaea	p__Halobacteriota	c__Halobacteria	o__Halobacteriales	f__Natrialbaceae	g__Natrinema	s__Natrinema hispanicum	cheaF1	GCF_004217335.1-BDK88_RS14710	1050	Hpt,P2,H-kinase_dim,HATPase_c,CheW	56
GCF_900111485.1	99.11	d__Archaea	p__Halobacteriota	c__Halobacteria	o__Halobacteriales	f__Natrialbaceae	g__Natrinema	s__Natrinema hispanicum_A	cheaF1	GCF_900111485.1-BSG09_RS16475	1058	Hpt,P2,H-kinase_dim,HATPase_c,CheW	56
GCF_000337475.1	99.19	d__Archaea	p__Halobacteriota	c__Halobacteria	o__Halobacteriales	f__Natrialbaceae	g__Natrinema	s__Natrinema limicola	cheaF1	GCF_000337475.1-C476_RS04305	1030	Hpt,P2,H-kinase_dim,HATPase_c,CheW	56
GCF_000690595.1	99.57	d__Archaea	p__Halobacteriota	c__Halobacteria	o__Halobacteriales	f__Natrialbaceae	g__Natrinema	s__Natrinema mahii	cheaF1	GCF_000690595.1-HTG_RS04650	1184	Hpt,P2,H-kinase_dim,HATPase_c,CheW	56
GCF_000337615.1	98.1	d__Archaea	p__Halobacteriota	c__Halobacteria	o__Halobacteriales	f__Natrialbaceae	g__Natrinema	s__Natrinema pallidum	cheaF1	GCF_000337615.1-C487_RS14495	1161	Hpt,P2,H-kinase_dim,HATPase_c,CheW	56
GCF_000230735.2	99.95	d__Archaea	p__Halobacteriota	c__Halobacteria	o__Halobacteriales	f__Natrialbaceae	g__Natrinema	s__Natrinema pellirubrum	cheaF1	GCF_000230735.2-NATPE_RS12545	1182	Hpt,P2,H-kinase_dim,HATPase_c,CheW	56
GCF_001953745.1	99.3	d__Archaea	p__Halobacteriota	c__Halobacteria	o__Halobacteriales	f__Natrialbaceae	g__Natrinema	s__Natrinema saccharevitans	cheaF1	GCF_001953745.1-A6E15_RS10530	1169	Hpt,P2,H-kinase_dim,HATPase_c,CheW	56
GCF_900110865.1	99.87	d__Archaea	p__Halobacteriota	c__Halobacteria	o__Halobacteriales	f__Natrialbaceae	g__Natrinema	s__Natrinema salaciae	cheaF1	GCF_900110865.1-BMX07_RS07740	1191	Hpt,P2,H-kinase_dim,HATPase_c,CheW	56
GCF_900110455.1	98.73	d__Archaea	p__Halobacteriota	c__Halobacteria	o__Halobacteriales	f__Natrialbaceae	g__Natrinema	s__Natrinema salifodinae	cheaF1	GCF_900110455.1-BMY29_RS06955	1196	Hpt,P2,H-kinase_dim,HATPase_c,CheW	56
GCF_002572525.1	99.35	d__Archaea	p__Halobacteriota	c__Halobacteria	o__Halobacteriales	f__Natrialbaceae	g__Natrinema	s__Natrinema sp002572525	cheaF1	GCF_002572525.1-CP556_RS01070	1246	Hpt,P2,H-kinase_dim,HATPase_c,CheW	57
GCF_000710605.1	99.57	d__Archaea	p__Halobacteriota	c__Halobacteria	o__Halobacteriales	f__Natrialbaceae	g__Natrinema	s__Natrinema thermotolerans	cheaF1	GCF_000710605.1-HL44_RS02465	1179	Hpt,P2,H-kinase_dim,HATPase_c,CheW	56
GCF_000337195.1	99.24	d__Archaea	p__Halobacteriota	c__Halobacteria	o__Halobacteriales	f__Natrialbaceae	g__Natrinema	s__Natrinema versiforme	cheaF1	GCF_000337195.1-C489_RS03630	1160	Hpt,P2,H-kinase_dim,HATPase_c,CheW	56
GCF_005576615.1	99.54	d__Archaea	p__Halobacteriota	c__Halobacteria	o__Halobacteriales	f__Natrialbaceae	g__Natrinema	s__Natrinema versiforme_A	cheaF1	GCF_005576615.1-FEJ81_RS12290	1210	Hpt,P2,H-kinase_dim,HATPase_c,CheW	56
GCF_000230715.2	99.62	d__Archaea	p__Halobacteriota	c__Halobacteria	o__Halobacteriales	f__Natrialbaceae	g__Natronobacterium	s__Natronobacterium gregoryi	cheaF1	GCF_000230715.2-NATGR_RS02480	1162	Hpt,P2,H-kinase_dim,HATPase_c,CheW	56
GCF_000230715.2	99.62	d__Archaea	p__Halobacteriota	c__Halobacteria	o__Halobacteriales	f__Natrialbaceae	g__Natronobacterium	s__Natronobacterium gregoryi	cheaF1	GCF_000230715.2-NATGR_RS09520	649	Hpt,P2,H-kinase_dim,HATPase_c,CheW	55
GCF_900104065.1	99.57	d__Archaea	p__Halobacteriota	c__Halobacteria	o__Halobacteriales	f__Natrialbaceae	g__Natronobacterium_A	s__Natronobacterium_A texcoconense	cheaF1	GCF_900104065.1-BLR35_RS17350	646	Hpt,P2,H-kinase_dim,HATPase_c,CheW	55
GCF_900104065.1	99.57	d__Archaea	p__Halobacteriota	c__Halobacteria	o__Halobacteriales	f__Natrialbaceae	g__Natronobacterium_A	s__Natronobacterium_A texcoconense	cheaF1	GCF_900104065.1-BLR35_RS04540	1208	Hpt,P2,H-kinase_dim,HATPase_c,CheW	56
GCF_002177135.1	98.92	d__Archaea	p__Halobacteriota	c__Halobacteria	o__Halobacteriales	f__Natrialbaceae	g__Natronolimnobius	s__Natronolimnobius baerhuensis	cheaF1	GCF_002177135.1-B2G88_RS11540	666	Hpt,P2,H-kinase_dim,HATPase_c,CheW	55
GCF_002177135.1	98.92	d__Archaea	p__Halobacteriota	c__Halobacteria	o__Halobacteriales	f__Natrialbaceae	g__Natronolimnobius	s__Natronolimnobius baerhuensis	cheaF1	GCF_002177135.1-B2G88_RS02010	1420	Hpt,P2,H-kinase_dim,HATPase_c,CheW	56
GCF_000337215.1	98.92	d__Archaea	p__Halobacteriota	c__Halobacteria	o__Halobacteriales	f__Natrialbaceae	g__Natronolimnobius_A	s__Natronolimnobius_A innermongolicus	cheaF1	GCF_000337215.1-C493_RS20625	694	Hpt,P2,H-kinase_dim,HATPase_c,CheW	55
GCF_000337215.1	98.92	d__Archaea	p__Halobacteriota	c__Halobacteria	o__Halobacteriales	f__Natrialbaceae	g__Natronolimnobius_A	s__Natronolimnobius_A innermongolicus	cheaF1	GCF_000337215.1-C493_RS03490	1184	Hpt,P2,H-kinase_dim,HATPase_c,CheW	57
GCF_002156705.1	99.53	d__Archaea	p__Halobacteriota	c__Halobacteria	o__Halobacteriales	f__Natrialbaceae	g__Natronolimnobius_B	s__Natronolimnobius_B aegyptiacus	cheaF1	GCF_002156705.1-B1756_RS02675	683	Hpt,P2,H-kinase_dim,HATPase_c,CheW	55
GCF_002156705.1	99.53	d__Archaea	p__Halobacteriota	c__Halobacteria	o__Halobacteriales	f__Natrialbaceae	g__Natronolimnobius_B	s__Natronolimnobius_B aegyptiacus	cheaF1	GCF_002156705.1-B1756_RS03235	1267	Hpt,P2,H-kinase_dim,HATPase_c,CheW	56
GCA_001563885.1	59.18	d__Archaea	p__Halobacteriota	c__Halobacteria	o__Halobacteriales	f__Natrialbaceae	g__Natronolimnobius_B	s__Natronolimnobius_B sp001563885	cheaF1	LKMM01000207.1_3	653	Hpt,P2,H-kinase_dim,HATPase_c,CheW	55
GCF_003430805.1	99.13	d__Archaea	p__Halobacteriota	c__Halobacteria	o__Halobacteriales	f__Natrialbaceae	g__Natronolimnobius_B	s__Natronolimnobius_B sp003430805	cheaF1	NZ_CP027033.1_2575	659	Hpt,P2,H-kinase_dim,HATPase_c,CheW	55
GCF_003430805.1	99.13	d__Archaea	p__Halobacteriota	c__Halobacteria	o__Halobacteriales	f__Natrialbaceae	g__Natronolimnobius_B	s__Natronolimnobius_B sp003430805	cheaF1	NZ_CP027033.1_1361	1229	Hpt,P2,H-kinase_dim,HATPase_c,CheW	56
GCF_004799645.1	100	d__Archaea	p__Halobacteriota	c__Halobacteria	o__Halobacteriales	f__Natrialbaceae	g__Natronorubrum	s__Natronorubrum bangense	cheaF1	GCF_004799645.1-DV706_RS02760	1060	Hpt,P2,H-kinase_dim,HATPase_c,CheW	56
GCF_001971705.1	99.11	d__Archaea	p__Halobacteriota	c__Halobacteria	o__Halobacteriales	f__Natrialbaceae	g__Natronorubrum	s__Natronorubrum daqingense	cheaF1	GCF_001971705.1-BB347_RS01850	1506	Hpt,P2,H-kinase_dim,HATPase_c,CheW	56
GCF_900108095.1	99.87	d__Archaea	p__Halobacteriota	c__Halobacteria	o__Halobacteriales	f__Natrialbaceae	g__Natronorubrum	s__Natronorubrum sediminis	cheaF1	GCF_900108095.1-BLW62_RS03445	1523	Hpt,P2,H-kinase_dim,HATPase_c,CheW	56
GCF_003670115.1	99.35	d__Archaea	p__Halobacteriota	c__Halobacteria	o__Halobacteriales	f__Natrialbaceae	g__Natronorubrum	s__Natronorubrum sp003670115	cheaF1	GCF_003670115.1-DWB23_RS08015	1187	Hpt,P2,H-kinase_dim,HATPase_c,CheW	56
GCF_000337735.1	98.92	d__Archaea	p__Halobacteriota	c__Halobacteria	o__Halobacteriales	f__Natrialbaceae	g__Natronorubrum	s__Natronorubrum sulfidifaciens	cheaF1	GCF_000337735.1-C495_RS11100	1062	Hpt,P2,H-kinase_dim,HATPase_c,CheW	56
GCF_900100335.1	99.36	d__Archaea	p__Halobacteriota	c__Halobacteria	o__Halobacteriales	f__Natrialbaceae	g__Natronorubrum	s__Natronorubrum texcoconense	cheaF1	GCF_900100335.1-BLT08_RS08315	1209	Hpt,P2,H-kinase_dim,HATPase_c,CheW	56
GCF_900156475.1	99.24	d__Archaea	p__Halobacteriota	c__Halobacteria	o__Halobacteriales	f__Natrialbaceae	g__Natronorubrum	s__Natronorubrum thiooxidans	cheaF1	GCF_900156475.1-BW940_RS03845	1031	Hpt,P2,H-kinase_dim,HATPase_c,CheW	56
GCF_000383975.1	99.36	d__Archaea	p__Halobacteriota	c__Halobacteria	o__Halobacteriales	f__Natrialbaceae	g__Natronorubrum	s__Natronorubrum tibetense	cheaF1	GCF_000383975.1-NATTI_RS0104425	1176	Hpt,P2,H-kinase_dim,HATPase_c,CheW	56
GCA_001564275.1	94.93	d__Archaea	p__Halobacteriota	c__Halobacteria	o__Halobacteriales	f__Natrialbaceae	g__Tc-Br11	s__Tc-Br11 sp001564275	cheaF1	LKND01000041.1_7	1092	Hpt,P2,H-kinase_dim,HATPase_c,CheW	56
GCA_003552325.1	74.47	d__Archaea	p__Halobacteriota	c__Halobacteria	o__Halobacteriales	f__Natrialbaceae	g__Tc-Br11	s__Tc-Br11 sp003552325	cheaF1	PUKM01000246.1_10	1136	Hpt,P2,H-kinase_dim,HATPase_c,CheW	56
GCA_001564255.1	74.3	d__Archaea	p__Halobacteriota	c__Halobacteria	o__Halobacteriales	f__Natrialbaceae	g__Tc-Br11-E2g1	s__Tc-Br11-E2g1 sp001564255	cheaF1	LKNC01000013.1_12	1056	Hpt,P2,H-kinase_dim,HATPase_c,CheW	56
GCA_001564115.1	74.09	d__Archaea	p__Halobacteriota	c__Halobacteria	o__Halobacteriales	f__Natrialbaceae	g__Tc-Br11-E2g8	s__Tc-Br11-E2g8 sp001564115	cheaF1	LKNG01000008.1_28	1081	Hpt,P2,H-kinase_dim,HATPase_c,CheW	56
GCF_006543045.1	98.85	d__Archaea	p__Halobacteriota	c__Halobacteria	o__Halobacteriales	f__Natrialbaceae	g__XQ-INN-246	s__XQ-INN-246 sp006543045	cheaF1	GCF_006543045.1-D8Y22_RS17605	661	Hpt,P2,H-kinase_dim,HATPase_c,CheW	55
GCF_900215575.1	98.73	d__Archaea	p__Halobacteriota	c__Halobacteria	o__Halobacteriales	f__Natronoarchaeaceae	g__Natronoarchaeum	s__Natronoarchaeum philippinense	cheaF1	GCF_900215575.1-CRO01_RS10520	1115	Hpt,P2,H-kinase_dim,HATPase_c,CheW	56
GCA_003021085.1	92.94	d__Archaea	p__Halobacteriota	c__Halobacteria	o__Halobacteriales	f__PXRE01	g__PXRE01	s__PXRE01 sp003021085	cheaF1	PXRE01000015.1_127	907	Hpt,P2,H-kinase_dim,HATPase_c,CheW	55
GCA_007122875.1	62.29	d__Archaea	p__Halobacteriota	c__Halobacteria	o__Halobacteriales	f__QS-1-68-20	g__QS-1-68-20	s__QS-1-68-20 sp007122875	cheaF1	SKSS01000004.1_12	875	Hpt,P2,H-kinase_dim,HATPase_c,CheW	57
GCF_003675855.1	99.07	d__Archaea	p__Halobacteriota	c__Halobacteria	o__Halobacteriales	f__QS-9-68-17	g__Halostella	s__Halostella salina	cheaF1	GCF_003675855.1-D8896_RS14120	1046	Hpt,P2,H-kinase_dim,HATPase_c,CheW	56
GCA_003023565.1	95.65	d__Archaea	p__Halobacteriota	c__Halobacteria	o__Halobacteriales	f__QS-9-68-17	g__Halostella	s__Halostella sp003023565	cheaF1	PXSA01000022.1_18	1107	Hpt,P2,H-kinase_dim,HATPase_c,CheW	56
GCF_003675875.1	99.13	d__Archaea	p__Halobacteriota	c__Halobacteria	o__Halobacteriales	f__QS-9-68-17	g__Halostella	s__Halostella sp003675875	cheaF1	NZ_ML014752.1_42	1087	Hpt,P2,H-kinase_dim,HATPase_c,CheW	56
GCF_004785955.1	98.73	d__Archaea	p__Halobacteriota	c__Halobacteria	o__Halobacteriales	f__QS-9-68-17	g__Halostella	s__Halostella sp004785955	cheaF1	GCF_004785955.1-EYW40_RS02730	1010	Hpt,P2,H-kinase_dim,HATPase_c,CheW	56
GCF_005954745.1	98.73	d__Archaea	p__Halobacteriota	c__Halobacteria	o__Halobacteriales	f__QS-9-68-17	g__Halostella	s__Halostella sp005954745	cheaF1	GCF_005954745.1-FGL51_RS06030	1071	Hpt,P2,H-kinase_dim,HATPase_c,CheW	56
GCF_000403645.1	97.53	d__Archaea	p__Halobacteriota	c__Halobacteria	o__Halobacteriales	f__Salinarchaeaceae	g__Salinarchaeum	s__Salinarchaeum sp000403645	cheaF1	GCF_000403645.1-L593_RS00245	1256	Hpt,P2,H-kinase_dim,HATPase_c,CheW	56
GCF_000403645.1	97.53	d__Archaea	p__Halobacteriota	c__Halobacteria	o__Halobacteriales	f__Salinarchaeaceae	g__Salinarchaeum	s__Salinarchaeum sp000403645	cheaF1	GCF_000403645.1-L593_RS02645	914	Hpt,P2,H-kinase_dim,HATPase_c,CheW	55
GCF_000063445.1	100	d__Archaea	p__Halobacteriota	c__Methanocellia	o__Methanocellales	f__Methanocellaceae	g__Methanocella_A	s__Methanocella_A arvoryzae	cheaF1	GCF_000063445.1-RCI_RS13410	655	Hpt,P2,H-kinase_dim,HATPase_c,CheW	55
GCA_002067315.1	99.35	d__Archaea	p__Halobacteriota	c__Methanocellia	o__Methanocellales	f__Methanocellaceae	g__Methanocella_A	s__Methanocella_A sp002067315	cheaF1	MVRA01000048.1_26	671	Hpt,P2,H-kinase_dim,HATPase_c,CheW	55
GCA_004212085.1	90.2	d__Archaea	p__Halobacteriota	c__Methanoliparia	o__Methanoliparales	f__Methanoliparaceae	g__Methanolliviera	s__Methanolliviera hydrocarbonicum	cheaF1	RXIL01000005.1_5	622	Hpt,P2,H-kinase_dim,HATPase_c,CheW	55
GCF_000304355.2	98.37	d__Archaea	p__Halobacteriota	c__Methanomicrobia	o__Methanomicrobiales	f__Methanoculleaceae	g__Methanoculleus	s__Methanoculleus bourgensis	cheaF1	GCF_000304355.2-BN140_RS09400	631	Hpt,P2,H-kinase_dim,HATPase_c,CheW	55
GCF_900095385.1	99.02	d__Archaea	p__Halobacteriota	c__Methanomicrobia	o__Methanomicrobiales	f__Methanoculleaceae	g__Methanoculleus	s__Methanoculleus chikugoensis_A	cheaF1	GCF_900095385.1-L21_RS05410	654	Hpt,P2,H-kinase_dim,HATPase_c,CheW	55
GCF_001602375.1	99.02	d__Archaea	p__Halobacteriota	c__Methanomicrobia	o__Methanomicrobiales	f__Methanoculleaceae	g__Methanoculleus	s__Methanoculleus horonobensis	cheaF1	GCF_001602375.1-MCUHO_RS06975	654	Hpt,P2,H-kinase_dim,HATPase_c,CheW	55
GCF_000015825.1	99.35	d__Archaea	p__Halobacteriota	c__Methanomicrobia	o__Methanomicrobiales	f__Methanoculleaceae	g__Methanoculleus	s__Methanoculleus marisnigri	cheaF1	GCF_000015825.1-MEMAR_RS04635	660	Hpt,P2,H-kinase_dim,HATPase_c,CheW	55
GCA_002503885.1	95.62	d__Archaea	p__Halobacteriota	c__Methanomicrobia	o__Methanomicrobiales	f__Methanoculleaceae	g__Methanoculleus	s__Methanoculleus marisnigri_B	cheaF1	DASQ01000133.1_2	652	Hpt,P2,H-kinase_dim,HATPase_c,CheW	55
GCF_001017125.1	99.02	d__Archaea	p__Halobacteriota	c__Methanomicrobia	o__Methanomicrobiales	f__Methanoculleaceae	g__Methanoculleus	s__Methanoculleus sediminis	cheaF1	GCF_001017125.1-SZ63_RS11335	652	Hpt,P2,H-kinase_dim,HATPase_c,CheW	55
GCF_000691865.1	98.47	d__Archaea	p__Halobacteriota	c__Methanomicrobia	o__Methanomicrobiales	f__Methanoculleaceae	g__Methanoculleus	s__Methanoculleus sp000691865	cheaF1	GCF_000691865.1-EI28_RS04815	652	Hpt,P2,H-kinase_dim,HATPase_c,CheW	55
GCA_002497965.1	88.62	d__Archaea	p__Halobacteriota	c__Methanomicrobia	o__Methanomicrobiales	f__Methanoculleaceae	g__Methanoculleus	s__Methanoculleus sp002497965	cheaF1	DAFR01000109.1_18	654	Hpt,P2,H-kinase_dim,HATPase_c,CheW	55
GCA_002498065.1	97.58	d__Archaea	p__Halobacteriota	c__Methanomicrobia	o__Methanomicrobiales	f__Methanoculleaceae	g__Methanoculleus	s__Methanoculleus sp002498065	cheaF1	DAFZ01000074.1_14	652	Hpt,P2,H-kinase_dim,HATPase_c,CheW	55
GCA_002499455.1	90.56	d__Archaea	p__Halobacteriota	c__Methanomicrobia	o__Methanomicrobiales	f__Methanoculleaceae	g__Methanoculleus	s__Methanoculleus sp002499455	cheaF1	DALN01000152.1_9	648	Hpt,P2,H-kinase_dim,HATPase_c,CheW	55
GCA_002501655.1	91.7	d__Archaea	p__Halobacteriota	c__Methanomicrobia	o__Methanomicrobiales	f__Methanoculleaceae	g__Methanoculleus	s__Methanoculleus sp002501655	cheaF1	DANY01000027.1_76	646	Hpt,P2,H-kinase_dim,HATPase_c,CheW	55
GCA_002506585.1	93.14	d__Archaea	p__Halobacteriota	c__Methanomicrobia	o__Methanomicrobiales	f__Methanoculleaceae	g__Methanoculleus	s__Methanoculleus sp002506585	cheaF1	DAXW01000010.1_4	638	Hpt,P2,H-kinase_dim,HATPase_c,CheW	55
GCA_002508705.1	99.02	d__Archaea	p__Halobacteriota	c__Methanomicrobia	o__Methanomicrobiales	f__Methanoculleaceae	g__Methanoculleus	s__Methanoculleus sp002508705	cheaF1	DAYL01000002.1_85	652	Hpt,P2,H-kinase_dim,HATPase_c,CheW	55
GCA_002839575.1	90.07	d__Archaea	p__Halobacteriota	c__Methanomicrobia	o__Methanomicrobiales	f__Methanoculleaceae	g__Methanoculleus	s__Methanoculleus sp002839575	cheaF1	PGYH01000031.1_4	644	Hpt,P2,H-kinase_dim,HATPase_c,CheW	55
GCA_002839645.1	99.54	d__Archaea	p__Halobacteriota	c__Methanomicrobia	o__Methanomicrobiales	f__Methanoculleaceae	g__Methanoculleus	s__Methanoculleus sp002839645	cheaF1	PGYL01000027.1_27	656	Hpt,P2,H-kinase_dim,HATPase_c,CheW	55
GCF_001571405.1	99.67	d__Archaea	p__Halobacteriota	c__Methanomicrobia	o__Methanomicrobiales	f__Methanoculleaceae	g__Methanoculleus	s__Methanoculleus thermophilus	cheaF1	GCF_001571405.1-MCUTH_RS01640	665	Hpt,P2,H-kinase_dim,HATPase_c,CheW	55
GCF_004102725.1	99.02	d__Archaea	p__Halobacteriota	c__Methanomicrobia	o__Methanomicrobiales	f__Methanoculleaceae	g__Methanoculleus_A	s__Methanoculleus_A taiwanensis	cheaF1	GCF_004102725.1-ABH15_RS10945	644	Hpt,P2,H-kinase_dim,HATPase_c,CheW	55
GCA_002503105.1	94.12	d__Archaea	p__Halobacteriota	c__Methanomicrobia	o__Methanomicrobiales	f__Methanoculleaceae	g__UBA206	s__UBA206 sp002503105	cheaF1	DAQY01000041.1_12	627	Hpt,P2,H-kinase_dim,HATPase_c,CheW	55
GCF_001571385.1	100	d__Archaea	p__Halobacteriota	c__Methanomicrobia	o__Methanomicrobiales	f__Methanofollaceae	g__Methanofollis	s__Methanofollis ethanolicus	cheaF1	GCF_001571385.1-MEFOE_RS08885	639	Hpt,P2,H-kinase_dim,HATPase_c,CheW	55
GCF_000275865.1	99.54	d__Archaea	p__Halobacteriota	c__Methanomicrobia	o__Methanomicrobiales	f__Methanofollaceae	g__Methanofollis	s__Methanofollis liminatans	cheaF1	GCF_000275865.1-METLI_RS06125	633	Hpt,P2,H-kinase_dim,HATPase_c,CheW	55
GCA_002498315.1	99.52	d__Archaea	p__Halobacteriota	c__Methanomicrobia	o__Methanomicrobiales	f__Methanofollaceae	g__Methanofollis	s__Methanofollis sp002498315	cheaF1	DAGX01000002.1_69	642	Hpt,P2,H-kinase_dim,HATPase_c,CheW	55
GCA_001412355.1	98.37	d__Archaea	p__Halobacteriota	c__Methanomicrobia	o__Methanomicrobiales	f__Methanomicrobiaceae	g__LKUD01	s__LKUD01 sp001412355	cheaF1	LKUD01000069.1_12	643	Hpt,P2,H-kinase_dim,HATPase_c,CheW	55
GCA_002067095.1	95.05	d__Archaea	p__Halobacteriota	c__Methanomicrobia	o__Methanomicrobiales	f__Methanoregulaceae	g__Methanolinea	s__Methanolinea sp002067095	cheaF1	MVQD01000106.1_59	661	Hpt,P2,H-kinase_dim,HATPase_c,CheW	55
GCA_002067155.1	89.99	d__Archaea	p__Halobacteriota	c__Methanomicrobia	o__Methanomicrobiales	f__Methanoregulaceae	g__Methanolinea	s__Methanolinea sp002067155	cheaF1	MVQF01000057.1_7	661	Hpt,P2,H-kinase_dim,HATPase_c,CheW	55
GCA_002501965.1	64.37	d__Archaea	p__Halobacteriota	c__Methanomicrobia	o__Methanomicrobiales	f__Methanoregulaceae	g__Methanolinea	s__Methanolinea sp002501965	cheaF1	DAOT01000059.1_7	642	Hpt,P2,H-kinase_dim,HATPase_c,CheW	55
GCA_002509495.1	92.32	d__Archaea	p__Halobacteriota	c__Methanomicrobia	o__Methanomicrobiales	f__Methanoregulaceae	g__Methanolinea	s__Methanolinea sp002509495	cheaF1	DAEV01000025.1_10	648	Hpt,P2,H-kinase_dim,HATPase_c,CheW	55
GCF_000235685.2	99.02	d__Archaea	p__Halobacteriota	c__Methanomicrobia	o__Methanomicrobiales	f__Methanoregulaceae	g__Methanolinea	s__Methanolinea tarda	cheaF1	GCF_000235685.2-METTADRAFT_RS06595	655	Hpt,P2,H-kinase_dim,HATPase_c,CheW	55
GCF_000017625.1	99.54	d__Archaea	p__Halobacteriota	c__Methanomicrobia	o__Methanomicrobiales	f__Methanoregulaceae	g__Methanoregula	s__Methanoregula boonei	cheaF1	GCF_000017625.1-MBOO_RS06980	657	Hpt,P2,H-kinase_dim,HATPase_c,CheW	55
GCF_000327485.1	99.87	d__Archaea	p__Halobacteriota	c__Methanomicrobia	o__Methanomicrobiales	f__Methanoregulaceae	g__Methanoregula	s__Methanoregula formicica	cheaF1	GCF_000327485.1-METFOR_RS07500	645	Hpt,P2,H-kinase_dim,HATPase_c,CheW	55
GCA_002067035.1	99.67	d__Archaea	p__Halobacteriota	c__Methanomicrobia	o__Methanomicrobiales	f__Methanoregulaceae	g__Methanoregula	s__Methanoregula sp002067035	cheaF1	MVQB01000023.1_12	652	Hpt,P2,H-kinase_dim,HATPase_c,CheW	55
GCA_002495055.1	95	d__Archaea	p__Halobacteriota	c__Methanomicrobia	o__Methanomicrobiales	f__Methanoregulaceae	g__Methanoregula	s__Methanoregula sp002495055	cheaF1	DADR01000067.1_50	650	Hpt,P2,H-kinase_dim,HATPase_c,CheW	55
GCA_002495065.1	86.56	d__Archaea	p__Halobacteriota	c__Methanomicrobia	o__Methanomicrobiales	f__Methanoregulaceae	g__Methanoregula	s__Methanoregula sp002495065	cheaF1	DADT01000054.1_17	693	Hpt,P2,H-kinase_dim,HATPase_c,CheW	55
GCA_002502735.1	99.54	d__Archaea	p__Halobacteriota	c__Methanomicrobia	o__Methanomicrobiales	f__Methanoregulaceae	g__Methanoregula	s__Methanoregula sp002502735	cheaF1	DAQC01000001.1_661	656	Hpt,P2,H-kinase_dim,HATPase_c,CheW	55
GCA_002839605.1	99.67	d__Archaea	p__Halobacteriota	c__Methanomicrobia	o__Methanomicrobiales	f__Methanoregulaceae	g__Methanoregula	s__Methanoregula sp002839605	cheaF1	PGYK01000008.1_153	645	Hpt,P2,H-kinase_dim,HATPase_c,CheW	55
GCA_002839675.1	99.67	d__Archaea	p__Halobacteriota	c__Methanomicrobia	o__Methanomicrobiales	f__Methanoregulaceae	g__Methanoregula	s__Methanoregula sp002839675	cheaF1	PGYM01000001.1_782	650	Hpt,P2,H-kinase_dim,HATPase_c,CheW	55
GCA_003154335.1	87.45	d__Archaea	p__Halobacteriota	c__Methanomicrobia	o__Methanomicrobiales	f__Methanoregulaceae	g__Methanoregula	s__Methanoregula sp003154335	cheaF1	PMDE01000127.1_3	688	Hpt,P2,H-kinase_dim,HATPase_c,CheW	55
GCA_002067895.1	99.67	d__Archaea	p__Halobacteriota	c__Methanomicrobia	o__Methanomicrobiales	f__Methanoregulaceae	g__MVRE01	s__MVRE01 sp002067895	cheaF1	MVRE01000023.1_45	671	Hpt,P2,H-kinase_dim,HATPase_c,CheW	55
GCA_002509485.1	67.79	d__Archaea	p__Halobacteriota	c__Methanomicrobia	o__Methanomicrobiales	f__Methanoregulaceae	g__SD8	s__SD8 sp002509485	cheaF1	DAWO01000062.1_8	658	Hpt,P2,H-kinase_dim,HATPase_c,CheW	55
GCA_002503825.1	99.67	d__Archaea	p__Halobacteriota	c__Methanomicrobia	o__Methanomicrobiales	f__Methanoregulaceae	g__UBA467	s__UBA467 sp002503825	cheaF1	DASP01000014.1_323	662	Hpt,P2,H-kinase_dim,HATPase_c,CheW	55
GCA_002499905.1	99.67	d__Archaea	p__Halobacteriota	c__Methanomicrobia	o__Methanomicrobiales	f__Methanoregulaceae	g__UBA9949	s__UBA9949 sp002499905	cheaF1	DANP01000025.1_18	654	Hpt,P2,H-kinase_dim,HATPase_c,CheW	55
GCF_000021965.1	99.84	d__Archaea	p__Halobacteriota	c__Methanomicrobia	o__Methanomicrobiales	f__Methanosphaerulaceae	g__Methanosphaerula	s__Methanosphaerula palustris	cheaF1	GCF_000021965.1-MPAL_RS09250	658	Hpt,P2,H-kinase_dim,HATPase_c,CheW	55
GCA_004332335.1	95.07	d__Archaea	p__Halobacteriota	c__Methanomicrobia	o__Methanomicrobiales	f__Methanosphaerulaceae	g__UBA288	s__UBA288 sp004332335	cheaF1	SISS01000027.1_74	653	Hpt,P2,H-kinase_dim,HATPase_c,CheW	55
GCF_002153915.1	97.22	d__Archaea	p__Halobacteriota	c__Methanonatronarchaeia	o__Methanonatronarchaeales	f__Methanonatronarchaeaceae	g__Methanonatronarchaeum	s__Methanonatronarchaeum thermophilum	cheaF1	GCF_002153915.1-AMET1_RS05555	643	Hpt,P2,H-kinase_dim,HATPase_c,CheW	55
GCA_002506015.1	87.25	d__Archaea	p__Halobacteriota	c__Methanosarcinia	o__Methanosarcinales	f__ANME-2c	g__UBA203	s__UBA203 sp002506015	cheaF1	DAWR01000124.1_8	723	Hpt,P2,H-kinase_dim,HATPase_c,CheW	55
GCA_003194445.1	95.92	d__Archaea	p__Halobacteriota	c__Methanosarcinia	o__Methanosarcinales	f__ANME-2c	g__UBA203	s__UBA203 sp003194445	cheaF1	PQXF01000006.1_69	629	Hpt,P2,H-kinase_dim,HATPase_c,CheW	55
GCA_004211975.1	91.99	d__Archaea	p__Halobacteriota	c__Methanosarcinia	o__Methanosarcinales	f__ANME-2c	g__UBA203	s__UBA203 sp004211975	cheaF1	RXIK01000123.1_20	697	Hpt,P2,H-kinase_dim,HATPase_c,CheW	55
GCF_000685155.1	99.67	d__Archaea	p__Halobacteriota	c__Methanosarcinia	o__Methanosarcinales	f__Methanoperedenaceae	g__Methanoperedens	s__Methanoperedens nitroreducens	cheaF1	GCF_000685155.1-ANME2D_RS15080	643	Hpt,P2,H-kinase_dim,HATPase_c,CheW	55
GCF_900196725.1	97.71	d__Archaea	p__Halobacteriota	c__Methanosarcinia	o__Methanosarcinales	f__Methanoperedenaceae	g__Methanoperedens	s__Methanoperedens nitroreducens_A	cheaF1	GCF_900196725.1-MNV_RS00040	640	Hpt,P2,H-kinase_dim,HATPase_c,CheW	55
GCF_002487355.1	99.35	d__Archaea	p__Halobacteriota	c__Methanosarcinia	o__Methanosarcinales	f__Methanoperedenaceae	g__Methanoperedens	s__Methanoperedens sp002487355	cheaF1	GCF_002487355.1-CL181_RS07265	655	Hpt,P2,H-kinase_dim,HATPase_c,CheW	55
GCA_003104905.1	98.69	d__Archaea	p__Halobacteriota	c__Methanosarcinia	o__Methanosarcinales	f__Methanoperedenaceae	g__Methanoperedens	s__Methanoperedens sp003104905	cheaF1	PQAS01000048.1_61	649	Hpt,P2,H-kinase_dim,HATPase_c,CheW	55
GCA_002839545.1	96.41	d__Archaea	p__Halobacteriota	c__Methanosarcinia	o__Methanosarcinales	f__Methanoperedenaceae	g__Methanoperedens_A	s__Methanoperedens_A sp002839545	cheaF1	PGYG01000019.1_18	679	Hpt,P2,H-kinase_dim,HATPase_c,CheW	55
GCF_000196655.1	100	d__Archaea	p__Halobacteriota	c__Methanosarcinia	o__Methanosarcinales	f__Methanosarcinaceae	g__Methanohalobium	s__Methanohalobium evestigatum	cheaF1	GCF_000196655.1-METEV_RS04295	690	Hpt,P2,H-kinase_dim,HATPase_c,CheW	55
GCF_900114835.1	99.84	d__Archaea	p__Halobacteriota	c__Methanosarcinia	o__Methanosarcinales	f__Methanosarcinaceae	g__Methanolobus	s__Methanolobus profundi	cheaF1	GCF_900114835.1-BM008_RS00490	680	Hpt,P2,H-kinase_dim,HATPase_c,CheW	55
GCF_000306725.1	99.84	d__Archaea	p__Halobacteriota	c__Methanosarcinia	o__Methanosarcinales	f__Methanosarcinaceae	g__Methanolobus	s__Methanolobus psychrophilus	cheaF1	GCF_000306725.1-MPSY_RS12135	677	Hpt,P2,H-kinase_dim,HATPase_c,CheW	55
GCF_002243045.1	99.67	d__Archaea	p__Halobacteriota	c__Methanosarcinia	o__Methanosarcinales	f__Methanosarcinaceae	g__Methanolobus	s__Methanolobus psychrotolerans	cheaF1	GCF_002243045.1-BB781_RS10215	679	Hpt,P2,H-kinase_dim,HATPase_c,CheW	55
GCA_001577565.1	97.34	d__Archaea	p__Halobacteriota	c__Methanosarcinia	o__Methanosarcinales	f__Methanosarcinaceae	g__Methanolobus	s__Methanolobus sp001577565	cheaF1	LSRV01000013.1_37	676	Hpt,P2,H-kinase_dim,HATPase_c,CheW	55
GCA_002501695.1	96.57	d__Archaea	p__Halobacteriota	c__Methanosarcinia	o__Methanosarcinales	f__Methanosarcinaceae	g__Methanolobus	s__Methanolobus sp002501695	cheaF1	DANZ01000143.1_4	675	Hpt,P2,H-kinase_dim,HATPase_c,CheW	55
GCA_002507205.1	96.2	d__Archaea	p__Halobacteriota	c__Methanosarcinia	o__Methanosarcinales	f__Methanosarcinaceae	g__Methanolobus	s__Methanolobus sp002507205	cheaF1	DAZF01000014.1_64	679	Hpt,P2,H-kinase_dim,HATPase_c,CheW	55
GCA_002508635.1	79.61	d__Archaea	p__Halobacteriota	c__Methanosarcinia	o__Methanosarcinales	f__Methanosarcinaceae	g__Methanolobus	s__Methanolobus sp002508635	cheaF1	DACO01000022.1_32	676	Hpt,P2,H-kinase_dim,HATPase_c,CheW	55
GCA_003565715.1	98.66	d__Archaea	p__Halobacteriota	c__Methanosarcinia	o__Methanosarcinales	f__Methanosarcinaceae	g__Methanolobus	s__Methanolobus sp003565715	cheaF1	PXAV01000118.1_12	680	Hpt,P2,H-kinase_dim,HATPase_c,CheW	55
GCF_004745425.1	99.67	d__Archaea	p__Halobacteriota	c__Methanosarcinia	o__Methanosarcinales	f__Methanosarcinaceae	g__Methanolobus	s__Methanolobus sp004745425	cheaF1	GCF_004745425.1-CUN85_RS04450	681	Hpt,P2,H-kinase_dim,HATPase_c,CheW	55
GCF_000504205.1	99.67	d__Archaea	p__Halobacteriota	c__Methanosarcinia	o__Methanosarcinales	f__Methanosarcinaceae	g__Methanolobus	s__Methanolobus tindarius	cheaF1	GCF_000504205.1-METTI_RS03140	691	Hpt,P2,H-kinase_dim,HATPase_c,CheW	55
GCA_900100715.1	99.51	d__Archaea	p__Halobacteriota	c__Methanosarcinia	o__Methanosarcinales	f__Methanosarcinaceae	g__Methanolobus	s__Methanolobus vulcani	cheaF1	FNCA01000004.1_230	687	Hpt,P2,H-kinase_dim,HATPase_c,CheW	55
GCA_006546655.1	99.67	d__Archaea	p__Halobacteriota	c__Methanosarcinia	o__Methanosarcinales	f__Methanosarcinaceae	g__Methanolobus	s__Methanolobus vulcani_A	cheaF1	VIAQ01000012.1_266	685	Hpt,P2,H-kinase_dim,HATPase_c,CheW	55
GCF_000328665.1	99.84	d__Archaea	p__Halobacteriota	c__Methanosarcinia	o__Methanosarcinales	f__Methanosarcinaceae	g__Methanomethylovorans	s__Methanomethylovorans hollandica	cheaF1	GCF_000328665.1-METHO_RS06820	696	Hpt,P2,H-kinase_dim,HATPase_c,CheW	55
GCA_001896725.1	99.18	d__Archaea	p__Halobacteriota	c__Methanosarcinia	o__Methanosarcinales	f__Methanosarcinaceae	g__Methanomethylovorans	s__Methanomethylovorans sp001896725	cheaF1	MPPA01000009.1_315	695	Hpt,P2,H-kinase_dim,HATPase_c,CheW	55
GCA_002067275.1	92.97	d__Archaea	p__Halobacteriota	c__Methanosarcinia	o__Methanosarcinales	f__Methanosarcinaceae	g__Methanomethylovorans	s__Methanomethylovorans sp002067275	cheaF1	MVQX01000024.1_11	696	Hpt,P2,H-kinase_dim,HATPase_c,CheW	55
GCA_002508425.1	95.26	d__Archaea	p__Halobacteriota	c__Methanosarcinia	o__Methanosarcinales	f__Methanosarcinaceae	g__Methanomethylovorans	s__Methanomethylovorans sp002508425	cheaF1	DAKU01000029.1_37	696	Hpt,P2,H-kinase_dim,HATPase_c,CheW	55
GCA_003555325.1	93.14	d__Archaea	p__Halobacteriota	c__Methanosarcinia	o__Methanosarcinales	f__Methanosarcinaceae	g__Methanosalsum	s__Methanosalsum sp003555325	cheaF1	PWGQ01000131.1_3	667	Hpt,P2,H-kinase_dim,HATPase_c,CheW	55
GCF_000217995.1	99.35	d__Archaea	p__Halobacteriota	c__Methanosarcinia	o__Methanosarcinales	f__Methanosarcinaceae	g__Methanosalsum	s__Methanosalsum zhilinae	cheaF1	GCF_000217995.1-MZHIL_RS02940	668	Hpt,P2,H-kinase_dim,HATPase_c,CheW	55
GCA_000007345.1	99.84	d__Archaea	p__Halobacteriota	c__Methanosarcinia	o__Methanosarcinales	f__Methanosarcinaceae	g__Methanosarcina	s__Methanosarcina acetivorans	cheaF1	AE010299.1_3239	882	Hpt,P2,H-kinase_dim,HATPase_c,CheW	55
GCF_000970205.1	100	d__Archaea	p__Halobacteriota	c__Methanosarcinia	o__Methanosarcinales	f__Methanosarcinaceae	g__Methanosarcina	s__Methanosarcina mazei	cheaF1	GCF_000970205.1-MSMAS_RS05135	881	Hpt,P2,H-kinase_dim,HATPase_c,CheW	55
GCF_000970085.1	99.84	d__Archaea	p__Halobacteriota	c__Methanosarcinia	o__Methanosarcinales	f__Methanosarcinaceae	g__Methanosarcina	s__Methanosarcina siciliae	cheaF1	GCF_000970085.1-MSSIT_RS14055	882	Hpt,P2,H-kinase_dim,HATPase_c,CheW	55
GCA_001714685.2	99.84	d__Archaea	p__Halobacteriota	c__Methanosarcinia	o__Methanosarcinales	f__Methanosarcinaceae	g__Methanosarcina	s__Methanosarcina sp001714685	cheaF1	MDTP02000054.1_16	723	Hpt,P2,H-kinase_dim,HATPase_c,CheW	55
GCA_013331265.1	55.9	d__Archaea	p__Halobacteriota	c__Methanosarcinia	o__Methanosarcinales	f__Methanosarcinaceae	g__Methanosarcina	s__Methanosarcina sp10923u	cheaF1	UBA10923_contig_8549_28	850	Hpt,P2,H-kinase_dim,HATPase_c,CheW	55
GCF_000970045.1	99.84	d__Archaea	p__Halobacteriota	c__Methanosarcinia	o__Methanosarcinales	f__Methanosarcinaceae	g__MTP4	s__MTP4 sp000970045	cheaF1	NZ_CP009505.1_3508	798	Hpt,P2,H-kinase_dim,HATPase_c,CheW	55
GCF_000711905.1	100	d__Archaea	p__Halobacteriota	c__Methanosarcinia	o__Methanosarcinales_A	f__Methermicoccaceae	g__Methermicoccus	s__Methermicoccus shengliensis	cheaF1	GCF_000711905.1-BP07_RS00810	655	Hpt,P2,H-kinase_dim,HATPase_c,CheW	55
GCA_003194435.1	88.24	d__Archaea	p__Halobacteriota	c__Syntropharchaeia	o__ANME-1	f__ANME-1	g__G60ANME1	s__G60ANME1 sp003194435	cheaF1	PQXC01000007.1_51	625	Hpt,P2,H-kinase_dim,HATPase_c,CheW	55
GCA_003661185.1	83.33	d__Archaea	p__Halobacteriota	c__Syntropharchaeia	o__ANME-1	f__B39-G2	g__B39-G2	s__B39-G2 sp003661185	cheaF1	QMVQ01000080.1_4	655	Hpt,P2,H-kinase_dim,HATPase_c,CheW	55
GCA_001766825.1	88.89	d__Archaea	p__Halobacteriota	c__Syntropharchaeia	o__Syntropharchaeales	f__Syntropharchaeaceae	g__Syntropharchaeum	s__Syntropharchaeum butanivorans	cheaF1	LYOR01000006.1_51	650	Hpt,P2,H-kinase_dim,HATPase_c,CheW	55
GCA_001766815.1	96.08	d__Archaea	p__Halobacteriota	c__Syntropharchaeia	o__Syntropharchaeales	f__Syntropharchaeaceae	g__Syntropharchaeum_A	s__Syntropharchaeum_A caldarius	cheaF1	LYOS01000002.1_259	653	Hpt,P2,H-kinase_dim,HATPase_c,CheW	55
GCA_002011125.1	98.13	d__Archaea	p__Hydrothermarchaeota	c__Hydrothermarchaeia	o__Hydrothermarchaeales	f__Hydrothermarchaeaceae	g__Hydrothermarchaeum	s__Hydrothermarchaeum profundi	cheaF1	MTMF01000005.1_51	620	Hpt,P2,H-kinase_dim,HATPase_c,CheW	55
GCA_002923215.1	90.22	d__Archaea	p__Hydrothermarchaeota	c__Hydrothermarchaeia	o__Hydrothermarchaeales	f__SZUA-236	g__SZUA-236	s__SZUA-236 sp002923215	cheaF1	BDTI01000041.1_12	627	Hpt,P2,H-kinase_dim,HATPase_c,CheW	55
GCF_000816105.1	100	d__Archaea	p__Methanobacteriota	c__Thermococci	o__Thermococcales	f__Thermococcaceae	g__Thermococcus	s__Thermococcus guaymasensis	cheaF1	NZ_CP007140.1_91	745	Hpt,P2,H-kinase_dim,HATPase_c,CheW	56
GCF_000258515.1	100	d__Archaea	p__Methanobacteriota	c__Thermococci	o__Thermococcales	f__Thermococcaceae	g__Thermococcus	s__Thermococcus zilligii	cheaF1	GCF_000258515.1-TZI_RS0102100	743	Hpt,P2,H-kinase_dim,HATPase_c,CheW	52
GCA_002867475.1	85.05	d__Archaea	p__Nanoarchaeota	c__Nanoarchaeia	o__Woesearchaeales	f__BM511	g__BM511	s__BM511 sp002867475	cheaF1	PKTL01000064.1_11	645	Hpt,P2,H-kinase_dim,HATPase_c,CheW	55
GCA_003663585.1	67.46	d__Archaea	p__Thermoplasmatota	c__B47-G6	o__B47-G6B	f__47-G6	g__B47-G6	s__B47-G6 sp003663585	cheaF1	QMTU01000101.1_2	624	Hpt,P2,H-kinase_dim,HATPase_c,CheW	55
GCA_002254885.1	70.13	d__Archaea	p__Thermoplasmatota	c__E2	o__DHVEG-1	f__DHVEG-1	g__EX4572-165	s__EX4572-165 sp002254885	cheaF1	NJDG01000041.1_4	684	Hpt,P2,H-kinase_dim,HATPase_c,CheW	55
GCA_002254385.1	68.48	d__Archaea	p__Thermoplasmatota	c__EX4484-6	o__EX4484-6	f__EX4484-6	g__EX4484-6	s__EX4484-6 sp002254385	cheaF1	NJDO01000006.1_10	662	Hpt,P2,H-kinase_dim,HATPase_c,CheW	55
GCA_002504525.1	95.04	d__Archaea	p__Thermoplasmatota	c__Thermoplasmata	o__Methanomassiliicoccales	f__Methanomassiliicoccaceae	g__DTU008	s__DTU008 sp002504525	cheaF1	DATD01000002.1_26	689	Hpt,P2,H-kinase_dim,HATPase_c,CheW	55
GCF_000308215.1	98.39	d__Archaea	p__Thermoplasmatota	c__Thermoplasmata	o__Methanomassiliicoccales	f__Methanomassiliicoccaceae	g__Methanomassiliicoccus	s__Methanomassiliicoccus luminyensis	cheaF1	GCF_000308215.1-WYS_RS05715	652	Hpt,P2,H-kinase_dim,HATPase_c,CheW	55
GCA_002067635.1	73.4	d__Archaea	p__Thermoplasmatota	c__Thermoplasmata	o__Methanomassiliicoccales	f__Methanomassiliicoccaceae	g__Methanomassiliicoccus	s__Methanomassiliicoccus sp002067635	cheaF1	MVRB01000202.1_2	654	Hpt,P2,H-kinase_dim,HATPase_c,CheW	55
GCA_002508545.1	97.31	d__Archaea	p__Thermoplasmatota	c__Thermoplasmata	o__Methanomassiliicoccales	f__Methanomassiliicoccaceae	g__Methanomassiliicoccus	s__Methanomassiliicoccus sp002508545	cheaF1	DAVH01000049.1_79	672	Hpt,P2,H-kinase_dim,HATPase_c,CheW	55
GCA_002067865.1	99.19	d__Archaea	p__Thermoplasmatota	c__Thermoplasmata	o__Methanomassiliicoccales	f__UBA472	g__MVRC01	s__MVRC01 sp002067865	cheaF1	MVRC01000012.1_179	647	Hpt,P2,H-kinase_dim,HATPase_c,CheW	55
GCA_001800675.1	83.8	d__Archaea	p__Thermoplasmatota	c__Thermoplasmata	o__UBA10834	f__UBA10834	g__COMBO-56-21	s__COMBO-56-21 sp001800675	cheaF1	MGVW01000035.1_3	641	Hpt,P2,H-kinase_dim,HATPase_c,CheW	55
GCA_001800815.1	92.8	d__Archaea	p__Thermoplasmatota	c__Thermoplasmata	o__UBA10834	f__UBA10834	g__COMBO-56-21	s__COMBO-56-21 sp001800815	cheaF1	MGWC01000065.1_3	641	Hpt,P2,H-kinase_dim,HATPase_c,CheW	55
GCA_013331315.1	89.79	d__Archaea	p__Thermoplasmatota	c__Thermoplasmata	o__UBA10834	f__UBA10834	g__UBA10834	s__UBA10834 sp10834u	cheaF1	contig_5817_8	651	Hpt,P2,H-kinase_dim,HATPase_c,CheW	55
GCA_003661965.1	89.25	d__Archaea	p__Thermoproteota	c__Bathyarchaeia	o__B25	f__B25	g__EX4484-218	s__EX4484-218 sp003661965	cheaF1	QMXD01000080.1_2	737	Hpt,P2,H-kinase_dim,HATPase_c,CheW	60
GCA_003096255.1	71.03	d__Archaea	p__Thermoproteota	c__Bathyarchaeia	o__B26-1	f__BA1	g__BIN-L-1	s__BIN-L-1 sp003096255	cheaF1	PIXW01000249.1_10	657	Hpt,P2,H-kinase_dim,HATPase_c,CheW	55
GCA_003165195.1	95.72	d__Archaea	p__Thermoproteota	c__Bathyarchaeia	o__B26-1	f__UBA233	g__PALSA-986	s__PALSA-986 sp003165195	cheaF1	PLSP01000134.1_8	682	Hpt,P2,H-kinase_dim,HATPase_c,CheW	55
GCF_003589585.1	89.79	d__Archaea	p__Thermoproteota	c__Bathyarchaeia	o__B26-1	f__UBA233	g__PALSA-986	s__PALSA-986 sp003589585	cheaF1	NZ_QYYE01000021.1_19	680	Hpt,P2,H-kinase_dim,HATPase_c,CheW	55
GCA_004028775.1	100	d__Archaea	p__Thermoproteota	c__Methanomethylicia	o__Methanomethylicales	f__Methanomethylicaceae	g__Methanosuratus	s__Methanosuratus subterraneum	cheaF1	RXGA01000003.1_501	741	Hpt,P2,H-kinase_dim,HATPase_c,CheW	55
GCA_003661775.1	66.36	d__Archaea	p__Thermoproteota	c__Thermoproteia	o__Desulfurococcales	f__Ignisphaeraceae	g__QMWT01	s__QMWT01 sp003661775	cheaF1	QMWT01000029.1_6	656	Hpt,P2,H-kinase_dim,HATPase_c,CheW	55
GCA_003661775.1	66.36	d__Archaea	p__Thermoproteota	c__Thermoproteia	o__Desulfurococcales	f__Ignisphaeraceae	g__QMWT01	s__QMWT01 sp003661775	cheaF1	QMWT01000072.1_2	657	Hpt,P2,H-kinase_dim,HATPase_c,CheW	55
GCA_003649665.1	89.46	d__Archaea	p__Thermoproteota	c__Thermoproteia	o__QMSL01	f__QMSL01	g__B3-G16	s__B3-G16 sp003649665	cheaF1	QMSL01000044.1_3	694	Hpt,P2,H-kinase_dim,HATPase_c,CheW	55
GCA_002496395.1	98.69	d__Archaea	p__Halobacteriota	c__Methanomicrobia	o__Methanomicrobiales	f__Methanocorpusculaceae	g__Methanocalculus	s__Methanocalculus sp002496395	cheaF1	DAJQ01000016.1_14	743	Hpt,P2,P2,H-kinase_dim,HATPase_c,CheW	55
GCA_003838185.1	100	d__Archaea	p__Halobacteriota	c__Methanomicrobia	o__Methanomicrobiales	f__Methanocorpusculaceae	g__Methanocalculus	s__Methanocalculus sp003838185	cheaF1	QZAD01000058.1_25	754	Hpt,P2,P2,H-kinase_dim,HATPase_c,CheW	55
GCA_013329165.1	97.39	d__Archaea	p__Halobacteriota	c__Methanomicrobia	o__Methanomicrobiales	f__Methanocorpusculaceae	g__Methanocalculus	s__Methanocalculus sp9912u	cheaF1	contig_2236_22	743	Hpt,P2,P2,H-kinase_dim,HATPase_c,CheW	55
GCF_001315945.1	85.25	d__Archaea	p__Halobacteriota	c__Methanomicrobia	o__Methanomicrobiales	f__Methanomicrobiaceae	g__Methanogenium	s__Methanogenium cariaci	cheaF1	GCF_001315945.1-JCM10550_RS04585	772	Hpt,P2,P2,H-kinase_dim,HATPase_c,CheW	55
GCF_000784355.1	98.37	d__Archaea	p__Halobacteriota	c__Methanomicrobia	o__Methanomicrobiales	f__Methanomicrobiaceae	g__Methanolacinia	s__Methanolacinia paynteri	cheaF1	GCF_000784355.1-METPAY_RS13530	781	Hpt,P2,P2,H-kinase_dim,HATPase_c,CheW	55
GCF_000147875.1	99.67	d__Archaea	p__Halobacteriota	c__Methanomicrobia	o__Methanomicrobiales	f__Methanomicrobiaceae	g__Methanolacinia	s__Methanolacinia petrolearia	cheaF1	GCF_000147875.1-MPET_RS10425	781	Hpt,P2,P2,H-kinase_dim,HATPase_c,CheW	55
GCF_000711215.1	97.39	d__Archaea	p__Halobacteriota	c__Methanomicrobia	o__Methanomicrobiales	f__Methanomicrobiaceae	g__Methanomicrobium	s__Methanomicrobium mobile	cheaF1	GCF_000711215.1-T502_RS08150	821	Hpt,P2,P2,H-kinase_dim,HATPase_c,CheW	55
GCF_000243255.1	100	d__Archaea	p__Halobacteriota	c__Methanomicrobia	o__Methanomicrobiales	f__Methanomicrobiaceae	g__Methanoplanus	s__Methanoplanus limicola	cheaF1	GCF_000243255.1-METLIM_RS13055	824	Hpt,P2,P2,H-kinase_dim,HATPase_c,CheW	55
GCF_000013725.1	99.35	d__Archaea	p__Halobacteriota	c__Methanosarcinia	o__Methanosarcinales	f__Methanosarcinaceae	g__Methanococcoides	s__Methanococcoides burtonii	cheaF1	GCF_000013725.1-MBUR_RS01835	897	Hpt,P2,P2,H-kinase_dim,HATPase_c,CheW	55
GCF_900774055.1	99.84	d__Archaea	p__Halobacteriota	c__Methanosarcinia	o__Methanosarcinales	f__Methanosarcinaceae	g__Methanococcoides	s__Methanococcoides sp900774055	cheaF1	NZ_CAAGSW010000005.1_336	952	Hpt,P2,P2,H-kinase_dim,HATPase_c,CheW	55
GCF_000970285.1	100	d__Archaea	p__Halobacteriota	c__Methanosarcinia	o__Methanosarcinales	f__Methanosarcinaceae	g__Methanosarcina	s__Methanosarcina horonobensis	cheaF1	GCF_000970285.1-MSHOH_RS06060	969	Hpt,P2,P2,H-kinase_dim,HATPase_c,CheW	55
GCF_000979455.1	99.84	d__Archaea	p__Halobacteriota	c__Methanosarcinia	o__Methanosarcinales	f__Methanosarcinaceae	g__Methanosarcina	s__Methanosarcina sp000979455	cheaF1	GCF_000979455.1-EO98_RS16495	1038	Hpt,P2,P2,H-kinase_dim,HATPase_c,CheW	55
GCF_000966265.1	100	d__Archaea	p__Methanobacteriota	c__Thermococci	o__Thermococcales	f__Thermococcaceae	g__Palaeococcus	s__Palaeococcus ferrophilus	cheaF1	GCF_000966265.1-PFER_RS09400	762	Hpt,P2,P2,H-kinase_dim,HATPase_c,CheW	55
GCF_000725425.1	99.5	d__Archaea	p__Methanobacteriota	c__Thermococci	o__Thermococcales	f__Thermococcaceae	g__Palaeococcus	s__Palaeococcus pacificus	cheaF1	GCF_000725425.1-PAP_RS04475	739	Hpt,P2,P2,H-kinase_dim,HATPase_c,CheW	55
GCF_000195935.2	100	d__Archaea	p__Methanobacteriota	c__Thermococci	o__Thermococcales	f__Thermococcaceae	g__Pyrococcus	s__Pyrococcus abyssi	cheaF1	GCF_000195935.2-PAB_RS08375	766	Hpt,P2,P2,H-kinase_dim,HATPase_c,CheW	55
GCF_002214605.1	100	d__Archaea	p__Methanobacteriota	c__Thermococci	o__Thermococcales	f__Thermococcaceae	g__Pyrococcus	s__Pyrococcus chitonophagus	cheaF1	GCF_002214605.1-A3L04_RS02890	773	Hpt,P2,P2,H-kinase_dim,HATPase_c,CheW	55
GCF_000011105.1	100	d__Archaea	p__Methanobacteriota	c__Thermococci	o__Thermococcales	f__Thermococcaceae	g__Pyrococcus	s__Pyrococcus horikoshii	cheaF1	GCF_000011105.1-PH_RS02280	760	Hpt,P2,P2,H-kinase_dim,HATPase_c,CheW	55
GCF_001577775.1	100	d__Archaea	p__Methanobacteriota	c__Thermococci	o__Thermococcales	f__Thermococcaceae	g__Pyrococcus	s__Pyrococcus kukulkanii	cheaF1	GCF_001577775.1-TQ32_RS01485	776	Hpt,P2,P2,H-kinase_dim,HATPase_c,CheW	55
GCF_000211475.1	100	d__Archaea	p__Methanobacteriota	c__Thermococci	o__Thermococcales	f__Thermococcaceae	g__Pyrococcus	s__Pyrococcus sp000211475	cheaF1	GCF_000211475.1-PNA2_RS05735	755	Hpt,P2,P2,H-kinase_dim,HATPase_c,CheW	55
GCF_000263735.1	100	d__Archaea	p__Methanobacteriota	c__Thermococci	o__Thermococcales	f__Thermococcaceae	g__Pyrococcus	s__Pyrococcus sp000263735	cheaF1	GCF_000263735.1-PY04_RS02795	775	Hpt,P2,P2,H-kinase_dim,HATPase_c,CheW	55
GCA_003660485.1	75.04	d__Archaea	p__Methanobacteriota	c__Thermococci	o__Thermococcales	f__Thermococcaceae	g__Pyrococcus	s__Pyrococcus sp003660485	cheaF1	QMUI01000002.1_2	773	Hpt,P2,P2,H-kinase_dim,HATPase_c,CheW	55
GCF_000215995.1	100	d__Archaea	p__Methanobacteriota	c__Thermococci	o__Thermococcales	f__Thermococcaceae	g__Pyrococcus	s__Pyrococcus yayanosii	cheaF1	GCF_000215995.1-PYCH_RS07565	768	Hpt,P2,P2,H-kinase_dim,HATPase_c,CheW	55
GCF_001484195.1	98.77	d__Archaea	p__Methanobacteriota	c__Thermococci	o__Thermococcales	f__Thermococcaceae	g__Thermococcus	s__Thermococcus celericrescens	cheaF1	GCF_001484195.1-APY94_RS11035	781	Hpt,P2,P2,H-kinase_dim,HATPase_c,CheW	55
GCF_000769655.1	100	d__Archaea	p__Methanobacteriota	c__Thermococci	o__Thermococcales	f__Thermococcaceae	g__Thermococcus	s__Thermococcus eurythermalis	cheaF1	GCF_000769655.1-TEU_RS11395	785	Hpt,P2,P2,H-kinase_dim,HATPase_c,CheW	55
GCF_000585495.1	100	d__Archaea	p__Methanobacteriota	c__Thermococci	o__Thermococcales	f__Thermococcaceae	g__Thermococcus	s__Thermococcus nautili	cheaF1	GCF_000585495.1-BD01_RS05565	784	Hpt,P2,P2,H-kinase_dim,HATPase_c,CheW	55
GCF_000018365.1	97.52	d__Archaea	p__Methanobacteriota	c__Thermococci	o__Thermococcales	f__Thermococcaceae	g__Thermococcus	s__Thermococcus onnurineus	cheaF1	GCF_000018365.1-TON_RS06065	781	Hpt,P2,P2,H-kinase_dim,HATPase_c,CheW	55
GCF_001592435.1	100	d__Archaea	p__Methanobacteriota	c__Thermococci	o__Thermococcales	f__Thermococcaceae	g__Thermococcus	s__Thermococcus peptonophilus	cheaF1	GCF_001592435.1-A0127_RS00765	794	Hpt,P2,P2,H-kinase_dim,HATPase_c,CheW	55
GCF_001647085.1	100	d__Archaea	p__Methanobacteriota	c__Thermococci	o__Thermococcales	f__Thermococcaceae	g__Thermococcus	s__Thermococcus piezophilus	cheaF1	GCF_001647085.1-A7C91_RS01425	773	Hpt,P2,P2,H-kinase_dim,HATPase_c,CheW	55
GCF_002214585.1	100	d__Archaea	p__Methanobacteriota	c__Thermococci	o__Thermococcales	f__Thermococcaceae	g__Thermococcus	s__Thermococcus profundus	cheaF1	GCF_002214585.1-A3L09_RS06200	786	Hpt,P2,P2,H-kinase_dim,HATPase_c,CheW	55
GCF_006274605.1	100	d__Archaea	p__Methanobacteriota	c__Thermococci	o__Thermococcales	f__Thermococcaceae	g__Thermococcus	s__Thermococcus sp006274605	cheaF1	GCF_006274605.1-FH039_RS10095	767	Hpt,P2,P2,H-kinase_dim,HATPase_c,CheW	55
GCF_900198835.1	100	d__Archaea	p__Methanobacteriota	c__Thermococci	o__Thermococcales	f__Thermococcaceae	g__Thermococcus	s__Thermococcus sp900198835	cheaF1	GCF_900198835.1-CS910_RS11110	785	Hpt,P2,P2,H-kinase_dim,HATPase_c,CheW	55
GCF_000258515.1	100	d__Archaea	p__Methanobacteriota	c__Thermococci	o__Thermococcales	f__Thermococcaceae	g__Thermococcus	s__Thermococcus zilligii	cheaF1	GCF_000258515.1-TZI_RS0101925	778	Hpt,P2,P2,H-kinase_dim,HATPase_c,CheW	55
GCF_000246985.2	99.5	d__Archaea	p__Methanobacteriota	c__Thermococci	o__Thermococcales	f__Thermococcaceae	g__Thermococcus_A	s__Thermococcus_A litoralis	cheaF1	GCF_000246985.2-OCC_RS05645	762	Hpt,P2,P2,H-kinase_dim,HATPase_c,CheW	55
GCA_002009975.1	100	d__Archaea	p__Methanobacteriota	c__Thermococci	o__Thermococcales	f__Thermococcaceae	g__Thermococcus_C	s__Thermococcus_C sp002009975	cheaF1	MTLP01000010.1_28	727	Hpt,P2,P2,H-kinase_dim,HATPase_c,CheW	55
GCF_000013445.1	99.02	d__Archaea	p__Halobacteriota	c__Methanomicrobia	o__Methanomicrobiales	f__Methanospirillaceae	g__Methanospirillum	s__Methanospirillum hungatei	cheaF1	GCF_000013445.1-MHUN_RS00585	1010	Hpt,P2,P2,H-kinase_dim,HATPase_c,CheW,CheC	55
GCA_003251955.1	75.44	d__Archaea	p__Halobacteriota	c__Methanomicrobia	o__Methanomicrobiales	f__Methanospirillaceae	g__Methanospirillum	s__Methanospirillum hungatei_A	cheaF1	QKDV01000226.1_1	978	Hpt,P2,P2,H-kinase_dim,HATPase_c,CheW,CheC	55
GCF_003173355.1	99.54	d__Archaea	p__Halobacteriota	c__Methanomicrobia	o__Methanomicrobiales	f__Methanospirillaceae	g__Methanospirillum	s__Methanospirillum lacunae	cheaF1	GCF_003173355.1-DK846_RS07495	1000	Hpt,P2,P2,H-kinase_dim,HATPase_c,CheW,CheC	55
GCF_003173335.1	99.02	d__Archaea	p__Halobacteriota	c__Methanomicrobia	o__Methanomicrobiales	f__Methanospirillaceae	g__Methanospirillum	s__Methanospirillum stamsii	cheaF1	GCF_003173335.1-DLD82_RS02910	1011	Hpt,P2,P2,H-kinase_dim,HATPase_c,CheW,CheC	55
GCF_000765475.1	100	d__Archaea	p__Halobacteriota	c__Methanosarcinia	o__Methanosarcinales	f__Methanosarcinaceae	g__Methanococcoides	s__Methanococcoides methylutens	cheaF1	GCF_000765475.1-LI82_RS12540	1134	Hpt,P2,P2,P2,H-kinase_dim,HATPase_c,CheW	55
GCA_001940655.1	80.45	d__Archaea	p__Asgardarchaeota	c__Lokiarchaeia	o__CR-4	f__CR-4	g__CR-4	s__CR-4 sp001940655	cheaF1	MBAA01000037.1_4	530	P2,H-kinase_dim,HATPase_c,CheW	55
GCF_004799685.1	99.55	d__Archaea	p__Halobacteriota	c__Halobacteria	o__Halobacteriales	f__Haloferacaceae	g__Halobellus	s__Halobellus limi	cheaF1	NZ_CP031311.1_2021	650	P2,H-kinase_dim,HATPase_c,CheW	54
GCF_000337375.1	99.3	d__Archaea	p__Halobacteriota	c__Halobacteria	o__Halobacteriales	f__Haloferacaceae	g__Halorubrum	s__Halorubrum lipolyticum	cheaF1	GCF_000337375.1-C469_RS12700	631	P2,H-kinase_dim,HATPase_c,CheW	53
GCA_003554605.1	92.94	d__Archaea	p__Halobacteriota	c__Halobacteria	o__Halobacteriales	f__Haloferacaceae	g__Halorubrum	s__Halorubrum sp003554605	cheaF1	PWGU01000243.1_7	569	P2,H-kinase_dim,HATPase_c,CheW	53
GCA_013331225.1	72.74	d__Archaea	p__Halobacteriota	c__Methanomicrobia	o__Methanomicrobiales	f__Methanoregulaceae	g__Methanolinea	s__Methanolinea sp11423u	cheaF1	contig_140104_8	478	P2,H-kinase_dim,HATPase_c,CheW	55
GCA_002926195.1	95.42	d__Archaea	p__Halobacteriota	c__Methanosarcinia	o__Methanosarcinales	f__HR1	g__HR1	s__HR1 sp002926195	cheaF1	MZXQ01000200.1_6	496	P2,H-kinase_dim,HATPase_c,CheW	55
GCF_000739065.1	99.52	d__Archaea	p__Methanobacteriota	c__Methanococci	o__Methanococcales	f__Methanocaldococcaceae	g__Methanocaldococcus	s__Methanocaldococcus bathoardescens	cheaF1	NZ_CP009149.1_952	744	P2,P2,H-kinase_dim,HATPase_c,CheW	55
GCA_004525545.1	95.97	d__Archaea	p__Thermoplasmatota	c__Thermoplasmata	o__Methanomassiliicoccales	f__UBA472	g__UBA472	s__UBA472 sp004525545	cheaTfp	SPCU01000015.1_4	510	H-kinase_dim,HATPase_c,CheW	60
GCA_002900555.1	89.34	d__Archaea	p__Thermoplasmatota	c__E2	o__DHVEG-1	f__DHVEG-1	g__SM1-50	s__SM1-50 sp002900555	cheaTfp	MUGD01000191.1_1	907	Hpt,Hpt,H-kinase_dim,HATPase_c,CheW,Response_reg	132
GCA_002900555.1	89.34	d__Archaea	p__Thermoplasmatota	c__E2	o__DHVEG-1	f__DHVEG-1	g__SM1-50	s__SM1-50 sp002900555	cheaTfp	MUGD01000049.1_14	908	Hpt,Hpt,H-kinase_dim,HATPase_c,CheW,Response_reg	132
